# Supplementary material for: Gene set enrichment analysis of microarray data from Pimephales promelas (Rafinesque), a non-mammalian model organism
Source: BMC Genomics. 2011 Jan 26;12:66. doi: 10.1186/1471-2164-12-66 (PMC3037904; doi:10.1186/1471-2164-12-66)
Supplement: Additional file 1 — EcoArrayFathead15 k.chip. The list of fathead minnow elements from the EcoArray 15 k chip, annotated in this study and formatted for GSEA analysis. [file 1471-2164-12-66-S1.CHIP]

Probe Set ID	Gene Symbol	Gene Title	Aliases
EA_Pp_67072a	KCNK6	FHM_JGI_only_filt.12069.C1___1_nrnt
EA_Pp_54450a	APRT	FHM_JGI_only_filt_SUBTR_40.514.C1___1_nrnt
EA_Pp_57875a	DAGLBETA	FHM_JGI_only_filt.6571.C2___1_nr1nt0
EA_Pp_59459a	SFPQ	FHM_JGI_only_filt.2581.C1___1_nrnt
EA_Pp_70947a	ARL6	gi_73431093_gb_DT171046.1_DT171046___1_nrnt
EA_Pp_51776a	EBNA1BP2	FHM_JGI_only_filt.603.C1___1_nrnt
EA_Pp_50004a	TMEFF1	FHM_JGI_only_filt.9678.C1___1_nrnt
EA_Pp_58140a	CRLF1	gi_72690893_gb_DT125121.1_DT125121___1_nrnt
EA_Pp_67165a	TMEM174	FHM_JGI_only_filt.2854.C1___1_nrnt
EA_Pp_60562a	MCM6	FHMinnow-subtr8B-C03.g___1rc_nrnt
EA_Pp_58334a	TMEM160	gi_73573542_gb_DT271593.1_DT271593___1_nr2nt
EA_Pp_67355a	ANGPTL7	gi_73732500_gb_DT359139.1_DT359139___1_nrnt
EA_Pp_54357a	NA	FHM_JGI_only_filt.12581.C1___1_nr1nt0_minus
EA_Pp_65125a	SLCO3A1	gi_73627730_gb_DT287125.1_DT287125___1_nrnt
EA_Pp_56881a	NA	gi_73456819_gb_DT196768.1_DT196768___1rc_nr0nt1
EA_Pp_51623a	NA	FHM_JGI_only_filt_SUBTR_40.275.C1___1_nr0nt_minus
EA_Pp_68019a	KIAA0284	gi_72743110_gb_DT155185.1_DT155185___1_nr1nt0
EA_Pp_56228a	STRA13	FHM_JGI_only_filt.14069.C1___1_nr1nt0
EA_Pp_56931a	GRAP	FHM_JGI_only_filt.2875.C1___1_nrnt
EA_Pp_67832a	TRIP11	FHM_JGI_only_filt.4332.C1___1_nrnt0
EA_Pp_55865a	PDCD5	gi_73650888_gb_DT310225.1_DT310225___1_nrnt
EA_Pp_51092a	UBE4A	gi_73504902_gb_DT234767.1_DT234767___1_nrnt
EA_Pp_69681a	SLCO1C1	gi_73724278_gb_DT350917.1_DT350917___1_nrnt
EA_Pp_50938a	ANXA11	FHM_JGI_only_filt.1050.C1___1_nrnt
EA_Pp_58086a	RNASEH2A	FHM_JGI_only_filt.3618.C1___1_nrnt
EA_Pp_62246a	ACPL2	gi_73462356_gb_DT202305.1_DT202305___1_nrnt
EA_Pp_65534a	APBB2	gi_73644826_gb_DT304219.1_DT304219___1_nrnt
EA_Pp_58902a	MTF1	FHM_JGI_only_filt.7342.C1___1_nrnt
EA_Pp_59057a	ZNF513	FHM_JGI_only_filt.1815.C1___1_nrnt
EA_Pp_65371a	NA	gi_73454804_gb_DT194753.1_DT194753___1_nrnt
EA_Pp_50303a	EIF4G2	FHM_JGI_only_filt.726.C5___1rc_nrnt
EA_Pp_53353a	NA	FHM_JGI_only_filt.3304.C2___1rc_nrnt
EA_Pp_66493a	NA	FHM_JGI_only_filt.10510.C2___1_nr0nt1
EA_Pp_66141a	NDUFB6	FHM_JGI_only_filt.1999.C1___1_nrnt
EA_Pp_66291a	NA	gi_72762906_gb_DT166975.1_DT166975___1_nr0nt
EA_Pp_52965a	NA	gi_73549925_gb_DT247971.1_DT247971___1_nr0nt1
EA_Pp_69943a	NA	gi_72464861_gb_DT109480.1_DT109480___1_nr0nt1
EA_Pp_60957a	FAM40A	FHM_JGI_only_filt.5515.C1___1_nrnt
EA_Pp_50437a	NKX2-3	FHM_JGI_only_filt.13868.C1___1_nrnt
EA_Pp_58160a	EBPL	gi_73433759_gb_DT173712.1_DT173712___1_nrnt
EA_Pp_70617a	PTPN11	FHM_JGI_only_filt.8653.C2___1rc_nrnt
EA_Pp_54462a	NR3C1	FHM_JGI_only_filt.3181.C1___1_nrnt
EA_Pp_57225a	LMNB2	gi_73545896_gb_DT243942.1_DT243942___1rc_nrnt
EA_Pp_59083a	PSMA5	FHM_JGI_only_filt.5038.C1___1_nrnt
EA_Pp_51654a	C14ORF102	FHM_JGI_only_filt.2609.C2___1_nrnt
EA_Pp_58831a	ATP1B1	FHM_JGI_only_filt.1109.C1___1_nrnt
EA_Pp_56395a	NA	gi_73560168_gb_DT258219.1_DT258219___1_nr1nt0
EA_Pp_67066a	ZFR	FHM_JGI_only_filt.1609.C1___1_nr1nt0
EA_Pp_59463a	KIAA1843	gi_73458776_gb_DT198725.1_DT198725___1_nrnt
EA_Pp_70650a	C3ORF58	FHM_JGI_only_filt.10273.C1___1_nrnt
EA_Pp_50066a	TRAFD1	FHM_JGI_only_filt.6921.C1___1_nrnt
EA_Pp_50411a	RAD21	FHM_JGI_only_filt_SUBTR_40.532.C1___1_nrnt
EA_Pp_55641a	COL12A1	FHM_JGI_only_filt.8551.C2___1rc_nrnt
EA_Pp_54971a	SH3YL1	FHM_JGI_only_filt.11849.C1___1_nrnt
EA_Pp_51570a	CDC42	FHM_JGI_only_filt.4966.C2___1rc_nrnt
EA_Pp_61091a	NPY	FHM_JGI_only_filt.13897.C1___1_nrnt
EA_Pp_56168a	SLTM	FHM_JGI_only_filt.4967.C4___1rc_nrnt
EA_Pp_53086a	PTP4A1	FHM_JGI_only_filt.1572.C2___1_nrnt
EA_Pp_51506a	DHRS4	FHM_JGI_only_filt.2357.C1___1_nrnt
EA_Pp_51995a	NA	FHM_JGI_only_filt.13035.C1___1_nr0nt1
EA_Pp_70249a	NA	gi_73429663_gb_DT169712.1_DT169712___1_nr0nt1
EA_Pp_61921a	MCPH1	gi_73434553_gb_DT174502.1_DT174502___1_nr1nt0_minus
EA_Pp_62535a	NA	FHM_JGI.108.C1___1rc_nr0nt1
EA_Pp_69730a	TADA3L	FHM_JGI_only_filt.4200.C2___1rc_nrnt
EA_Pp_58426a	C10ORF79	FHM_JGI_only_filt.7670.C3___1_nrnt
EA_Pp_68449a	IKIP	FHM_JGI_only_filt.192.C1___1_nr1nt0
EA_Pp_53697a	STAT3	FHM_JGI_only_filt.1357.C2___1_nrnt
EA_Pp_59495a	GCLC	FHM_JGI_only_filt.1763.C1___1_nrnt
EA_Pp_71037a	C1QTNF1	FHM_JGI_only_filt.10316.C1___1_nrnt
EA_Pp_56827a	C20ORF11	FHM_JGI_only_filt.4465.C1___1_nrnt
EA_Pp_63568a	EFCAB4B	FHM_JGI_only_filt.6323.C1___1_nr1nt0
EA_Pp_60581a	SLC25A22	FHM_JGI_only_filt.1336.C1___1_nrnt
EA_Pp_58172a	SYNE2	FHM_JGI_only_filt.12048.C2___1rc_nrnt-1
EA_Pp_66202a	ADCY3	FHM_JGI_only_filt.5584.C1___1_nrnt
EA_Pp_68736a	RCCD1	FHM_JGI_only_filt_SUBTR_40.802.C1___1_nr1nt0
EA_Pp_60150a	NA	FHM_JGI_only_filt.9184.C2___1_nr0nt1_minus
EA_Pp_67353a	LRRC49	FHM_JGI_only_filt.7710.C3___1rc_nrnt-1
EA_Pp_66400a	CCDC101	FHM_JGI_only_filt.2312.C1___1_nrnt
EA_Pp_58869a	SMARCE1	FHM_JGI_only_filt_SUBTR_40.393.C1___1_nrnt
EA_Pp_62749a	PRF1	gi_73565383_gb_DT263434.1_DT263434___1rc_nrnt-1
EA_Pp_66927a	RPP14	FHM_JGI_only_filt.5165.C1___1_nrnt
EA_Pp_69414a	NA	gi_72743439_gb_DT155375.1_DT155375___1rc_nrnt-1
EA_Pp_58580a	POMT1	FHM_JGI_only_filt.11898.C1___1rc_nrnt
EA_Pp_57935a	SLC25A16	FHM_JGI_only_filt.4537.C2___1rc_nrnt
EA_Pp_61510a	NUP43	FHM_JGI_only_filt.4742.C1___1_nrnt
EA_Pp_67206a	IQSEC2	FHM_JGI_only_filt.8218.C1___1_nrnt
EA_Pp_60515a	ACADM	FHM_JGI_only_filt.96.C1___1_nrnt
EA_Pp_52244a	NA	gi_73463649_gb_DT203598.1_DT203598___1_nr0nt1_minus
EA_Pp_63188a	FAM46C	FHM_JGI_only_filt.3440.C1___1_nrnt
EA_Pp_50571a	CLSPN	FHM_JGI_only_filt.2436.C3___1rc_nr1nt0
EA_Pp_61282a	AQP11	FHM_JGI_only_filt.7394.C1___1_nr1nt0
EA_Pp_58233a	NA	FHM_JGI_only_filt.10872.C2___1_nr0nt1
EA_Pp_57794a	CYLN2	FHM_JGI_only_filt.7556.C2___1rc_nrnt
EA_Pp_69218a	MSH6	FHM_JGI_only_filt.4622.C2___1_nrnt-1
EA_Pp_66028a	C10ORF30	gi_73501850_gb_DT231715.1_DT231715___1_nrnt
EA_Pp_60390a	NA	gi_73725028_gb_DT351667.1_DT351667___1_nr0nt1
EA_Pp_54525a	HOOK1	FHM_JGI_only_filt.1091.C1___1_nrnt
EA_Pp_57094a	ZNF408	gi_73641384_gb_DT300777.1_DT300777___1rc_nr1nt0
EA_Pp_52192a	BDP1	FHM_JGI_only_filt.4912.C1___1_nr1nt0
EA_Pp_52548a	HPS5	FHM_JGI_only_filt.6789.C3___1rc_nr1nt0
EA_Pp_60774a	CLK2	FHM_JGI_only_filt.6820.C5___1_nrnt
EA_Pp_53564a	XPNPEP3	FHM_JGI_only_filt.7382.C1___1_nrnt
EA_Pp_63589a	TLOC1	FHM_JGI_only_filt.6138.C1___1_nrnt
EA_Pp_70336a	OSBPL9	FHM_JGI_only_filt.1840.C2___1_nrnt
EA_Pp_62955a	NA	gi_73466266_gb_DT206214.1_DT206214___1_nr0nt
EA_Pp_57497a	HSPB6	FHM_JGI_only_filt.480.C1___1_nr1nt0
EA_Pp_64170a	RBM4B	FHM_JGI_only_filt.9855.C2___1_nrnt
EA_Pp_64205a	TTF2	FHM_JGI_only_filt.88.C2___1_nrnt
EA_Pp_67495a	LRP12	FHM_JGI_only_filt.2008.C2___1_nr1nt0
EA_Pp_54272a	DCTN3	FHM_JGI_only_filt.1288.C1___1_nrnt
EA_Pp_67486a	NA	gi_72475336_gb_DT114466.1_DT114466___1_nr0nt1
EA_Pp_63603a	RXFP3	gi_73503956_gb_DT233821.1_DT233821___1_nrnt
EA_Pp_53863a	NA	gi_73557232_gb_DT255283.1_DT255283___1rc_nr0nt1
EA_Pp_62779a	NA	FHM_JGI_only_filt.1896.C4___1_nr0nt1
EA_Pp_58397a	ZNF406	FHM_JGI_only_filt.8173.C1___1_nrnt
EA_Pp_61400a	NA	gi_73583656_gb_DT281707.1_DT281707___1_nr0nt1
EA_Pp_61257a	ZBTB7A	FHM_JGI_only_filt.10125.C1___1_nrnt
EA_Pp_58971a	IL6ST	FHM_JGI_only_filt.1130.C3___1_nrnt
EA_Pp_56814a	LGALS4	gi_72754539_gb_DT161814.1_DT161814___1rc_nr1nt0
EA_Pp_62980a	WDR24	FHM_JGI_only_filt.11925.C1___1_nrnt
EA_Pp_69243a	KIAA1618	FHM_JGI_only_filt.5532.C1___1_nrnt
EA_Pp_57181a	TMEM39A	FHM_JGI_only_filt.1765.C1___1rc_nrnt
EA_Pp_61730a	RPS8	FHM_JGI_only_filt.485.C1___1_nrnt
EA_Pp_57356a	ADAM10	FHM_JGI_only_filt.2464.C1___1_nrnt
EA_Pp_67920a	FLJ33790	FHM_JGI_only_filt.4458.C1___1_nr1nt0
EA_Pp_54852a	EXDL2	FHM_JGI_only_filt.1961.C3___1rc_nrnt
EA_Pp_50434a	HCN4	gi_73727764_gb_DT354403.1_DT354403___1_nrnt
EA_Pp_63530a	CCDC40	FHM_JGI_only_filt_SUBTR_40.670.C1___1_nrnt
EA_Pp_59011a	SPR	gi_73506701_gb_DT236566.1_DT236566___1_nrnt
EA_Pp_55093a	NA	FHM_JGI_only_filt_SUBTR_40.759.C1___1_nr0nt1
EA_Pp_52493a	EXOC3	FHM_JGI_only_filt.5845.C1___1rc_nrnt
EA_Pp_65801a	NA	gi_73464563_gb_DT204512.1_DT204512___1_nr0nt1_minus
EA_Pp_64865a	PPAP2C	gi_73720207_gb_DT347304.1_DT347304___1_nrnt
EA_Pp_55493a	SLC1A1	FHM_JGI_only_filt.6475.C1___1_nrnt
EA_Pp_60999a	PRSS2	FHM_JGI_only_filt.81.C7___1_nrnt
EA_Pp_69086a	NF2	FHM_JGI_only_filt.4698.C3___1rc_nrnt
EA_Pp_65823a	DYRK1A	FHM_JGI_only_filt.6403.C1___1_nrnt
EA_Pp_51071a	NA	FHM_JGI_only_filt.2829.C3___1_nr0nt1
EA_Pp_64522a	TMEM12	FHM_JGI_only_filt.11854.C1___1_nr1nt0
EA_Pp_62114a	OSTM1	FHM_JGI_only_filt.12414.C2___1rc_nrnt-1
EA_Pp_56954a	DDR2	gi_73626597_gb_DT285992.1_DT285992___1_nrnt
EA_Pp_56573a	GSG1L	FHM_JGI_only_filt.9830.C1___1_nrnt
EA_Pp_55706a	PACSIN2	FHM_JGI_only_filt_SUBTR_40.597.C2___1rc_nrnt
EA_Pp_58666a	DUS4L	FHM_JGI_only_filt.13385.C1___1_nrnt
EA_Pp_61412a	TACC1	gi_73632624_gb_DT292019.1_DT292019___1_nrnt
EA_Pp_70664a	LRRC50	FHM_JGI_only_filt.4184.C1___1_nrnt
EA_Pp_54099a	NA	gi_73575399_gb_DT273450.1_DT273450___1_nr0nt
EA_Pp_55112a	CDK7	FHM_JGI_only_filt.2296.C1___1_nrnt
EA_Pp_58059a	TANC2	FHM_JGI_only_filt.11253.C1___1_nrnt
EA_Pp_55391a	STEAP4	gi_73440510_gb_DT180459.1_DT180459___1_nrnt
EA_Pp_64269a	NUFIP1	FHM_JGI_only_filt.6355.C1___1_nr1nt0
EA_Pp_52784a	NA	gi_73585070_gb_DT283121.1_DT283121___1_nr0nt_minus
EA_Pp_57500a	C14ORF124	gi_73655980_gb_DT315298.1_DT315298___1_nrnt
EA_Pp_52072a	NA	FHM_JGI_only_filt.11663.C2___1_nrnt
EA_Pp_54115a	CDC27	FHM_JGI_only_filt.1949.C1___1rc_nrnt
EA_Pp_61212a	YOD1	FHM_JGI_only_filt.1754.C2___1rc_nrnt-1
EA_Pp_56195a	TRMT12	gi_72433811_gb_DT094437.1_DT094437___1rc_nrnt-1
EA_Pp_51211a	ACTB	FHM_JGI_only_filt.266.C2___1_nrnt
EA_Pp_54750a	IFT74	FHM_JGI_only_filt.3877.C1___1_nrnt
EA_Pp_51667a	DYNLL2	FHM_JGI_only_filt.2007.C2___1_nrnt
EA_Pp_70017a	TMEM30A	FHM_JGI_only_filt.3523.C1___1_nrnt
EA_Pp_52229a	NA	gi_73560888_gb_DT258939.1_DT258939___1_nr0nt1
EA_Pp_70399a	PSMD4	FHM_JGI_only_filt.13487.C1___1_nrnt
EA_Pp_62280a	ZNF772	FHM_JGI_only_filt.12147.C1___1_nrnt
EA_Pp_60795a	SALL3	FHM_JGI_only_filt.4700.C1___1_nrnt
EA_Pp_65200a	ESPN	gi_73469522_gb_DT209468.1_DT209468___1_nrnt
EA_Pp_63924a	PLEKHA6	gi_73723626_gb_DT350265.1_DT350265___1_nrnt
EA_Pp_52270a	COX3	FHM_JGI_only_filt.79.C1___1_nrnt
EA_Pp_57336a	LRRN1	FHM_JGI_only_filt.3407.C5___1_nrnt
EA_Pp_64538a	ADCY5	gi_73499552_gb_DT229417.1_DT229417___1_nrnt
EA_Pp_54734a	AJAP1	gi_72481887_gb_DT117749.1_DT117749___1_nrnt
EA_Pp_69727a	NA	gi_73634022_gb_DT293415.1_DT293415___1_nr0nt1
EA_Pp_64739a	LRCH2	FHM_JGI_only_filt.9912.C2___1_nr1nt0
EA_Pp_64569a	NA	gi_73469125_gb_DT209071.1_DT209071___1rc_nr0nt1
EA_Pp_52880a	IQCK	gi_73649425_gb_DT308763.1_DT308763___1_nr1nt0
EA_Pp_70939a	ENTPD6	FHM_JGI_only_filt.11838.C1___1_nrnt
EA_Pp_68456a	NUP54	FHM_JGI_only_filt.7140.C2___1_nrnt
EA_Pp_53401a	UBIAD1	gi_73563058_gb_DT261109.1_DT261109___1_nrnt
EA_Pp_70057a	DHX16	FHM_JGI_only_filt.2404.C1___1_nrnt
EA_Pp_62714a	CDKN2D	gi_73548818_gb_DT246864.1_DT246864___1_nrnt
EA_Pp_59319a	FABP6	FHM_JGI_only_filt.740.C2___1_nrnt
EA_Pp_64786a	LGALS9	FHM_JGI_only_filt.379.C1___1_nrnt
EA_Pp_57796a	KIAA1160	FHM_JGI_only_filt.9349.C1___1_nrnt
EA_Pp_67735a	TNIP1	FHM_JGI_only_filt.2538.C2___1rc_nrnt
EA_Pp_53536a	NA	gi_72479781_gb_DT116675.1_DT116675___1rc_nr1nt0
EA_Pp_58418a	PECI	FHM_JGI_only_filt_SUBTR_40.246.C1___1_nrnt
EA_Pp_61909a	NA	gi_73464498_gb_DT204447.1_DT204447___1_nr0nt1
EA_Pp_70893a	CYC1	FHM_JGI_only_filt.3412.C1___1_nrnt
EA_Pp_68176a	C12ORF4	FHM_JGI_only_filt.2840.C1___1_nrnt
EA_Pp_53488a	NA	FHM_JGI_only_filt.3302.C2___1_nrnt
EA_Pp_50823a	NAPA	FHM_JGI_only_filt.3543.C1___1_nrnt
EA_Pp_52309a	FTCD	FHM_JGI_only_filt.2800.C1___1_nrnt
EA_Pp_65281a	SAMSN1	FHM_JGI_only_filt.5195.C1___1_nrnt
EA_Pp_50379a	ST8SIA4	FHM_JGI_only_filt.2124.C1___1_nrnt
EA_Pp_56807a	LCE1B	FHM_JGI_only_filt.6000.C2___1_nr0nt1_minus
EA_Pp_53196a	SLC43A3	FHM_JGI_only_filt.6366.C3___1rc_nrnt
EA_Pp_50023a	PIP5K1A	FHM_JGI_only_filt.3103.C1___1_nrnt
EA_Pp_50086a	OFD1	FHM_JGI_only_filt_SUBTR_40.542.C2___1_nrnt
EA_Pp_59307a	UFM1	FHM_JGI_only_filt.1557.C1___1_nrnt
EA_Pp_52486a	NA	FHM_JGI_only_filt.5366.C1___1rc_nr0nt1
EA_Pp_51001a	GCG	FHM_JGI_only_filt.12794.C1___1_nrnt
EA_Pp_51933a	CASP6	FHM_JGI_only_filt.12111.C2___1rc_nrnt
EA_Pp_58052a	SLAIN2	FHM_JGI_only_filt.6436.C1___1_nrnt
EA_Pp_61778a	DLG4	FHM_JGI_only_filt.4646.C2___1rc_nrnt
EA_Pp_70140a	BCAR3	FHM_JGI_only_filt.189.C28___1_nrnt
EA_Pp_54094a	LIG3	FHM_JGI_only_filt.7281.C2___1_nrnt
EA_Pp_64134a	AURKB	FHM_JGI_only_filt.3518.C1___1_nrnt
EA_Pp_70238a	FLJ42562	FHM_JGI_only_filt.7253.C1___1_nrnt
EA_Pp_59053a	SYDE2	gi_73626119_gb_DT285514.1_DT285514___1_nr1nt0_minus
EA_Pp_52545a	DPP6	gi_73503197_gb_DT233062.1_DT233062___1rc_nrnt-1
EA_Pp_61797a	XAB1	FHM_JGI_only_filt.13779.C1___1_nrnt
EA_Pp_56321a	AGT	FHM_JGI.77.C1___1_nrnt
EA_Pp_55189a	COL4A2	FHM_JGI_only_filt.6621.C2___1rc_nrnt
EA_Pp_63386a	NA	FHM_JGI_only_filt.12704.C1___1_nr0nt1
EA_Pp_64049a	F2RL1	FHM_JGI_only_filt.4835.C3___1rc_nrnt
EA_Pp_66560a	ATAD3B	FHM_JGI_only_filt.9568.C3___1_nrnt
EA_Pp_56965a	NA	FHM_JGI_only_filt.11066.C3___1_nr0nt1_minus
EA_Pp_63101a	NA	gi_73443266_gb_DT183215.1_DT183215___1rc_nr0nt1
EA_Pp_70744a	PRKCBP1	FHM_JGI_only_filt.9042.C2___1_nr1nt0
EA_Pp_59196a	ZBTB24	gi_72714678_gb_DT138624.1_DT138624___1_nr1nt0
EA_Pp_69938a	C17ORF53	FHM_JGI_only_filt.11724.C1___1rc_nr1nt0
EA_Pp_56233a	SF3A1	FHM_JGI_only_filt.3013.C3___1rc_nrnt
EA_Pp_64976a	PDE4DIP	FHM_JGI_only_filt.9881.C1___1rc_nrnt-1
EA_Pp_67793a	PPAP2A	FHM_JGI_only_filt.999.C1___1_nrnt2
EA_Pp_51806a	LRCH1	FHM_JGI_only_filt.10088.C2___1_nrnt
EA_Pp_69720a	MARK2	gi_73433256_gb_DT173209.1_DT173209___1rc_nr1nt0
EA_Pp_58851a	CLPX	FHM_JGI_only_filt.5941.C2___1rc_nrnt
EA_Pp_65669a	NA	FHM_JGI_only_filt.5197.C1___1_nr1nt0
EA_Pp_54443a	FRMPD4	gi_73628168_gb_DT287563.1_DT287563___1_nr1nt0
EA_Pp_57474a	IRGC	gi_72416239_gb_DT086151.1_DT086151___1_nr1nt0
EA_Pp_62121a	COX15	FHM_JGI_only_filt.3857.C1___1_nrnt
EA_Pp_66061a	FLJ14397	FHM_JGI_only_filt.3954.C2___1rc_nrnt-1
EA_Pp_67235a	RASGEF1B	FHM_JGI_only_filt.5259.C1___1_nrnt
EA_Pp_53693a	NOVA1	FHM_JGI_only_filt.6797.C7___1_nrnt
EA_Pp_50354a	PLLP	FHM_JGI_only_filt.5245.C2___1_nrnt
EA_Pp_58474a	NA	gi_73556351_gb_DT254402.1_DT254402___1_nr0nt
EA_Pp_56815a	NA	gi_72737360_gb_DT151857.1_DT151857___1_nrnt
EA_Pp_64169a	NA	FHMinnow-subtr9B-G12.g___1rc_nrnt
EA_Pp_54587a	NA	FHM_JGI_only_filt.7143.C2___1rc_nr1nt0
EA_Pp_67639a	DKC1	FHM_JGI_only_filt.5149.C1___1_nrnt
EA_Pp_51116a	RSN	gi_72484755_gb_DT119126.1_DT119126___1_nrnt0
EA_Pp_68783a	SLC7A3	FHM_JGI_only_filt.2870.C2___1rc_nrnt
EA_Pp_51828a	PCDHB7	FHM_JGI_only_filt.10285.C1___1_nrnt
EA_Pp_70904a	NA	gi_73491297_gb_DT221163.1_DT221163___1_nr0nt
EA_Pp_50461a	NA	gi_73452849_gb_DT192798.1_DT192798___1_nr0nt1
EA_Pp_54142a	NA	gi_73451990_gb_DT191939.1_DT191939___1_nr0nt
EA_Pp_54849a	RPS6	FHM_JGI_only_filt_SUBTR_40.103.C1___1_nrnt
EA_Pp_50474a	SLC36A4	gi_73653216_gb_DT312555.1_DT312555___1rc_nrnt0
EA_Pp_57401a	NA	gi_73491436_gb_DT221302.1_DT221302___1_nr1nt0
EA_Pp_55030a	CKM	FHM_JGI_only_filt_SUBTR_40.4.C20___1_nrnt
EA_Pp_62942a	SLU7	FHM_JGI_only_filt.4651.C2___1rc_nrnt
EA_Pp_64264a	CDK5RAP3	FHM_JGI_only_filt.11301.C1___1_nrnt
EA_Pp_58194a	EMG1	FHM_JGI_only_filt.4443.C1___1_nrnt
EA_Pp_70344a	CALB1	FHM_JGI_only_filt.8981.C1___1_nrnt
EA_Pp_61515a	SERPINF2	FHM_JGI_only_filt.3439.C1___1_nr1nt0
EA_Pp_68281a	ARID3B	gi_72740518_gb_DT153674.1_DT153674___1_nr1nt0
EA_Pp_50430a	NA	gi_73509863_gb_DT239728.1_DT239728___1_nr0nt
EA_Pp_66089a	CD244	FHM_JGI_only_filt.12292.C1___1_nrnt
EA_Pp_61230a	CBLB	FHM_JGI_only_filt.7368.C2___1_nrnt_minus
EA_Pp_58888a	BAPX1	FHM_JGI_only_filt.4325.C1___1_nrnt
EA_Pp_61574a	NA	gi_73464188_gb_DT204137.1_DT204137___1_nr1nt0
EA_Pp_59631a	DNAI2	FHM_JGI_only_filt.4265.C1___1_nrnt
EA_Pp_52786a	NA	FHM_JGI_only_filt.6111.C2___1_nr0nt_minus
EA_Pp_66425a	NA	FHM_JGI_only_filt.1913.C3___1_nr0nt1
EA_Pp_56600a	DDO	FHM_JGI_only_filt.2582.C1___1_nrnt
EA_Pp_61164a	C13ORF15	FHM_JGI_only_filt.9245.C1___1_nrnt
EA_Pp_64564a	PAK2	FHM_JGI_only_filt.1809.C1___1rc_nrnt
EA_Pp_58738a	FUCA1	FHM_JGI_only_filt.540.C1___1_nrnt
EA_Pp_59095a	RAB3GAP1	FHM_JGI_only_filt_SUBTR_40.497.C2___1rc_nrnt
EA_Pp_70790a	PCSK5	FHM_JGI_only_filt.3158.C1___1_nr1nt0
EA_Pp_65313a	SVH	gi_73725321_gb_DT351960.1_DT351960___1_nr1nt0
EA_Pp_56557a	PRL	FHM_JGI_only_filt.9167.C1___1_nrnt
EA_Pp_57648a	NA	FHM_JGI_only_filt.2102.C1___1_nr0nt1
EA_Pp_53505a	TH	FHM_JGI_only_filt.769.C1___1_nrnt
EA_Pp_62455a	TYSND1	FHM_JGI_only_filt.7383.C1___1_nrnt
EA_Pp_58398a	KRIT1	FHM_JGI_only_filt.4350.C2___1_nrnt
EA_Pp_66002a	LOC81691	FHM_JGI_only_filt.6016.C1___1_nr1nt0
EA_Pp_68322a	KIAA0738	FHM_JGI_only_filt.8162.C2___1_nrnt
EA_Pp_70539a	WEE1	FHM_JGI_only_filt.3359.C1___1_nrnt
EA_Pp_51863a	PIGN	gi_73439360_gb_DT179309.1_DT179309___1_nrnt
EA_Pp_53010a	GDI1	FHM_JGI_only_filt.10627.C2___1rc_nrnt
EA_Pp_71109a	ACRC	FHM_JGI_only_filt.126.C1___1_nrnt
EA_Pp_55119a	SERPINI1	FHM_JGI_only_filt.6286.C2___1_nrnt
EA_Pp_68310a	ATRX	FHM_JGI_only_filt_SUBTR_40.535.C2___1_nr1nt0
EA_Pp_59840a	C12ORF26	gi_73553777_gb_DT251828.1_DT251828___1rc_nrnt-1
EA_Pp_61048a	SNX14	FHM_JGI_only_filt.3624.C1___1_nrnt
EA_Pp_66688a	MTUS1	FHMinnow-lib3-3S2-A10.g___1_nrnt
EA_Pp_69535a	NA	FHM_JGI_only_filt.3186.C2___1_nrnt
EA_Pp_61645a	AHR	gi_73627942_gb_DT287337.1_DT287337___1rc_nrnt-1
EA_Pp_61787a	SLC10A2	gi_73724953_gb_DT351592.1_DT351592___1_nrnt
EA_Pp_61598a	PHYH	FHM_JGI_only_filt.1382.C2___1_nrnt
EA_Pp_67118a	CA4	FHM_JGI_only_filt.12569.C1___1_nrnt
EA_Pp_70525a	SEMA6A	FHM_JGI_only_filt.1987.C3___1_nrnt
EA_Pp_57267a	GLG1	FHM_JGI_only_filt.2550.C6___1_nrnt
EA_Pp_66145a	FGFRL1	FHM_JGI_only_filt.11441.C2___1rc_nrnt
EA_Pp_52580a	FPR1	FHM_JGI_only_filt.12057.C1___1_nr1nt0
EA_Pp_63256a	NA	AIWA420.g1___1rc_nrnt-1
EA_Pp_66131a	RNF133	gi_73634579_gb_DT293972.1_DT293972___1_nrnt
EA_Pp_64947a	CINP	FHM_JGI_only_filt.2247.C1___1_nr1nt0
EA_Pp_69886a	RPL3	FHM_JGI_only_filt.50.C2___1_nrnt
EA_Pp_51980a	SPG20	gi_73625699_gb_DT285094.1_DT285094___1_nrnt
EA_Pp_54995a	NA	FHM_JGI_only_filt.5944.C2___1_nr1nt0
EA_Pp_69117a	ARNT2	FHM_JGI_only_filt_SUBTR_40.167.C1___1_nr1nt0
EA_Pp_63930a	NA	gi_73443536_gb_DT183485.1_DT183485___1_nr0nt1
EA_Pp_52730a	NDUFAB1	FHM_JGI_only_filt.4828.C1___1_nrnt
EA_Pp_52496a	ZNF653	gi_73462621_gb_DT202570.1_DT202570___1_nrnt0
EA_Pp_66115a	ERH	FHM_JGI_only_filt.13763.C1___1_nrnt
EA_Pp_53447a	UNC45A	FHM_JGI_only_filt.3072.C1___1rc_nrnt-1
EA_Pp_58940a	G6PD	FHM_JGI_only_filt.17.C1___1_nrnt
EA_Pp_70277a	ADAMTS1	FHM_JGI_only_filt.10914.C1___1_nr1nt0
EA_Pp_62486a	GTF3C4	gi_73450020_gb_DT189969.1_DT189969___1rc_nrnt0
EA_Pp_55104a	TSFM	FHM_JGI_only_filt.300.C1___1_nrnt
EA_Pp_57269a	C11ORF74	FHM_JGI_only_filt.9212.C1___1_nrnt
EA_Pp_60981a	NA	gi_73469473_gb_DT209419.1_DT209419___1_nr0nt1
EA_Pp_60097a	RPS18	FHM_JGI_only_filt.207.C1___1_nrnt
EA_Pp_60275a	RFNG	FHM_JGI_only_filt.5834.C2___1_nrnt
EA_Pp_65584a	EGR3	FHM_JGI_only_filt.11276.C1___1_nrnt
EA_Pp_51381a	GABARAP	FHM_JGI_only_filt.249.C1___1_nrnt
EA_Pp_64732a	MRPS27	FHM_JGI_only_filt.13887.C1___1_nrnt
EA_Pp_55810a	NA	FHM_JGI_only_filt.7691.C2___1_nr0nt1
EA_Pp_59983a	PDE4D	gi_73585071_gb_DT283122.1_DT283122___1_nrnt
EA_Pp_64746a	PRPF4B	FHM_JGI_only_filt.8007.C1___1_nrnt
EA_Pp_53088a	PRB3	FHM_JGI_only_filt.773.C2___1_nr1nt0
EA_Pp_68148a	GRB10	gi_72682143_gb_DT120712.1_DT120712___1_nrnt
EA_Pp_50854a	HSP90AA1	FHM_JGI.161.C1___1_nrnt
EA_Pp_52477a	NA	FHM_JGI_only_filt.160.C2___1rc_nr0nt
EA_Pp_69162a	NA	FHM_JGI_only_filt.5622.C2___1_nr0nt1
EA_Pp_59762a	ZHX2	FHMinnow-GonadLib-1S2-C06.g___1_nrnt
EA_Pp_54954a	SNX1	FHM_JGI_only_filt.813.C2___1rc_nrnt-1
EA_Pp_52635a	NA	gi_73467138_gb_DT207084.1_DT207084___1_nr0nt1
EA_Pp_52068a	SIN3A	FHM_JGI_only_filt.4298.C3___1rc_nrnt
EA_Pp_59591a	GDF3	FHM_JGI_only_filt.535.C3___1_nrnt
EA_Pp_52490a	SKIP	FHM_JGI_only_filt.960.C3___1_nrnt
EA_Pp_62009a	ASTE1	FHM_JGI_only_filt.6672.C2___1rc_nr1nt0
EA_Pp_57567a	NUP50	FHM_JGI_only_filt.403.C1___1rc_nrnt
EA_Pp_57057a	TYSND1	gi_73548886_gb_DT246932.1_DT246932___1rc_nrnt-1
EA_Pp_62550a	MDM2	FHM_JGI_only_filt.3312.C3___1_nrnt
EA_Pp_67898a	ZNF167	FHM_JGI_only_filt_SUBTR_40.1036.C1___1_nrnt
EA_Pp_65396a	NA	FHM_JGI_only_filt.4517.C3___1rc_nr0nt1
EA_Pp_58929a	FBXO11	FHMinnow-GonadLib3-H08.g___1_nrnt
EA_Pp_61049a	NA	FHM_JGI_only_filt.3687.C1___1_nr1nt0
EA_Pp_61233a	NA	FHM_JGI_only_filt.12875.C1___1_nrnt
EA_Pp_51754a	DDX6	gi_73574598_gb_DT272649.1_DT272649___1_nr1nt0
EA_Pp_59868a	COTL1	FHM_JGI_only_filt.1653.C1___1_nrnt
EA_Pp_61268a	INDOL1	gi_73584329_gb_DT282380.1_DT282380___1_nrnt
EA_Pp_68413a	TGFBR2	FHM_JGI_only_filt.3300.C2___1rc_nrnt
EA_Pp_64864a	TM9SF1	FHM_JGI_only_filt.4144.C4___1_nrnt
EA_Pp_55553a	NA	FHM_JGI_only_filt.12242.C1___1rc_nr0nt
EA_Pp_61446a	GRK7	EPA_G_coupled_protein_receptor_kinase_7___1_nrnt
EA_Pp_66498a	GRIPAP1	FHM_JGI_only_filt.7367.C2___1_nrnt
EA_Pp_56790a	TMEM51	gi_73728541_gb_DT355180.1_DT355180___1_nr1nt0
EA_Pp_50592a	TPM3	FHMinnow-subtr24A-C11.g___1_nr0nt1
EA_Pp_51837a	STXBP3	FHMinnow-lib3-3S4-C06.g___1_nrnt
EA_Pp_56552a	PLTP	FHM_JGI_only_filt.12902.C1___1_nrnt
EA_Pp_61399a	PAFAH1B2	FHM_JGI_only_filt.9288.C1___1_nrnt
EA_Pp_65054a	MGC9712	FHM_JGI_only_filt.8310.C1___1_nrnt
EA_Pp_61359a	RP11-301I17.1	gi_73506205_gb_DT236070.1_DT236070___1_nrnt
EA_Pp_63218a	NA	gi_73453379_gb_DT193328.1_DT193328___1_nr0nt
EA_Pp_66133a	LENG4	FHM_JGI_only_filt.7373.C1___1_nrnt
EA_Pp_63262a	ITGA9	FHM_JGI_only_filt.8192.C1___1_nrnt
EA_Pp_57112a	C10ORF61	gi_73644448_gb_DT303841.1_DT303841___1rc_nr1nt0_minus
EA_Pp_53284a	CLEC4M	FHM_JGI_only_filt.11993.C2___1_nrnt
EA_Pp_60610a	ANKFY1	FHM_JGI_only_filt.7673.C2___1_nrnt
EA_Pp_61249a	MRPL12	FHM_JGI_only_filt.5308.C1___1_nrnt
EA_Pp_53357a	FLJ20160	FHM_JGI_only_filt.1058.C3___1rc_nrnt
EA_Pp_68507a	EXOSC3	FHM_JGI_only_filt.1963.C1___1_nrnt
EA_Pp_55364a	C20ORF116	FHM_JGI_only_filt.5813.C1___1_nrnt
EA_Pp_60381a	CANT1	gi_73717775_gb_DT345472.1_DT345472___1_nrnt
EA_Pp_64602a	PCOLCE2	FHM_JGI_only_filt.5505.C1___1_nrnt
EA_Pp_69717a	EPHA4	gi_73569012_gb_DT267063.1_DT267063___1_nrnt
EA_Pp_63244a	RNF19	FHM_JGI_only_filt_SUBTR_40.1121.C1___1_nrnt
EA_Pp_53622a	SERPINH1	FHM_JGI_only_filt.4115.C1___1_nrnt
EA_Pp_52078a	ERVWE1	FHM_JGI_only_filt_SUBTR_40.305.C2___1_nrnt
EA_Pp_60455a	NA	gi_73458135_gb_DT198084.1_DT198084___1_nrnt
EA_Pp_53877a	NRCAM	FHM_JGI_only_filt.7675.C1___1_nrnt
EA_Pp_52519a	RPS6	FHM_JGI.233.C1___1_nrnt
EA_Pp_63564a	DAB2	FHM_JGI_only_filt.8587.C1___1_nrnt
EA_Pp_53966a	NONO	FHM_JGI_only_filt.3437.C1___1_nrnt
EA_Pp_54869a	SHMT2	FHM_JGI_only_filt.1083.C1___1_nrnt
EA_Pp_54080a	ARHGEF18	FHM_JGI_only_filt.6708.C1___1rc_nr1nt0
EA_Pp_67440a	TSPAN5	FHM-lib3-2S1-F04.g___1_nr0nt
EA_Pp_68922a	NA	FHM_JGI_only_filt.2935.C2___1_nr0nt
EA_Pp_55331a	ST3GAL4	gi_73500318_gb_DT230183.1_DT230183___1_nrnt
EA_Pp_62809a	HRASLS3	FHM_JGI_only_filt.13765.C1___1_nrnt
EA_Pp_58280a	GBF1	gi_73507660_gb_DT237525.1_DT237525___1_nrnt
EA_Pp_61324a	FLJ38984	FHM_JGI_only_filt.5973.C3___1_nrnt0
EA_Pp_64910a	C1ORF70	gi_73548461_gb_DT246507.1_DT246507___1_nrnt
EA_Pp_50384a	NA	gi_72698958_gb_DT129556.1_DT129556___1_nr0nt1
EA_Pp_67837a	ABCC1	gi_73719888_gb_DT347080.1_DT347080___1rc_nrnt
EA_Pp_66477a	NA	gi_72690932_gb_DT125141.1_DT125141___1_nr0nt1
EA_Pp_61750a	NA	FHM_JGI_only_filt.1174.C1___1_nr1nt0
EA_Pp_69940a	STRA6	FHM_JGI_only_filt.12077.C3___1rc_nrnt
EA_Pp_57944a	MGC26647	FHM_JGI_only_filt.192.C3___1_nr1nt0
EA_Pp_66683a	PTK7	FHM_JGI_only_filt.7327.C2___1rc_nrnt
EA_Pp_65650a	ETV6	FHM_JGI_only_filt.9073.C1___1_nrnt
EA_Pp_64629a	ARRB2	FHM_JGI_only_filt.6852.C2___1rc_nrnt
EA_Pp_59028a	NEF3	FHM_JGI_only_filt.1618.C2___1_nrnt
EA_Pp_58138a	APP	FHM_JGI_only_filt_SUBTR_40.754.C1___1_nrnt
EA_Pp_62514a	RWDD1	FHM_JGI_only_filt.13824.C1___1_nrnt
EA_Pp_64192a	WDR27	gi_73438033_gb_DT177982.1_DT177982___1rc_nr1nt0
EA_Pp_60107a	COX5B	FHM_JGI_only_filt.13011.C1___1_nrnt
EA_Pp_57576a	ADAM22	gi_73457822_gb_DT197771.1_DT197771___1_nrnt
EA_Pp_56562a	NA	gi_73583461_gb_DT281512.1_DT281512___1_nr0nt1
EA_Pp_68816a	AGTRL1	FHM_JGI_only_filt.10429.C2___1rc_nrnt
EA_Pp_54018a	TDRD1	FHM_JGI_only_filt.4755.C1___1rc_nr1nt0
EA_Pp_65888a	ATG7	FHM_JGI_only_filt.6173.C2___1rc_nrnt
EA_Pp_64725a	CKB	FHM_JGI_only_filt.1672.C1___1_nrnt
EA_Pp_63990a	TDP1	FHM_JGI_only_filt.11977.C1___1_nr1nt0
EA_Pp_53644a	GRINA	FHM_JGI_only_filt.2775.C1___1_nrnt
EA_Pp_51657a	CAMK2N1	FHM_JGI_only_filt.1354.C2___1rc_nrnt
EA_Pp_61341a	EIF4EBP3	FHM_JGI_only_filt.4895.C1___1_nrnt
EA_Pp_51058a	NA	FHM_JGI_only_filt.11166.C2___1_nr0nt
EA_Pp_59167a	IQCA	FHM_JGI_only_filt.4419.C1___1_nrnt
EA_Pp_60976a	NIBP	FHM_JGI_only_filt.7862.C1___1_nrnt
EA_Pp_57579a	FXR1	FHM_JGI_only_filt.1178.C2___1rc_nrnt
EA_Pp_58383a	ND4	FHM_JGI_only_filt.951.C1___1_nrnt
EA_Pp_68717a	LARP1	FHM_JGI_only_filt.2074.C3___1rc_nrnt
EA_Pp_61540a	CBLN4	gi_73546029_gb_DT244075.1_DT244075___1_nrnt
EA_Pp_51512a	BTBD2	FHM_JGI_only_filt.5976.C1___1_nrnt
EA_Pp_69298a	DCBLD1	FHM_JGI_only_filt.6575.C1___1_nr1nt0
EA_Pp_53757a	NA	gi_73464262_gb_DT204211.1_DT204211___1rc_nr0nt1
EA_Pp_50706a	KIAA1429	FHM_JGI_only_filt.6407.C2___1_nrnt
EA_Pp_67861a	RCN1	FHM_JGI_only_filt.8976.C2___1_nrnt
EA_Pp_66227a	CSGLCA-T	FHM_JGI_only_filt.3135.C1___1_nrnt
EA_Pp_66758a	UNC5C	FHM_JGI_only_filt.5857.C2___1rc_nrnt
EA_Pp_51389a	DOCK2	FHM_JGI_only_filt.1877.C7___1_nrnt
EA_Pp_52528a	C11ORF68	FHM_JGI_only_filt.4991.C1___1_nrnt
EA_Pp_54723a	HIP1R	FHM_JGI_only_filt.5485.C1___1_nr1nt0
EA_Pp_68414a	PAPD5	FHM_JGI_only_filt.10511.C1___1_nrnt
EA_Pp_64200a	LANCL2	FHM_JGI_only_filt_SUBTR_40.353.C1___1_nrnt
EA_Pp_59692a	NA	gi_73626450_gb_DT285845.1_DT285845___1_nr0nt1
EA_Pp_66128a	VTCN1	gi_73440632_gb_DT180581.1_DT180581___1_nr1nt0
EA_Pp_51429a	TAX1BP3	FHM_JGI_only_filt.4748.C1___1_nrnt
EA_Pp_55860a	NA	FHM_JGI_only_filt.12798.C1___1_nr0nt1_minus
EA_Pp_56876a	NA	FHM_JGI_only_filt.5576.C1___1_nr0nt1
EA_Pp_69419a	SFRS2IP	FHM_JGI_only_filt.12191.C1___1_nr1nt0
EA_Pp_57956a	NA	gi_73730425_gb_DT357064.1_DT357064___1_nrnt
EA_Pp_63492a	SIRT2	FHM_JGI_only_filt.7223.C2___1_nrnt
EA_Pp_50396a	SETBP1	gi_73626541_gb_DT285936.1_DT285936___1_nr1nt0
EA_Pp_54213a	TAF4	FHM_JGI_only_filt.2496.C2___1_nr0nt1
EA_Pp_52227a	YY1	FHM_JGI_only_filt.9049.C3___1_nrnt
EA_Pp_56011a	RAMP2	FHM-lib3-1S3-B12.g___1_nrnt
EA_Pp_62663a	PSME4	FHM_JGI_only_filt.7890.C1___1_nrnt
EA_Pp_56771a	HGD	FHM_JGI_only_filt_SUBTR_40.174.C1___1_nrnt
EA_Pp_61463a	RPS15A	FHM_JGI_only_filt.845.C1___1_nrnt
EA_Pp_61933a	RCSD1	FHM_JGI_only_filt.2828.C2___1rc_nr1nt0
EA_Pp_70548a	SERAC1	FHM_JGI_only_filt.6014.C2___1rc_nrnt-1
EA_Pp_64229a	ITGBL1	FHM_JGI_only_filt.13936.C1___1_nr0nt
EA_Pp_63609a	LMTK2	gi_72471119_gb_DT112488.1_DT112488___1_nrnt
EA_Pp_66956a	MEMO1	FHM_JGI_only_filt.4732.C3___1rc_nrnt
EA_Pp_57393a	ZFAND6	FHM_JGI_only_filt.2031.C4___1_nrnt
EA_Pp_70046a	HPS3	gi_73511547_gb_DT241412.1_DT241412___1_nrnt
EA_Pp_65938a	ALDOA	FHM_JGI_only_filt.374.C2___1_nrnt
EA_Pp_51688a	UNC84A	FHM_JGI_only_filt_SUBTR_40.179.C4___1_nr1nt0
EA_Pp_51601a	NA	gi_73723974_gb_DT350613.1_DT350613___1_nrnt
EA_Pp_57521a	NA	gi_72707338_gb_DT134099.1_DT134099___1_nrnt
EA_Pp_67842a	HBEGF	gi_73637007_gb_DT296400.1_DT296400___1_nrnt
EA_Pp_69131a	NA	FHM_JGI_only_filt.10952.C3___1_nr0nt
EA_Pp_67518a	TMEM97	FHM_JGI_only_filt.281.C2___1rc_nrnt-1
EA_Pp_52837a	NA	FHM_JGI_only_filt.11316.C1___1rc_nr1nt0
EA_Pp_68238a	NA	FHM_JGI_only_filt.394.C1___1_nr1nt0
EA_Pp_64033a	NDUFA5	FHM_JGI_only_filt.13708.C1___1_nr1nt0
EA_Pp_57715a	BACE1	FHM_JGI_only_filt.12201.C1___1_nr1nt0
EA_Pp_58252a	PLEKHO1	FHM_JGI_only_filt.5033.C1___1rc_nrnt-1
EA_Pp_63072a	FLJ23588	FHM_JGI_only_filt.7548.C1___1rc_nr1nt0
EA_Pp_57061a	CPB1	FHM_JGI_only_filt.154.C3___1rc_nrnt
EA_Pp_56231a	NA	gi_73439319_gb_DT179268.1_DT179268___1_nr0nt1
EA_Pp_54136a	USP8	FHM_JGI_only_filt.965.C26___1_nr1nt0
EA_Pp_64395a	NA	gi_73506907_gb_DT236772.1_DT236772___1rc_nr-1nt_minus
EA_Pp_64440a	PPP4R1	gi_73580544_gb_DT278595.1_DT278595___1_nrnt
EA_Pp_70761a	SLC7A9	FHM_JGI_only_filt.5171.C1___1rc_nr1nt0
EA_Pp_55425a	ERN1	FHM_JGI_only_filt.10962.C1___1_nr1nt0
EA_Pp_65626a	DCC	gi_73512921_gb_DT242786.1_DT242786___1rc_nr1nt0
EA_Pp_54935a	ELP4	FHM_JGI_only_filt.2372.C2___1rc_nrnt-1
EA_Pp_63440a	CHST12	gi_73565715_gb_DT263766.1_DT263766___1_nrnt
EA_Pp_64149a	CAMK1G	FHM_JGI_only_filt.4697.C2___1_nrnt
EA_Pp_66034a	DAZAP2	FHM_JGI_only_filt.2922.C1___1_nrnt
EA_Pp_53935a	NA	FHM_JGI_only_filt.7297.C2___1_nr0nt1
EA_Pp_50827a	TGM1	FHM_JGI_only_filt.8573.C2___1_nr1nt0
EA_Pp_65997a	NA	FHM_JGI_only_filt.7507.C2___1_nr0nt1
EA_Pp_62911a	NR1H4	FHM-lib3-1S3-G06.g___1rc_nrnt
EA_Pp_63119a	NA	gi_72710680_gb_DT136069.1_DT136069___1_nrnt-1
EA_Pp_59758a	MMP21	FHM_JGI_only_filt.13151.C2___1rc_nr1nt0
EA_Pp_51230a	NA	FHM_JGI_only_filt.11359.C1___1_nrnt
EA_Pp_50327a	NA	gi_73492737_gb_DT222603.1_DT222603___1_nrnt
EA_Pp_61832a	JPH1	gi_73637468_gb_DT296861.1_DT296861___1_nrnt
EA_Pp_70988a	ANGEL1	gi_73718005_gb_DT345663.1_DT345663___1rc_nrnt-1
EA_Pp_64649a	CCDC95	FHM_JGI_only_filt.5704.C1___1_nrnt
EA_Pp_52473a	CD33	gi_73572876_gb_DT270927.1_DT270927___1_nrnt
EA_Pp_70407a	PRKDC	FHM_JGI_only_filt.13050.C2___1_nrnt
EA_Pp_66093a	ERCC1	FHM_JGI_only_filt.5628.C1___1_nrnt
EA_Pp_67672a	THRAP5	FHM_JGI_only_filt_SUBTR_40.239.C1___1_nrnt
EA_Pp_71070a	COPS8	FHM_JGI_only_filt.1884.C3___1_nrnt
EA_Pp_50450a	NA	FHM_JGI_only_filt.3011.C4___1_nr0nt1
EA_Pp_67653a	MGC16824	FHM_JGI_only_filt.3342.C5___1_nrnt
EA_Pp_65978a	MED6	FHM_JGI_only_filt.270.C1___1_nrnt
EA_Pp_53496a	LPHN1	FHM_JGI_only_filt.8597.C2___1rc_nr1nt0
EA_Pp_64698a	ATP6V1D	FHM_JGI_only_filt.3313.C1___1_nrnt
EA_Pp_61682a	STAT4	FHM_JGI_only_filt.11430.C2___1rc_nrnt
EA_Pp_56924a	PROKR1	gi_73502083_gb_DT231948.1_DT231948___1_nrnt
EA_Pp_54816a	C21ORF33	FHM_JGI_only_filt.9302.C1___1_nrnt
EA_Pp_63834a	ADD3	FHM_JGI_only_filt.4872.C4___1_nrnt
EA_Pp_64184a	HSPA4	FHM_JGI_only_filt.2103.C1___1rc_nrnt
EA_Pp_65033a	GHSR	gi_73550947_gb_DT248998.1_DT248998___1_nrnt_minus
EA_Pp_71087a	PLA2G4B	gi_72422240_gb_DT088887.1_DT088887___1_nr1nt0
EA_Pp_63847a	DEPDC5	FHM_JGI_only_filt.4564.C1___1rc_nrnt
EA_Pp_65191a	VARS	FHM_JGI_only_filt.8059.C1___1rc_nrnt-1
EA_Pp_54851a	LRCH4	gi_73502721_gb_DT232586.1_DT232586___1_nr1nt0
EA_Pp_68435a	PCNXL3	FHM_JGI_only_filt.7740.C1___1_nrnt
EA_Pp_50711a	SHBG	gi_73735412_gb_DT362051.1_DT362051___1rc_nrnt-1_minus
EA_Pp_53783a	GSTT1	gi_72738446_gb_DT152471.1_DT152471___1_nrnt
EA_Pp_65171a	PSMD2	FHM_JGI_only_filt.3098.C1___1_nrnt
EA_Pp_58339a	NA	gi_73691001_gb_DT341107.1_DT341107___1_nr0nt1
EA_Pp_66557a	NA	FHM_JGI_only_filt.3721.C2___1_nr0nt1
EA_Pp_55955a	NA	FHM_JGI_only_filt.7396.C2___1_nrnt
EA_Pp_62245a	NA	FHM_JGI_only_filt.2640.C2___1rc_nr0nt1
EA_Pp_61052a	CCDC49	FHM_JGI_only_filt.3323.C1___1_nrnt
EA_Pp_65234a	NA	gi_73470344_gb_DT210290.1_DT210290___1_nr0nt1
EA_Pp_55591a	CCDC132	FHM_JGI_only_filt.10827.C2___1rc_nrnt
EA_Pp_50471a	OTX1	FHM_JGI_only_filt.10572.C2___1rc_nrnt
EA_Pp_51291a	SI	FHM_JGI_only_filt_SUBTR_40.191.C3___1rc_nrnt
EA_Pp_58428a	DPEP1	FHM_JGI_only_filt.339.C1___1_nrnt
EA_Pp_54664a	NA	gi_72718823_gb_DT141057.1_DT141057___1rc_nr0nt1
EA_Pp_58964a	NA	gi_73513113_gb_DT242978.1_DT242978___1_nr0nt1
EA_Pp_67896a	CKAP2L	FHM_JGI_only_filt.5011.C2___1rc_nrnt-1
EA_Pp_58231a	KRTAP5-8	FHM_JGI_only_filt.3909.C1___1rc_nr2nt
EA_Pp_69226a	CDC37	FHM_JGI_only_filt.3692.C1___1_nrnt
EA_Pp_51690a	KCNJ11	gi_73499688_gb_DT229553.1_DT229553___1_nrnt
EA_Pp_67230a	CALM2	FHM_JGI_only_filt.94.C2___1_nrnt
EA_Pp_53976a	FCGBP	FHM_JGI_only_filt.12473.C1___1_nr1nt0
EA_Pp_64464a	FAM20C	gi_73561287_gb_DT259338.1_DT259338___1rc_nrnt-1
EA_Pp_67970a	C20ORF94	FHM_JGI_only_filt.6019.C2___1rc_nrnt
EA_Pp_67383a	ESM1	gi_73656372_gb_DT315683.1_DT315683___1_nrnt
EA_Pp_54118a	LRMP	FHM_JGI_only_filt.3791.C1___1_nrnt
EA_Pp_59283a	WASF2	FHM_JGI_only_filt.1176.C4___1rc_nrnt
EA_Pp_57341a	MIER3	FHM_JGI_only_filt.2434.C4___1_nrnt
EA_Pp_64611a	RTN4	gi_73513196_gb_DT243061.1_DT243061___1_nr1nt0
EA_Pp_62214a	NA	gi_73735313_gb_DT361952.1_DT361952___1_nr0nt
EA_Pp_60392a	NA	gi_72476924_gb_DT115261.1_DT115261___1_nr0nt1
EA_Pp_68694a	NA	FHM_JGI_only_filt.293.C9___1_nr1nt0
EA_Pp_67070a	PPID	FHM_JGI_only_filt.3774.C1___1_nrnt
EA_Pp_65762a	ST6GALNAC3	gi_73567826_gb_DT265877.1_DT265877___1_nrnt
EA_Pp_54174a	NA	gi_73459510_gb_DT199459.1_DT199459___1_nr0nt1
EA_Pp_50425a	LOH11CR2A	FHM_JGI_only_filt_SUBTR_40.534.C2___1_nrnt
EA_Pp_63998a	ITGBL1	gi_72740634_gb_DT153737.1_DT153737___1_nr0nt1
EA_Pp_68432a	BID	FHM_JGI_only_filt.4121.C1___1_nrnt
EA_Pp_53534a	NPL	FHM_JGI_only_filt.2690.C2___1_nrnt
EA_Pp_66068a	PCID1	FHM_JGI_only_filt.459.C1___1_nrnt
EA_Pp_67669a	AACS	FHM_JGI_only_filt.8168.C2___1_nrnt
EA_Pp_64759a	NA	FHM_JGI_only_filt_SUBTR_40.2.C27___1_nrnt
EA_Pp_67342a	NEUROD6	FHM_JGI_only_filt.8674.C1___1_nrnt
EA_Pp_50870a	KLC3	FHM_JGI_only_filt_SUBTR_40.571.C1___1_nr1nt0
EA_Pp_53421a	XRCC1	FHM_JGI_only_filt.6526.C3___1rc_nrnt
EA_Pp_50117a	LRP8	gi_73632631_gb_DT292026.1_DT292026___1_nr1nt0
EA_Pp_65117a	C16ORF46	FHM_JGI_only_filt.4580.C1___1_nr1nt0
EA_Pp_66356a	C6ORF199	FHM_JGI_only_filt.8086.C1___1_nrnt
EA_Pp_67674a	CLK3	FHMinnow-GonadLib1-B08.g___1_nr1nt0
EA_Pp_66651a	NA	FHM_JGI_only_filt.13357.C2___1_nr0nt1
EA_Pp_66361a	PROX1	FHM_JGI_only_filt.10053.C3___1_nrnt
EA_Pp_64824a	TFAP4	gi_72480630_gb_DT117102.1_DT117102___1_nrnt
EA_Pp_68097a	NA	gi_73625959_gb_DT285354.1_DT285354___1_nr0nt1
EA_Pp_64707a	C1ORF25	FHM_JGI_only_filt.7138.C1___1_nrnt
EA_Pp_66315a	GNG12	FHM_JGI_only_filt.669.C3___1_nrnt
EA_Pp_54394a	ARFRP1	FHM_JGI_only_filt_SUBTR_40.463.C1___1_nrnt
EA_Pp_63860a	CARM1	FHM_JGI_only_filt.7111.C1___1_nrnt
EA_Pp_63081a	NA	gi_73454135_gb_DT194084.1_DT194084___1rc_nr0nt1_minus
EA_Pp_54345a	NA	FHM_JGI_only_filt.33.C1___1_nr0nt1
EA_Pp_56892a	MSMB	FHM_JGI_only_filt.610.C1___1_nrnt0
EA_Pp_55338a	MINPP1	FHM_JGI_only_filt.13136.C2___1rc_nrnt-1
EA_Pp_52791a	C1ORF9	FHM_JGI_only_filt.2437.C1___1_nrnt
EA_Pp_61749a	FBXO16	FHM_JGI_only_filt.4415.C2___1rc_nrnt
EA_Pp_63661a	MRPL40	FHM_JGI_only_filt.3679.C1___1_nrnt
EA_Pp_68651a	ALG12	gi_72706531_gb_DT133653.1_DT133653___1_nrnt
EA_Pp_70699a	GTPBP4	FHM_JGI_only_filt.1720.C2___1rc_nrnt
EA_Pp_66835a	KIAA1822	FHM_JGI_only_filt.8434.C2___1rc_nrnt-1
EA_Pp_54180a	NA	gi_73627503_gb_DT286898.1_DT286898___1_nr0nt1
EA_Pp_62814a	CD48	gi_72417905_gb_DT086947.1_DT086947___1_nrnt
EA_Pp_63480a	CXXC4	FHM_JGI_only_filt.10463.C2___1_nr1nt0
EA_Pp_59987a	ANK2	FHM_JGI_only_filt.257.C3___1rc_nr1nt0
EA_Pp_71156a	NEK7	FHM_JGI_only_filt.7341.C1___1_nrnt
EA_Pp_62435a	ZNF131	FHM_JGI_only_filt.3456.C2___1rc_nrnt
EA_Pp_64966a	NA	gi_73441395_gb_DT181344.1_DT181344___1_nr0nt1
EA_Pp_52644a	SFXN4	FHM_JGI_only_filt.9736.C1___1_nrnt
EA_Pp_54950a	NA	gi_73566153_gb_DT264204.1_DT264204___1_nr0nt1_minus
EA_Pp_50991a	PRCP	FHM_JGI_only_filt.1857.C3___1rc_nrnt
EA_Pp_59494a	OIP5	FHM_JGI_only_filt.12344.C1___1_nr1nt0
EA_Pp_64712a	SLC7A6	gi_73449303_gb_DT189252.1_DT189252___1rc_nrnt0
EA_Pp_69037a	NA	FHM_JGI_only_filt.6689.C2___1_nr0nt1
EA_Pp_68914a	PTK2	FHM_JGI_only_filt.8049.C2___1_nrnt
EA_Pp_57989a	YKT6	FHM_JGI_only_filt.3730.C1___1_nrnt
EA_Pp_67189a	ATP6V0A1	FHM_JGI_only_filt_SUBTR_40.599.C1___1_nrnt
EA_Pp_56049a	BVES	FHM_JGI_only_filt.1446.C2___1rc_nrnt
EA_Pp_53981a	GALNT2	FHM_JGI_only_filt.2466.C1___1_nrnt
EA_Pp_65764a	COL7A1	gi_72705826_gb_DT133357.1_DT133357___1_nrnt0
EA_Pp_61428a	NA	FHM_JGI_only_filt_SUBTR_40.913.C1___1_nr0nt1
EA_Pp_60877a	RP4-692D3.1	gi_73643399_gb_DT302792.1_DT302792___1_nr1nt0
EA_Pp_65042a	ASPSCR1	FHMinnow-GonadLib-2S2-A06.g___1_nrnt
EA_Pp_54086a	STS	gi_72742922_gb_DT155078.1_DT155078___1_nrnt
EA_Pp_50632a	NA	gi_73626108_gb_DT285503.1_DT285503___1rc_nrnt-1
EA_Pp_70709a	CRHBP	FHM_JGI_only_filt.1519.C1___1_nrnt
EA_Pp_55684a	C20ORF172	FHM_JGI_only_filt.3446.C2___1rc_nr1nt0
EA_Pp_70892a	RUTBC3	FHM_JGI_only_filt.5261.C2___1_nrnt
EA_Pp_67865a	HSD3B7	FHM_JGI.347.C1___1rc_nrnt
EA_Pp_59786a	PPP2CA	FHM_JGI_only_filt.8702.C1___1_nrnt
EA_Pp_63798a	TXNDC4	FHM_JGI_only_filt.7060.C1___1_nrnt
EA_Pp_67859a	DES	gi_73568735_gb_DT266786.1_DT266786___1_nr0nt1
EA_Pp_62802a	SFRS3	FHM_JGI_only_filt.4824.C2___1_nrnt
EA_Pp_64191a	NA	gi_72747233_gb_DT157584.1_DT157584___1_nr0nt1_minus
EA_Pp_62202a	NA	gi_73559479_gb_DT257530.1_DT257530___1_nr0nt1
EA_Pp_57386a	LARP5	FHM_JGI_only_filt.6068.C1___1_nr1nt0
EA_Pp_53927a	NA	gi_73435392_gb_DT175341.1_DT175341___1_nr0nt1
EA_Pp_65744a	NA	FHM_JGI_only_filt.5453.C1___1_nr1nt0
EA_Pp_62029a	RP1-93H18.5	gi_73734359_gb_DT360998.1_DT360998___1_nrnt
EA_Pp_70049a	MITF	FHM_JGI_only_filt.7154.C1___1rc_nrnt
EA_Pp_55288a	GUCY2F	gi_73626629_gb_DT286024.1_DT286024___1_nrnt
EA_Pp_56935a	MUC7	gi_73572459_gb_DT270510.1_DT270510___1rc_nr1nt0
EA_Pp_54183a	CDH17	FHM_JGI_only_filt.2674.C2___1_nrnt
EA_Pp_56585a	NA	FHM_JGI_only_filt.9436.C1___1rc_nr0nt
EA_Pp_60788a	ATPAF2	gi_72686650_gb_DT122720.1_DT122720___1_nrnt
EA_Pp_69402a	DOCK5	gi_73638135_gb_DT297528.1_DT297528___1_nr1nt0
EA_Pp_68098a	MPP1	FHM_JGI_only_filt_SUBTR_40.488.C1___1_nrnt
EA_Pp_63841a	NA	gi_72689359_gb_DT123984.1_DT123984___1rc_nrnt0
EA_Pp_60378a	NA	FHM_JGI_only_filt_SUBTR_40.208.C1___1_nrnt
EA_Pp_69830a	ATR	FHM_JGI_only_filt.3778.C1___1_nrnt
EA_Pp_55041a	FIGN	gi_73441937_gb_DT181886.1_DT181886___1_nrnt
EA_Pp_70836a	ZPLD1	FHM_JGI_only_filt.1674.C1___1_nrnt
EA_Pp_59336a	PRKAR1A	FHM_JGI_only_filt_SUBTR_40.334.C1___1_nrnt
EA_Pp_66250a	MYBPC2	FHM_JGI_only_filt_SUBTR_40.676.C2___1_nrnt
EA_Pp_52060a	VIPR1	gi_73431016_gb_DT170969.1_DT170969___1_nrnt
EA_Pp_56161a	WHSC2	FHM_JGI_only_filt.912.C3___1rc_nrnt
EA_Pp_58186a	NA	FHM_JGI.439.C1___1rc_nr1nt0
EA_Pp_70945a	C6ORF57	gi_73449665_gb_DT189614.1_DT189614___1_nrnt
EA_Pp_54830a	VPS37B	gi_73462994_gb_DT202943.1_DT202943___1_nrnt
EA_Pp_60552a	NETO2	gi_72467063_gb_DT110583.1_DT110583___1_nrnt
EA_Pp_56806a	NA	gi_73461328_gb_DT201277.1_DT201277___1_nrnt
EA_Pp_51386a	C11ORF63	FHM_JGI_only_filt.4248.C1___1_nrnt
EA_Pp_51788a	NA	FHM_JGI_only_filt.2472.C1___1rc_nr0nt1_minus
EA_Pp_65642a	NSUN7	FHM_JGI_only_filt.134.C5___1rc_nr1nt0
EA_Pp_60823a	NA	gi_72687388_gb_DT123057.1_DT123057___1_nrnt
EA_Pp_69075a	GGTL3	FHM_JGI_only_filt_SUBTR_40.929.C2___1_nr1nt0
EA_Pp_70055a	HAT1	FHM_JGI_only_filt.254.C2___1_nrnt
EA_Pp_69597a	NA	FHM_JGI_only_filt_SUBTR_40.915.C1___1_nrnt
EA_Pp_57981a	CBX5	FHM_JGI_only_filt.100.C1___1_nrnt
EA_Pp_58569a	NA	FHM_JGI_only_filt.12026.C1___1_nr0nt1
EA_Pp_54266a	PACS1	FHM_JGI_only_filt.10695.C1___1_nrnt
EA_Pp_56492a	PACS2	FHM_JGI_only_filt_SUBTR_40.880.C2___1rc_nrnt
EA_Pp_54117a	FIGNL1	FHM_JGI_only_filt_SUBTR_40.522.C1___1_nrnt
EA_Pp_60709a	DTWD2	FHM_JGI_only_filt.13702.C1___1_nr1nt0
EA_Pp_62521a	DDX59	FHM_JGI_only_filt.5594.C1___1_nrnt
EA_Pp_53905a	MRPL34	FHM_JGI_only_filt.11176.C2___1_nrnt
EA_Pp_52645a	NA	gi_73632498_gb_DT291893.1_DT291893___1_nr0nt
EA_Pp_59851a	EYA2	FHM_JGI_only_filt.4473.C2___1_nrnt
EA_Pp_58177a	ITGBL1	gi_73510761_gb_DT240626.1_DT240626___1_nr0nt1
EA_Pp_58274a	C7ORF28B	FHM_JGI_only_filt.9195.C1___1_nrnt
EA_Pp_51955a	NA	gi_73630159_gb_DT289554.1_DT289554___1_nrnt
EA_Pp_51636a	C4ORF14	FHM_JGI_only_filt.11695.C2___1rc_nr1nt0
EA_Pp_68529a	GGT6	gi_73657057_gb_DT316349.1_DT316349___1rc_nrnt-1
EA_Pp_70107a	CHPF	gi_72763864_gb_DT167553.1_DT167553___1_nrnt
EA_Pp_69844a	HES6	FHM_JGI_only_filt.8936.C1___1_nrnt
EA_Pp_58438a	COMMD7	FHM_JGI_only_filt.2204.C3___1_nrnt
EA_Pp_71129a	HES1	FHM_JGI_only_filt.11891.C1___1_nrnt
EA_Pp_60018a	DGCR14	FHM_JGI_only_filt.3540.C2___1rc_nrnt-1
EA_Pp_64381a	CHD1	gi_73723972_gb_DT350611.1_DT350611___1_nrnt0
EA_Pp_67607a	KIAA1957	FHM_JGI_only_filt.145.C2___1_nrnt
EA_Pp_68748a	C20ORF133	FHM_JGI_only_filt.3065.C3___1rc_nrnt
EA_Pp_55143a	MRPL43	FHM_JGI_only_filt.12271.C1___1_nrnt
EA_Pp_66495a	PDIA3	FHM_JGI_only_filt.4710.C1___1_nrnt
EA_Pp_60784a	IGFBP7	FHM_JGI_only_filt.1591.C10___1_nrnt
EA_Pp_68374a	TRIM25	FHM_JGI_only_filt.6976.C1___1_nr1nt0
EA_Pp_53318a	TIMM44	gi_72715013_gb_DT138822.1_DT138822___1_nrnt
EA_Pp_52380a	RIF1	FHM_JGI_only_filt.2093.C1___1_nrnt
EA_Pp_58159a	NA	FHM_JGI_only_filt.9051.C2___1_nr0nt
EA_Pp_61987a	C1R	FHM_JGI_only_filt.2329.C3___1rc_nrnt
EA_Pp_57415a	GSS	gi_73447043_gb_DT186992.1_DT186992___1rc_nrnt-1_minus
EA_Pp_55116a	VAC14	FHM_JGI_only_filt.6451.C3___1_nrnt
EA_Pp_66759a	RIOK3	FHM_JGI_only_filt.5323.C2___1_nrnt
EA_Pp_69861a	GPR161	FHM_JGI_only_filt.6195.C2___1_nrnt
EA_Pp_56631a	C16ORF48	FHM_JGI_only_filt.4259.C1___1_nrnt
EA_Pp_65427a	RPL37	FHM_JGI_only_filt.1957.C1___1_nrnt
EA_Pp_71154a	NA	gi_73446327_gb_DT186276.1_DT186276___1_nrnt
EA_Pp_70712a	VAMP4	gi_73651209_gb_DT310546.1_DT310546___1_nrnt
EA_Pp_67602a	CYP19A1	gi_72759704_gb_DT164870.1_DT164870___1_nrnt
EA_Pp_54636a	ASB8	FHM_JGI_only_filt.1690.C1___1rc_nrnt
EA_Pp_60248a	LOC284067	FHM_JGI_only_filt.13724.C1___1_nr1nt0
EA_Pp_55227a	ZCCHC8	FHM_JGI_only_filt.6371.C2___1_nr1nt0
EA_Pp_56146a	TXN	FHM_JGI_only_filt.885.C1___1_nrnt
EA_Pp_70118a	NA	FHM_JGI_only_filt.4348.C1___1_nr1nt0
EA_Pp_66721a	NA	FHM_JGI_only_filt_SUBTR_40.855.C1___1_nr0nt1
EA_Pp_59829a	ATG3	FHM_JGI_only_filt.1153.C1___1_nrnt
EA_Pp_53885a	CDIPT	FHM_JGI_only_filt.1702.C1___1_nrnt
EA_Pp_56307a	C2ORF47	FHM_JGI_only_filt.3699.C1___1_nrnt
EA_Pp_55727a	NA	gi_73437590_gb_DT177539.1_DT177539___1_nrnt
EA_Pp_54903a	GPA33	FHM_JGI_only_filt.11662.C2___1_nrnt
EA_Pp_70250a	NA	gi_73649852_gb_DT309189.1_DT309189___1_nrnt0
EA_Pp_58251a	TRIP4	FHM_JGI_only_filt.5812.C1___1_nrnt
EA_Pp_53015a	MAP3K10	gi_73730731_gb_DT357370.1_DT357370___1_nrnt
EA_Pp_53117a	FUBP3	FHM_JGI_only_filt_SUBTR_40.485.C1___1_nrnt
EA_Pp_56737a	NA	gi_72463850_gb_DT108997.1_DT108997___1rc_nrnt0
EA_Pp_70895a	NA	gi_73466629_gb_DT206575.1_DT206575___1_nr1nt0
EA_Pp_63259a	RNF185	FHM_JGI_only_filt.8493.C1___1_nrnt
EA_Pp_65817a	CAPN1	FHM_JGI_only_filt.6704.C1___1_nrnt
EA_Pp_65337a	KIF9	FHM-lib3-1S2-A06.g___1_nr1nt0
EA_Pp_67849a	NA	FHM_JGI_only_filt.189.C21___1_nr0nt1
EA_Pp_60864a	MSTO1	FHM_JGI_only_filt.6999.C2___1rc_nrnt
EA_Pp_69649a	MAPBPIP	FHM_JGI_only_filt.13710.C1___1_nrnt
EA_Pp_61306a	SFMBT1	FHM_JGI_only_filt.8223.C1___1_nrnt
EA_Pp_64363a	FAM118B	gi_73436326_gb_DT176275.1_DT176275___1_nrnt
EA_Pp_63931a	ALG5	FHM_JGI_only_filt.8778.C1___1_nrnt
EA_Pp_55825a	TRIM8	gi_73580790_gb_DT278841.1_DT278841___1_nrnt
EA_Pp_59759a	DFNB25	FHM_JGI_only_filt.8908.C1___1rc_nrnt
EA_Pp_65164a	YAF2	FHM_JGI_only_filt.3399.C1___1_nrnt
EA_Pp_55585a	ALG2	FHM_JGI_only_filt.2237.C1___1_nrnt
EA_Pp_54252a	NA	gi_73632198_gb_DT291593.1_DT291593___1_nr0nt
EA_Pp_50088a	NA	FHM_JGI_only_filt.6164.C3___1_nr0nt1
EA_Pp_68115a	ZNF98	gi_73693696_gb_DT343802.1_DT343802___1rc_nr1nt0
EA_Pp_53460a	SLC19A3	gi_73429715_gb_DT169764.1_DT169764___1_nrnt
EA_Pp_63066a	C2ORF44	FHM_JGI_only_filt.6904.C1___1_nrnt
EA_Pp_63268a	MRPS24	FHM_JGI_only_filt.2003.C1___1_nr1nt0
EA_Pp_55646a	DACT2	FHM_JGI_only_filt.3165.C2___1rc_nr1nt0
EA_Pp_62108a	PRR12	FHM_JGI_only_filt_SUBTR_40.435.C1___1_nrnt
EA_Pp_66411a	YIPF3	FHM_JGI_only_filt.443.C2___1rc_nrnt
EA_Pp_56189a	ZAP70	FHM_JGI_only_filt.6359.C1___1rc_nr1nt0
EA_Pp_60270a	AGBL2	FHM_JGI_only_filt.5944.C1___1_nr1nt0
EA_Pp_66359a	ATAD2	FHM_JGI_only_filt.3432.C4___1rc_nr1nt0
EA_Pp_58911a	PFKFB1	FHM_JGI_only_filt.986.C1___1_nrnt
EA_Pp_60139a	NADK	FHM_JGI_only_filt.877.C2___1rc_nrnt
EA_Pp_69526a	RNF40	FHM_JGI_only_filt.2980.C2___1_nrnt
EA_Pp_65503a	ADAM22	FHM_JGI_only_filt.7186.C2___1rc_nrnt
EA_Pp_70042a	ATP5E	FHM_JGI_only_filt.2589.C1___1_nrnt0
EA_Pp_53664a	LASS4	FHM_JGI_only_filt.6889.C2___1rc_nrnt
EA_Pp_64006a	GPR178	FHM_JGI_only_filt.1894.C2___1_nrnt
EA_Pp_56967a	EIF2C3	FHM_JGI_only_filt.13357.C1___1_nrnt
EA_Pp_67001a	DEADC1	gi_72427661_gb_DT091498.1_DT091498___1_nrnt
EA_Pp_58431a	SLC7A8	FHM_JGI_only_filt.1833.C2___1_nrnt
EA_Pp_66606a	EPS15L1	FHM_JGI_only_filt.5885.C1___1rc_nrnt
EA_Pp_69912a	NA	FHM_JGI_only_filt.2201.C1___1rc_nr0nt1_minus
EA_Pp_54178a	RAB5A	FHM_JGI_only_filt.513.C1___1_nrnt
EA_Pp_62807a	KCNQ1	gi_73640101_gb_DT299494.1_DT299494___1_nrnt
EA_Pp_64043a	RPUSD2	gi_73724058_gb_DT350697.1_DT350697___1rc_nrnt-1
EA_Pp_51742a	MTRR	FHM_JGI_only_filt.7312.C2___1_nr1nt0
EA_Pp_55060a	S100A13	gi_72714674_gb_DT138622.1_DT138622___1_nrnt
EA_Pp_66335a	SIX6	gi_72693045_gb_DT126349.1_DT126349___1_nr0nt1
EA_Pp_50243a	NA	FHM_JGI_only_filt.8334.C2___1_nr0nt1
EA_Pp_67105a	UQCRC2	FHM_JGI_only_filt.4314.C1___1rc_nrnt
EA_Pp_50974a	C1ORF198	FHM_JGI_only_filt.1851.C1___1_nrnt
EA_Pp_67727a	NA	FHM_JGI_only_filt.8061.C3___1_nr0nt1
EA_Pp_59356a	LOC400451	FHM_JGI_only_filt.12702.C1___1_nrnt
EA_Pp_62049a	NA	FHM_JGI_only_filt_SUBTR_40.689.C1___1_nr0nt1
EA_Pp_52718a	SPINK2	FHM_JGI_only_filt.32.C2___1_nrnt
EA_Pp_59221a	NA	FHM_JGI_only_filt.177.C1___1_nrnt
EA_Pp_68514a	SPTY2D1	FHM_JGI_only_filt.7219.C2___1rc_nrnt
EA_Pp_66991a	CD300LB	gi_72413951_gb_DT085277.1_DT085277___1_nrnt
EA_Pp_54176a	RMND5B	FHM_JGI_only_filt.2070.C1___1_nrnt
EA_Pp_65657a	GFM1	FHM_JGI_only_filt.7226.C1___1_nrnt
EA_Pp_65172a	HMGCS1	FHM_JGI_only_filt.1113.C1___1_nrnt
EA_Pp_65243a	TMTC2	FHM_JGI_only_filt.7720.C2___1rc_nrnt
EA_Pp_51459a	TXNDC1	FHM_JGI_only_filt.10538.C2___1rc_nrnt
EA_Pp_61000a	RAC2	FHM_JGI_only_filt.1284.C1___1_nrnt
EA_Pp_60176a	PEX11B	gi_72747533_gb_DT157767.1_DT157767___1rc_nrnt0
EA_Pp_56238a	BAT3	FHM_JGI_only_filt.2636.C2___1_nrnt
EA_Pp_50165a	CLPB	FHM_JGI_only_filt_SUBTR_40.428.C1___1_nrnt
EA_Pp_53472a	COX7B	gi_73729165_gb_DT355804.1_DT355804___1_nrnt
EA_Pp_51984a	NA	gi_72415778_gb_DT085923.1_DT085923___1rc_nrnt0
EA_Pp_58204a	NA	gi_73561769_gb_DT259820.1_DT259820___1_nr0nt
EA_Pp_56764a	SLC30A1	FHM_JGI_only_filt.5200.C1___1_nr1nt0
EA_Pp_65140a	IL11	gi_72708542_gb_DT134807.1_DT134807___1_nr1nt0
EA_Pp_54423a	PDCD8	FHM_JGI.339.C1___1rc_nrnt
EA_Pp_53043a	LRRC45	FHM_JGI_only_filt.5906.C1___1rc_nr1nt0
EA_Pp_55285a	PALB2	FHM_JGI_only_filt.4326.C1___1rc_nrnt-1
EA_Pp_63605a	CENPE	FHM_JGI_only_filt.6018.C3___1rc_nr1nt0
EA_Pp_61507a	MYOC	FHM_JGI_only_filt.11716.C2___1rc_nr1nt0
EA_Pp_70635a	NA	gi_72682571_gb_DT120942.1_DT120942___1_nr0nt
EA_Pp_54644a	TEP1	FHM_JGI_only_filt.5908.C1___1rc_nrnt-1
EA_Pp_59536a	DBI	FHMinnow-subtr3-1C-A08.g___1rc_nrnt
EA_Pp_62142a	NA	FHM_JGI_only_filt.8841.C2___1_nr0nt1
EA_Pp_70078a	NA	gi_73496209_gb_DT226074.1_DT226074___1_nrnt0
EA_Pp_66007a	PLEKHG3	gi_73464090_gb_DT204039.1_DT204039___1_nr1nt0
EA_Pp_55164a	CTSL	FHM_JGI_only_filt.496.C1___1_nrnt
EA_Pp_56320a	C7	FHM_JGI.371.C1___1rc_nrnt
EA_Pp_70438a	LRPAP1	FHM_JGI_only_filt.4232.C2___1rc_nrnt
EA_Pp_52928a	HOXB5	FHM_JGI_only_filt.1415.C1___1_nrnt
EA_Pp_63499a	NA	gi_73548688_gb_DT246734.1_DT246734___1rc_nr0nt1
EA_Pp_51397a	NA	gi_73441936_gb_DT181885.1_DT181885___1rc_nrnt-1
EA_Pp_70101a	PMP22	FHM_JGI_only_filt.11329.C2___1rc_nrnt
EA_Pp_69752a	MGC52498	gi_73585105_gb_DT283156.1_DT283156___1_nr1nt0
EA_Pp_57232a	SAMD12	FHM_JGI_only_filt.10815.C2___1rc_nrnt
EA_Pp_50862a	NANS	FHM_JGI_only_filt.3742.C1___1_nrnt
EA_Pp_62591a	TCF8	FHM_JGI_only_filt.7626.C2___1rc_nrnt
EA_Pp_55305a	SSH2	FHM_JGI_only_filt.8154.C1___1rc_nrnt-1
EA_Pp_55310a	NA	gi_72413828_gb_DT085216.1_DT085216___1_nr0nt_minus
EA_Pp_59748a	SERPINA1	FHM_JGI_only_filt.215.C1___1_nrnt
EA_Pp_55246a	DACT1	FHM_JGI_only_filt.12305.C2___1_nrnt0
EA_Pp_52599a	RAMP1	gi_73509831_gb_DT239696.1_DT239696___1_nrnt
EA_Pp_66058a	GPC1	FHM_JGI_only_filt.10547.C1___1_nrnt
EA_Pp_55489a	LTBP4	FHM_JGI_only_filt.6640.C2___1_nrnt
EA_Pp_54614a	SKP2	FHM_JGI.486.C1___1rc_nrnt-1
EA_Pp_68941a	WDR49	FHM_JGI_only_filt.5347.C2___1_nr1nt0
EA_Pp_57700a	MOCOS	gi_73583463_gb_DT281514.1_DT281514___1_nrnt
EA_Pp_66316a	ITPR2	gi_73470757_gb_DT210703.1_DT210703___1_nrnt
EA_Pp_60287a	NA	FHM_JGI_only_filt.5524.C2___1_nr0nt1
EA_Pp_54979a	PVRL1	FHM_JGI_only_filt_SUBTR_40.860.C1___1_nrnt
EA_Pp_58757a	NA	gi_73440472_gb_DT180421.1_DT180421___1_nrnt
EA_Pp_60111a	CENPM	FHM_JGI_only_filt.3837.C1___1_nrnt
EA_Pp_52959a	ARIH1	FHM_JGI_only_filt.5172.C2___1rc_nrnt
EA_Pp_55531a	BMPR1B	FHM_JGI_only_filt.11746.C1___1_nrnt
EA_Pp_68937a	NA	FHM_JGI_only_filt.725.C2___1_nrnt
EA_Pp_65636a	DOCK8	FHM_JGI_only_filt.1260.C1___1_nrnt
EA_Pp_70471a	NA	FHM_JGI_only_filt_SUBTR_40.80.C2___1rc_nrnt-1
EA_Pp_50492a	UBTD1	FHM_JGI_only_filt.3852.C1___1_nrnt
EA_Pp_55340a	RFXAP	FHM_JGI_only_filt.8769.C1___1_nrnt
EA_Pp_67813a	DMBT1	FHM_JGI_only_filt.4059.C1___1rc_nrnt-1
EA_Pp_63117a	NA	gi_73734635_gb_DT361274.1_DT361274___1_nr0nt1
EA_Pp_57973a	NA	FHM_JGI_only_filt.2287.C1___1_nr1nt0
EA_Pp_62711a	KNG1	gi_72755352_gb_DT162307.1_DT162307___1rc_nr1nt0
EA_Pp_63988a	NA	gi_73638722_gb_DT298115.1_DT298115___1_nr0nt1
EA_Pp_60491a	COG8	FHM_JGI_only_filt.11694.C3___1rc_nrnt
EA_Pp_65363a	LHX9	FHM_JGI_only_filt.9882.C1___1_nrnt
EA_Pp_51976a	CAMSAP1L1	FHM_JGI_only_filt.3984.C1___1_nr0nt
EA_Pp_55804a	RTN2	gi_72475378_gb_DT114487.1_DT114487___1_nrnt
EA_Pp_68448a	DEK	FHM_JGI_only_filt.11678.C1___1_nrnt
EA_Pp_54917a	MKRN1	FHM_JGI_only_filt.2360.C1___1_nr1nt0
EA_Pp_59953a	SPRED2	FHM_JGI_only_filt_SUBTR_40.930.C1___1_nrnt
EA_Pp_59101a	LENG1	gi_72441859_gb_DT098257.1_DT098257___1_nrnt
EA_Pp_55753a	PSMD4	FHM_JGI_only_filt.4834.C1___1_nrnt
EA_Pp_69362a	PDRG1	FHM_JGI_only_filt.13871.C1___1_nr1nt0
EA_Pp_69182a	LRFN4	FHM_JGI_only_filt.11121.C1___1_nrnt
EA_Pp_62068a	CYBA	FHM_JGI_only_filt.2629.C1___1_nrnt
EA_Pp_61378a	LRRC22	gi_72426517_gb_DT090928.1_DT090928___1_nrnt
EA_Pp_51464a	SLC6A20	FHM_JGI_only_filt.10895.C1___1_nrnt
EA_Pp_63004a	MCM5	FHM_JGI_only_filt.1246.C1___1_nrnt
EA_Pp_64571a	CLUAP1	FHM_JGI_only_filt.4937.C1___1_nrnt
EA_Pp_60401a	WBSCR22	FHM_JGI_only_filt.3329.C1___1_nrnt
EA_Pp_50981a	ZBED5	FHM_JGI.70.C1___1rc_nr1nt0
EA_Pp_56944a	RDH12	FHM_JGI_only_filt.9720.C1___1_nrnt
EA_Pp_51201a	PAK1	FHM_JGI_only_filt.5921.C3___1rc_nrnt
EA_Pp_62377a	C6ORF203	FHM_JGI_only_filt.2330.C1___1_nrnt
EA_Pp_63077a	HS6ST2	FHM_JGI_only_filt_SUBTR_40.4.C14___1_nrnt
EA_Pp_60964a	NA	FHM_JGI_only_filt.10579.C1___1rc_nr0nt1
EA_Pp_70755a	NKX2-2	gi_73556664_gb_DT254715.1_DT254715___1_nrnt
EA_Pp_54682a	GTPBP3	FHM_JGI_only_filt.6938.C1___1_nrnt
EA_Pp_55225a	PGK1	FHM_JGI_only_filt.2847.C1___1_nrnt
EA_Pp_65862a	PLAG1	gi_73632682_gb_DT292077.1_DT292077___1_nr1nt0
EA_Pp_54315a	MCF2L	gi_73491877_gb_DT221743.1_DT221743___1_nrnt
EA_Pp_57012a	MLC1	FHM_JGI_only_filt.10097.C1___1_nrnt
EA_Pp_58551a	BAHD1	gi_73640587_gb_DT299980.1_DT299980___1_nrnt
EA_Pp_69707a	C9ORF5	FHM_JGI_only_filt.8489.C2___1_nrnt
EA_Pp_52641a	TCN1	gi_72691873_gb_DT125680.1_DT125680___1_nrnt
EA_Pp_66709a	NA	FHM_JGI_only_filt.7534.C2___1_nr0nt1
EA_Pp_59172a	MYOZ2	FHM_JGI_only_filt.13224.C1___1_nrnt
EA_Pp_61107a	FBXO33	gi_73638774_gb_DT298167.1_DT298167___1_nr1nt0
EA_Pp_53839a	NA	gi_73723621_gb_DT350260.1_DT350260___1_nrnt
EA_Pp_58695a	PSAT1	FHM_JGI_only_filt.5148.C1___1_nrnt
EA_Pp_55515a	TINP1	FHM_JGI_only_filt.187.C1___1_nrnt
EA_Pp_63889a	NA	FHM_JGI_only_filt.1191.C1___1_nrnt0
EA_Pp_65040a	LMTK2	gi_73577227_gb_DT275278.1_DT275278___1_nrnt
EA_Pp_67122a	FLJ13231	FHM_JGI_only_filt.6064.C2___1_nr1nt0
EA_Pp_69336a	IRAK4	gi_73646633_gb_DT306026.1_DT306026___1_nrnt
EA_Pp_66212a	SEPT5	FHM_JGI_only_filt.1295.C1___1_nrnt
EA_Pp_63025a	ZFP36L2	FHM_JGI_only_filt.11823.C1___1_nrnt
EA_Pp_63113a	ZMYM4	FHM_JGI_only_filt.6802.C1___1_nrnt
EA_Pp_60675a	RABGAP1	gi_73575583_gb_DT273634.1_DT273634___1_nrnt
EA_Pp_60391a	MRPL48	FHM_JGI_only_filt.510.C1___1_nrnt
EA_Pp_56443a	NA	gi_72742797_gb_DT154999.1_DT154999___1_nrnt
EA_Pp_56718a	CASP3	FHM_JGI_only_filt.6958.C1___1_nrnt
EA_Pp_58607a	MX1	FHM_JGI_only_filt.5.C1___1_nrnt
EA_Pp_67707a	GUK1	FHM_JGI_only_filt.12858.C2___1rc_nrnt
EA_Pp_54613a	CRSP6	FHM_JGI_only_filt.4598.C1___1_nrnt
EA_Pp_62633a	C1ORF32	FHM_JGI_only_filt.7230.C1___1_nrnt
EA_Pp_55677a	HUNK	FHM_JGI_only_filt.6623.C1___1_nrnt
EA_Pp_64831a	INPP4A	FHM_JGI_only_filt.3576.C4___1_nrnt
EA_Pp_57285a	GMEB1	gi_73639023_gb_DT298416.1_DT298416___1_nrnt
EA_Pp_69113a	WIBG	FHM_JGI_only_filt.9571.C1___1_nrnt
EA_Pp_62488a	ZFP161	FHM_JGI_only_filt.5397.C2___1_nrnt
EA_Pp_53491a	RMI1	FHM_JGI_only_filt.5739.C1___1_nrnt
EA_Pp_54232a	FLJ16008	FHM_JGI_only_filt.8536.C1___1_nr1nt0
EA_Pp_56331a	NA	gi_73461648_gb_DT201597.1_DT201597___1_nr0nt1
EA_Pp_64390a	CHD2	gi_73575643_gb_DT273694.1_DT273694___1_nrnt
EA_Pp_60437a	HLA-DPA1	FHM_JGI_only_filt.13304.C1___1_nrnt
EA_Pp_64524a	RPL28	FHM_JGI_only_filt.739.C1___1_nrnt
EA_Pp_59740a	GH1	FHM_JGI_only_filt.13922.C1___1_nrnt
EA_Pp_60499a	FNBP4	FHM_JGI_only_filt.1457.C2___1rc_nrnt
EA_Pp_67743a	NA	FHM_JGI_only_filt.5911.C2___1rc_nr0nt1
EA_Pp_56149a	NA	FHM_JGI_only_filt.7607.C1___1_nr0nt1
EA_Pp_65356a	KIAA1244	FHM_JGI_only_filt.6564.C1___1_nrnt
EA_Pp_60901a	NA	gi_73492495_gb_DT222361.1_DT222361___1_nr0nt1
EA_Pp_61524a	BTBD14A	FHM_JGI_only_filt.8868.C1___1_nrnt
EA_Pp_53812a	ZC3H11A	FHM_JGI_only_filt.3239.C1___1rc_nrnt
EA_Pp_58019a	CEP250	gi_72475942_gb_DT114769.1_DT114769___1_nr1nt0
EA_Pp_59177a	NA	gi_72474191_gb_DT114025.1_DT114025___1_nrnt
EA_Pp_64164a	PRKG1	FHM_JGI_only_filt.5865.C1___1_nrnt
EA_Pp_56134a	FLJ21986	gi_73463340_gb_DT203289.1_DT203289___1_nrnt
EA_Pp_52266a	NA	FHM_JGI_only_filt.1463.C2___1_nr0nt1
EA_Pp_69375a	POMP	FHM_JGI_only_filt.1189.C1___1_nrnt
EA_Pp_55372a	MID2	FHM_JGI_only_filt.10630.C1___1_nrnt
EA_Pp_51176a	NA	gi_73468289_gb_DT208235.1_DT208235___1_nr0nt
EA_Pp_61013a	NA	FHM_JGI_only_filt.2696.C1___1_nr1nt0
EA_Pp_71205a	ACO2	FHM_JGI_only_filt.1865.C1___1_nrnt
EA_Pp_50355a	SDHA	FHM_JGI_only_filt.1558.C2___1_nrnt
EA_Pp_70208a	NA	gi_73657354_gb_DT316639.1_DT316639___1_nr0nt
EA_Pp_60047a	NA	FHM_JGI_only_filt.5296.C1___1_nr0nt1
EA_Pp_61636a	PREI3	FHM_JGI_only_filt.4829.C1___1_nrnt
EA_Pp_64132a	STX3	FHM_JGI_only_filt.8706.C2___1rc_nrnt
EA_Pp_55048a	ZIC4	FHM_JGI_only_filt.9046.C2___1_nrnt
EA_Pp_64994a	IPO9	FHM_JGI_only_filt.7244.C2___1_nrnt
EA_Pp_59760a	SMG7	FHM_JGI_only_filt.7532.C1___1_nrnt
EA_Pp_67556a	NA	FHM_JGI_only_filt_SUBTR_40.193.C1___1_nr0nt1
EA_Pp_52885a	NA	gi_73461057_gb_DT201006.1_DT201006___1_nr0nt1
EA_Pp_69779a	PSMB4	FHM_JGI_only_filt.9254.C1___1_nrnt
EA_Pp_55565a	SRP14	FHM_JGI_only_filt.386.C1___1_nrnt
EA_Pp_56113a	SLC22A18	gi_73512780_gb_DT242645.1_DT242645___1_nrnt
EA_Pp_60722a	NA	gi_72428571_gb_DT091951.1_DT091951___1_nr0nt1
EA_Pp_63103a	PSMB8	FHM_JGI_only_filt.13257.C1___1_nrnt
EA_Pp_54226a	NA	gi_72426731_gb_DT091035.1_DT091035___1_nr0nt1
EA_Pp_70061a	C7ORF46	FHM_JGI_only_filt.4088.C1___1_nrnt
EA_Pp_54768a	BMP4	gi_73439024_gb_DT178973.1_DT178973___1_nrnt
EA_Pp_70694a	NRG1	FHM_JGI_only_filt.8973.C1___1_nrnt
EA_Pp_60624a	GGPS1	FHM_JGI_only_filt.10340.C1___1_nrnt
EA_Pp_66233a	DNAJC15	FHM_JGI_only_filt.11872.C1___1_nrnt
EA_Pp_69584a	CDCA2	gi_73636001_gb_DT295394.1_DT295394___1_nr1nt0
EA_Pp_52433a	SCG5	FHM_JGI_only_filt.5869.C3___1_nrnt
EA_Pp_68983a	F5	FHMinnow-lib3-3S4-G08.g___1_nrnt
EA_Pp_65358a	IL2RG	FHM_JGI_only_filt.11554.C1___1_nr1nt0
EA_Pp_50079a	PRG4	gi_73435045_gb_DT174994.1_DT174994___1_nrnt
EA_Pp_55008a	FLJ20125	gi_73460076_gb_DT200025.1_DT200025___1_nr1nt0
EA_Pp_61418a	NA	FHM_JGI_only_filt.5004.C1___1_nr0nt1
EA_Pp_57866a	NA	gi_73642050_gb_DT301443.1_DT301443___1_nrnt
EA_Pp_68754a	ACTA1	FHM_JGI_only_filt.260.C7___1_nrnt
EA_Pp_65060a	SLC4A11	gi_73462494_gb_DT202443.1_DT202443___1_nrnt
EA_Pp_66925a	MRPL38	FHM_JGI_only_filt.3492.C3___1_nrnt
EA_Pp_55733a	BAT2D1	FHM_JGI_only_filt.2994.C1___1_nrnt
EA_Pp_68800a	NDUFA11	FHM_JGI_only_filt.1154.C1___1_nrnt
EA_Pp_53330a	SLIC1	gi_73449198_gb_DT189147.1_DT189147___1_nr1nt0
EA_Pp_56056a	ACAD9	FHM_JGI_only_filt.2041.C2___2_nr2nt0
EA_Pp_57767a	SOD3	FHM_JGI_only_filt.125.C2___1_nr1nt0
EA_Pp_67299a	TRAPPC6B	FHM_JGI_only_filt.12115.C1___1_nrnt
EA_Pp_68266a	NA	gi_72689784_gb_DT124306.1_DT124306___1rc_nr0nt1
EA_Pp_53925a	NA	gi_73629391_gb_DT288786.1_DT288786___1rc_nr0nt1_minus
EA_Pp_51095a	C1ORF160	FHM_JGI_only_filt.9613.C1___1_nrnt
EA_Pp_60606a	CTNNBIP1	FHM_JGI_only_filt.4636.C2___1rc_nrnt
EA_Pp_54953a	HDDC2	FHM_JGI_only_filt.4679.C1___1_nr1nt0
EA_Pp_65397a	DEGS1	FHM_JGI_only_filt.2129.C2___1_nrnt
EA_Pp_53603a	MAP3K7IP3	gi_73568902_gb_DT266953.1_DT266953___1_nr0nt1
EA_Pp_67693a	AARSD1	FHM_JGI_only_filt.9338.C2___1_nrnt
EA_Pp_55953a	ZNF497	FHM_JGI_only_filt.6729.C1___1rc_nr1nt0
EA_Pp_68975a	HTF9C	FHM_JGI_only_filt.8114.C4___1_nrnt
EA_Pp_65821a	TEX11	FHM_JGI_only_filt_SUBTR_40.624.C1___1_nrnt
EA_Pp_64087a	SENP5	FHM_JGI_only_filt.6183.C1___1_nrnt
EA_Pp_70908a	RRAGC	FHM_JGI_only_filt.3414.C2___1_nrnt
EA_Pp_67929a	SLC39A11	FHM_JGI_only_filt.2134.C1___1_nrnt
EA_Pp_56602a	ET	FHM_JGI_only_filt.7077.C1___1_nrnt
EA_Pp_55906a	NCAPD3	FHM_JGI_only_filt.6831.C2___1_nrnt
EA_Pp_70485a	SCYE1	FHMinnow-subtr24B-F12.g___1rc_nrnt
EA_Pp_51912a	C6ORF151	gi_73652553_gb_DT311890.1_DT311890___1_nrnt
EA_Pp_57738a	HSPA12A	gi_73463957_gb_DT203906.1_DT203906___1_nrnt
EA_Pp_69827a	YRDC	FHM_JGI_only_filt.2023.C2___1_nr1nt0
EA_Pp_63943a	SMAD2	FHM_JGI_only_filt.8644.C3___1_nrnt
EA_Pp_66458a	MPP3	FHM_JGI_only_filt.1070.C5___1_nrnt
EA_Pp_57701a	HTRA3	gi_73646768_gb_DT306161.1_DT306161___1_nrnt
EA_Pp_67952a	NA	FHM_JGI_only_filt.4983.C2___1_nr1nt0
EA_Pp_56353a	DDX19B	FHM_JGI_only_filt.4930.C1___1_nrnt
EA_Pp_57724a	NA	FHM_JGI_only_filt.7313.C1___1_nrnt
EA_Pp_62553a	NA	FHM_JGI_only_filt.9240.C3___1_nr0nt1
EA_Pp_52614a	NA	gi_72693996_gb_DT126890.1_DT126890___1_nr0nt
EA_Pp_52678a	FLJ11171	gi_72717027_gb_DT140006.1_DT140006___1rc_nrnt
EA_Pp_55488a	ATP13A3	FHM_JGI_only_filt.6776.C1___1_nrnt
EA_Pp_66722a	TRIM45	FHM_JGI_only_filt.6631.C1___1_nr1nt0
EA_Pp_58373a	AXIN2	FHM_JGI_only_filt.7911.C2___1_nrnt
EA_Pp_55382a	NA	FHM_JGI_only_filt.7485.C2___1_nr0nt
EA_Pp_55272a	RAG2	FHM_JGI_only_filt.6733.C1___1_nrnt
EA_Pp_61170a	RNF141	FHM_JGI_only_filt.5257.C1___1_nrnt
EA_Pp_56453a	ALS2CR8	FHM_JGI_only_filt.5092.C1___1_nrnt
EA_Pp_65462a	CILP2	FHM_JGI.449.C1___1rc_nr1nt0
EA_Pp_63683a	MYL4	FHM_JGI_only_filt.248.C1___1_nrnt
EA_Pp_60970a	LAPTM4A	FHM_JGI_only_filt.95.C7___1rc_nrnt
EA_Pp_67019a	SLC39A6	FHM_JGI_only_filt.112.C3___1_nrnt
EA_Pp_66057a	CSPG3	FHM_JGI_only_filt.99.C1___1_nrnt
EA_Pp_52483a	CALCRL	FHM_JGI_only_filt.3615.C1___1_nrnt
EA_Pp_58661a	DLL1	FHM_JGI_only_filt.12509.C1___1_nrnt
EA_Pp_65107a	PROSAPIP1	gi_73493220_gb_DT223086.1_DT223086___1_nrnt
EA_Pp_67667a	JMJD2A	FHM_JGI_only_filt.7496.C1___1_nrnt
EA_Pp_58212a	EFNA5	gi_73637934_gb_DT297327.1_DT297327___1_nrnt
EA_Pp_67553a	NA	FHM_JGI_only_filt.4347.C1___1rc_nr1nt0
EA_Pp_66760a	NA	gi_72431196_gb_DT093249.1_DT093249___1_nr0nt1
EA_Pp_59313a	ADORA1	gi_72749721_gb_DT158947.1_DT158947___1rc_nrnt
EA_Pp_70016a	GLP2R	gi_73578269_gb_DT276320.1_DT276320___1_nrnt
EA_Pp_61980a	TRAPPC5	gi_73643933_gb_DT303326.1_DT303326___1rc_nrnt
EA_Pp_69688a	DALRD3	FHM_JGI_only_filt.2413.C1___1_nr1nt0
EA_Pp_62386a	CLPTM1L	FHM_JGI_only_filt_SUBTR_40.240.C2___1_nrnt
EA_Pp_55765a	PHF1	FHM_JGI_only_filt.9909.C2___1rc_nrnt
EA_Pp_66236a	DDX28	FHM_JGI_only_filt.9976.C2___1_nr1nt0
EA_Pp_61155a	PPP3R1	FHM_JGI_only_filt.3088.C5___1_nrnt
EA_Pp_53310a	KIAA1267	gi_73585101_gb_DT283152.1_DT283152___1_nrnt
EA_Pp_69834a	DUSP26	FHM_JGI_only_filt.11314.C1___1_nr1nt0
EA_Pp_58430a	C6ORF60	FHM_JGI_only_filt.5656.C1___1_nrnt
EA_Pp_64899a	BRI3	FHM_JGI_only_filt.1009.C1___1_nrnt
EA_Pp_61454a	AGXT2	FHM_JGI_only_filt.12768.C1___1_nr1nt0
EA_Pp_52726a	NA	gi_72482217_gb_DT117888.1_DT117888___1_nrnt
EA_Pp_55468a	C6ORF137	FHM_JGI_only_filt.7117.C5___1_nrnt
EA_Pp_64020a	NA	FHM_JGI_only_filt.5661.C2___1rc_nr1nt0
EA_Pp_50098a	PMP22	FHM_JGI_only_filt.13575.C1___1_nrnt
EA_Pp_59616a	PDZRN4	gi_73453732_gb_DT193681.1_DT193681___1_nrnt
EA_Pp_53846a	NA	FHM_JGI_only_filt.11163.C2___1_nr0nt1
EA_Pp_61857a	NA	gi_73634163_gb_DT293556.1_DT293556___1_nrnt
EA_Pp_54228a	DIO1	FHM_JGI_only_filt.9206.C1___1_nrnt
EA_Pp_64408a	CLN3	FHM_JGI_only_filt.9493.C1___1_nrnt
EA_Pp_55635a	UCKL1	FHM_JGI_only_filt.6727.C2___1_nrnt
EA_Pp_57151a	NA	gi_73498138_gb_DT228003.1_DT228003___1rc_nr0nt_minus
EA_Pp_67519a	ZSWIM5	FHM_JGI_only_filt.1843.C3___1_nrnt
EA_Pp_57619a	C1ORF113	FHM_JGI_only_filt.14021.C1___1_nrnt
EA_Pp_62765a	NA	gi_73499687_gb_DT229552.1_DT229552___1rc_nrnt-1
EA_Pp_71490a	GNRH2	DV_220_GnRH-III
EA_Pp_63292a	NA	FHM_JGI_only_filt.6711.C3___1_nr0nt1
EA_Pp_67447a	FASTKD1	gi_73628430_gb_DT287825.1_DT287825___1_nrnt
EA_Pp_50048a	KLHL9	FHM-lib3-2S4-E09.g___1_nrnt
EA_Pp_59880a	CCR7	FHM_JGI_only_filt.2580.C1___1_nr1nt0
EA_Pp_70530a	CHURC1	gi_73694023_gb_DT344129.1_DT344129___1_nrnt
EA_Pp_60336a	SMYD1	FHM_JGI_only_filt.13056.C2___1_nrnt
EA_Pp_53742a	LEFTY2	gi_73582418_gb_DT280469.1_DT280469___1rc_nrnt
EA_Pp_58452a	CBLN2	FHM_JGI_only_filt.2697.C1___1_nrnt
EA_Pp_50036a	SMARCD2	FHM_JGI_only_filt.5868.C2___1rc_nrnt
EA_Pp_53670a	LAMC3	gi_73468923_gb_DT208869.1_DT208869___1rc_nr1nt0
EA_Pp_54437a	DKFZP666G057	FHM_JGI_only_filt.3479.C1___1_nr1nt0
EA_Pp_69554a	DULLARD	FHM_JGI_only_filt.3985.C1___1_nrnt
EA_Pp_64941a	NUP155	FHM_JGI_only_filt.2434.C2___1rc_nrnt
EA_Pp_70120a	CCDC15	FHM_JGI_only_filt.3342.C3___1_nr1nt0
EA_Pp_54479a	PRUNE	FHM_JGI_only_filt.8640.C1___1_nrnt
EA_Pp_53652a	FGF14	FHM_JGI_only_filt.10102.C1___1_nrnt
EA_Pp_53419a	CACNG5	FHM_JGI_only_filt.9074.C1___1_nrnt
EA_Pp_59364a	DDX24	FHM_JGI_only_filt.4171.C1___1_nrnt
EA_Pp_50319a	PPP4R2	gi_72728768_gb_DT146799.1_DT146799___1_nrnt
EA_Pp_60218a	FAM3C	FHM_JGI_only_filt.1645.C1___1_nrnt
EA_Pp_53568a	NA	gi_73444531_gb_DT184480.1_DT184480___1_nr0nt_minus
EA_Pp_53621a	NA	gi_72757641_gb_DT163678.1_DT163678___1_nr0nt
EA_Pp_52113a	NA	FHM_JGI_only_filt.3231.C2___1_nr0nt_minus
EA_Pp_68814a	CFB	FHM_JGI_only_filt.820.C2___1rc_nrnt
EA_Pp_58011a	NA	FHM_JGI_only_filt.11054.C1___1_nrnt
EA_Pp_67011a	DSPP	FHM_JGI_only_filt.1020.C1___1rc_nr1nt0
EA_Pp_55895a	DUS3L	FHM_JGI_only_filt.7200.C2___1_nrnt
EA_Pp_58174a	NAPG	FHM_JGI_only_filt.5715.C1___1_nrnt
EA_Pp_58096a	SCN3B	FHM_JGI_only_filt.9375.C1___1_nr1nt0
EA_Pp_50073a	USP39	FHM_JGI_only_filt.4545.C2___1rc_nrnt
EA_Pp_62237a	NA	FHM_JGI_only_filt.191.C2___1rc_nr0nt
EA_Pp_67104a	NA	gi_73647687_gb_DT307031.1_DT307031___1_nr1nt0
EA_Pp_69104a	NA	gi_73504729_gb_DT234594.1_DT234594___1rc_nr0nt1
EA_Pp_69971a	LOC90826	FHM_JGI_only_filt.10772.C2___1_nr1nt0
EA_Pp_60814a	SCFD2	FHM_JGI_only_filt.8384.C1___1_nrnt
EA_Pp_58587a	TTC1	FHM_JGI_only_filt.3454.C2___1_nr1nt0
EA_Pp_66888a	TMEM111	FHM_JGI_only_filt.4898.C1___1_nrnt
EA_Pp_56478a	GSR	FHM_JGI_only_filt.576.C1___1_nrnt
EA_Pp_56477a	SACS	FHM_JGI_only_filt.13152.C1___1_nr1nt0
EA_Pp_67258a	FMNL2	FHM_JGI_only_filt.7017.C1___1_nr1nt0
EA_Pp_69590a	CDAN1	FHM_JGI_only_filt.8541.C1___1_nrnt
EA_Pp_60752a	NA	gi_73491609_gb_DT221475.1_DT221475___1_nr0nt1
EA_Pp_59581a	GTF2F1	FHM_JGI_only_filt.4668.C1___1_nrnt
EA_Pp_51030a	NA	FHM_JGI_only_filt.6665.C2___1_nr0nt1
EA_Pp_58651a	SPCS2	FHM_JGI_only_filt.5760.C1___1_nrnt
EA_Pp_58635a	DYSFIP1	FHM_JGI_only_filt.12826.C1___1_nrnt0
EA_Pp_60001a	MRPL28	gi_72745912_gb_DT156790.1_DT156790___1_nrnt
EA_Pp_57620a	NA	FHM_JGI_only_filt.571.C2___1rc_nrnt
EA_Pp_64473a	FAM80A	FHM_JGI_only_filt.1430.C1___1_nrnt
EA_Pp_65468a	RP5-1077B9.4	FHM_JGI_only_filt.2224.C1___1_nrnt
EA_Pp_56154a	C4ORF33	FHM_JGI_only_filt.584.C1___1_nrnt
EA_Pp_51066a	KIAA0892	FHM_JGI_only_filt.4805.C3___1rc_nrnt
EA_Pp_53819a	NA	FHM_JGI_only_filt.794.C4___1_nr0nt_minus
EA_Pp_56019a	NA	FHM_JGI_only_filt.1779.C2___1_nr0nt1
EA_Pp_66766a	THOC7	FHM_JGI_only_filt.12878.C1___1_nrnt
EA_Pp_53017a	TUBG1	FHM_JGI_only_filt.5500.C1___1_nrnt
EA_Pp_53728a	RPL22	FHM_JGI_only_filt.873.C1___1_nrnt
EA_Pp_61228a	NA	gi_72707084_gb_DT133951.1_DT133951___1_nr0nt1
EA_Pp_53759a	RFK	FHM_JGI_only_filt.2122.C1___1_nrnt
EA_Pp_63137a	TRIM28	gi_72733310_gb_DT149364.1_DT149364___1rc_nr1nt0
EA_Pp_50802a	FRS2	gi_73495128_gb_DT224994.1_DT224994___1_nrnt
EA_Pp_56558a	C21ORF45	FHM_JGI_only_filt.5040.C1___1_nr1nt0
EA_Pp_60006a	NA	gi_73428804_gb_DT168853.1_DT168853___1_nr0nt1
EA_Pp_70182a	SRCAP	gi_73568564_gb_DT266615.1_DT266615___1_nrnt
EA_Pp_61391a	TSNAXIP1	FHM_JGI_only_filt.3917.C1___1_nrnt
EA_Pp_62269a	NA	FHM_JGI_only_filt.550.C1___1_nr1nt0
EA_Pp_50505a	FKBP1A	FHM_JGI_only_filt_SUBTR_40.295.C4___1_nrnt
EA_Pp_55634a	CFD	FHM_JGI_only_filt.437.C1___1_nrnt
EA_Pp_66638a	TMEM164	FHM_JGI_only_filt.6149.C1___1_nr1nt0
EA_Pp_67196a	FBXL3	FHM_JGI_only_filt_SUBTR_40.298.C1___1_nrnt
EA_Pp_67868a	YIPF1	FHM_JGI_only_filt.4386.C2___1_nrnt
EA_Pp_53880a	SRM	FHM_JGI_only_filt.5721.C2___1rc_nrnt
EA_Pp_69057a	C14ORF58	FHM_JGI_only_filt.5986.C1___1_nrnt
EA_Pp_70198a	CBX1	FHM_JGI_only_filt.6384.C1___1_nrnt
EA_Pp_61215a	GPRASP1	FHM_JGI_only_filt.8967.C1___1rc_nrnt
EA_Pp_68006a	NUBP2	FHM_JGI_only_filt.4638.C3___1_nrnt
EA_Pp_60548a	MYL9	FHM_JGI_only_filt.2608.C1___1_nrnt
EA_Pp_69293a	FKBP5	FHM_JGI_only_filt.115.C2___1_nrnt
EA_Pp_67384a	AGMAT	FHM_JGI_only_filt.4237.C1___1_nrnt
EA_Pp_65910a	STXBP1	FHM_JGI_only_filt.9181.C3___1_nrnt
EA_Pp_62315a	DNMT2	gi_73455687_gb_DT195636.1_DT195636___1rc_nr1nt0
EA_Pp_54382a	CAMK2A	FHM_JGI_only_filt.60.C2___1_nrnt
EA_Pp_66674a	TPP1	FHM_JGI_only_filt.9049.C1___1_nrnt
EA_Pp_68351a	ZC3H3	FHM_JGI_only_filt.7645.C2___1_nrnt
EA_Pp_57272a	NA	gi_72688798_gb_DT123666.1_DT123666___1_nr1nt0
EA_Pp_65840a	NKRF	FHM_JGI_only_filt.12430.C1___1rc_nrnt-1
EA_Pp_62929a	PRKD2	gi_73723090_gb_DT349734.1_DT349734___1_nr1nt0
EA_Pp_70477a	NA	gi_73695148_gb_DT345254.1_DT345254___1_nr0nt
EA_Pp_61367a	DUSP8	FHM_JGI_only_filt.8767.C1___1rc_nr1nt0
EA_Pp_65975a	LRRC48	gi_73652111_gb_DT311448.1_DT311448___1_nr1nt0
EA_Pp_51835a	TAF4B	gi_72703104_gb_DT131837.1_DT131837___1_nr1nt0
EA_Pp_50929a	TTLL4	FHM_JGI_only_filt.4173.C3___1_nrnt
EA_Pp_51840a	NA	gi_73553334_gb_DT251385.1_DT251385___1rc_nr0nt1
EA_Pp_53195a	NA	FHM_JGI_only_filt.6342.C3___1_nr0nt1
EA_Pp_58393a	NA	gi_73466563_gb_DT206509.1_DT206509___1_nrnt
EA_Pp_57394a	NA	gi_73461737_gb_DT201686.1_DT201686___1_nr0nt1
EA_Pp_65009a	MUC17	FHM_JGI_only_filt.5469.C2___1_nr1nt0
EA_Pp_50881a	NA	FHM_JGI_only_filt.6090.C3___1_nr0nt1
EA_Pp_62570a	NA	gi_73583176_gb_DT281227.1_DT281227___1rc_nr1nt0
EA_Pp_57960a	N4BP2	FHM_JGI_only_filt.5206.C2___1rc_nrnt-1
EA_Pp_50097a	NA	gi_73508511_gb_DT238376.1_DT238376___1_nr0nt1
EA_Pp_56923a	TRIOBP	FHM_JGI_only_filt.425.C2___1_nr1nt0
EA_Pp_63414a	ANAPC7	FHMinnow-GonadLib-2S2-D06.g___1_nrnt
EA_Pp_54735a	DAG1	FHM_JGI_only_filt.11143.C2___1rc_nrnt
EA_Pp_62184a	UBE2G2	FHM_JGI_only_filt.3755.C1___1_nrnt
EA_Pp_51774a	UBE2G1	FHM_JGI_only_filt.1615.C2___1rc_nrnt
EA_Pp_63760a	NA	gi_73463260_gb_DT203209.1_DT203209___1_nr0nt1
EA_Pp_52467a	CYP2J2	FHM_JGI_only_filt.915.C2___1rc_nrnt
EA_Pp_58337a	OSBPL5	FHM_JGI_only_filt.8911.C3___1_nr1nt0
EA_Pp_68040a	CD164L2	FHM_JGI_only_filt.3862.C1___1_nrnt
EA_Pp_69537a	GNPNAT1	gi_72418872_gb_DT087345.1_DT087345___1_nrnt
EA_Pp_62746a	TBCE	FHM_JGI_only_filt.4956.C2___1rc_nrnt-1
EA_Pp_56506a	RNF12	FHM_JGI_only_filt_SUBTR_40.682.C1___1_nrnt
EA_Pp_55347a	PWP2H	FHM_JGI_only_filt.8167.C1___1_nrnt
EA_Pp_57630a	CDK8	FHM_JGI_only_filt.5890.C3___1_nrnt
EA_Pp_69078a	SLC25A21	FHM_JGI_only_filt.13012.C1___1_nrnt
EA_Pp_54994a	AGGF1	FHM_JGI_only_filt.4899.C5___1rc_nrnt
EA_Pp_59309a	FTSJ3	FHM_JGI_only_filt.5105.C2___1rc_nrnt
EA_Pp_54669a	NA	FHM_JGI_only_filt.6677.C1___1_nr0nt1
EA_Pp_59218a	AK7	FHM_JGI_only_filt.3810.C1___1_nrnt
EA_Pp_52397a	BSDC1	FHM_JGI_only_filt_SUBTR_40.319.C1___1rc_nrnt0
EA_Pp_50609a	MEP1A	FHM_JGI_only_filt.1361.C2___1_nrnt
EA_Pp_61963a	FABP3	FHM_JGI_only_filt.25.C2___1_nrnt
EA_Pp_65674a	FLJ16165	FHM_JGI_only_filt.189.C12___1_nrnt
EA_Pp_62026a	C11ORF24	FHM_JGI_only_filt.640.C1___1rc_nrnt
EA_Pp_64329a	TTC7A	gi_73573202_gb_DT271253.1_DT271253___1_nrnt
EA_Pp_66371a	DOLPP1	gi_73510795_gb_DT240660.1_DT240660___1_nrnt
EA_Pp_62610a	LAMP1	FHM_JGI_only_filt_SUBTR_40.281.C1___1_nrnt
EA_Pp_66265a	PITPNB	FHM_JGI_only_filt.3936.C1___1_nrnt
EA_Pp_64955a	ZNF277	FHM_JGI_only_filt.13933.C1___1_nrnt
EA_Pp_70589a	NA	FHM_JGI_only_filt.1269.C1___1_nrnt
EA_Pp_54713a	DEDD	FHM_JGI_only_filt.3979.C1___1_nrnt
EA_Pp_50566a	NA	gi_73430471_gb_DT170520.1_DT170520___1rc_nr0nt1
EA_Pp_64565a	NA	FHM_JGI_only_filt.931.C3___1rc_nrnt
EA_Pp_57204a	RAPGEF4	gi_72736741_gb_DT151261.1_DT151261___1_nr1nt0
EA_Pp_64428a	XRCC5	FHM_JGI_only_filt.5959.C1___1_nrnt
EA_Pp_60293a	MARCH4	FHM_JGI_only_filt.8853.C3___1_nrnt
EA_Pp_66726a	NGDN	FHM_JGI_only_filt_SUBTR_40.814.C1___1_nrnt
EA_Pp_61602a	NA	gi_72423257_gb_DT089389.1_DT089389___1_nr0nt1_minus
EA_Pp_63215a	ZCD1	FHM_JGI_only_filt.12837.C1___1_nrnt
EA_Pp_61912a	NA	FHM_JGI_only_filt.5917.C3___1_nr0nt1
EA_Pp_67005a	FASTK	gi_73451804_gb_DT191753.1_DT191753___1_nrnt
EA_Pp_57391a	KIAA0913	FHM_JGI_only_filt.7020.C1___1_nrnt
EA_Pp_66062a	NARG1L	FHM_JGI_only_filt.2502.C1___1rc_nrnt
EA_Pp_69115a	NA	FHM_JGI_only_filt.2282.C1___1_nr0nt1_minus
EA_Pp_53681a	NA	gi_73462400_gb_DT202349.1_DT202349___1_nr0nt
EA_Pp_58415a	GLDC	gi_73645055_gb_DT304448.1_DT304448___1_nr1nt0
EA_Pp_50305a	NA	FHM_JGI_only_filt.7504.C2___1_nr1nt0
EA_Pp_60318a	MAN2B2	FHM_JGI_only_filt.4717.C3___1_nrnt
EA_Pp_66960a	ANK2	gi_73448923_gb_DT188872.1_DT188872___1_nrnt
EA_Pp_61606a	EIF4ENIF1	FHM_JGI_only_filt.6044.C4___1_nrnt
EA_Pp_59751a	ITIH4	FHM_JGI.5.C2___1rc_nrnt
EA_Pp_54270a	INSM1	FHM_JGI_only_filt.9104.C1___1_nrnt
EA_Pp_60359a	CD99	FHM_JGI_only_filt.8668.C2___1_nrnt0
EA_Pp_59767a	ACBD6	FHM_JGI_only_filt.162.C1___1rc_nrnt
EA_Pp_57947a	TUBE1	gi_73447555_gb_DT187504.1_DT187504___1_nrnt
EA_Pp_63335a	C18ORF8	FHM_JGI_only_filt.4857.C1___1_nrnt
EA_Pp_64597a	SLC5A12	gi_72744786_gb_DT156135.1_DT156135___1_nrnt
EA_Pp_52172a	FADD	FHM_JGI_only_filt.11952.C1___1_nr1nt0
EA_Pp_57411a	DRD5	FHM_JGI_only_filt.8752.C1___1rc_nrnt
EA_Pp_54897a	KIAA1279	FHM_JGI_only_filt.11963.C2___1_nrnt
EA_Pp_63677a	KCNA2	gi_73504247_gb_DT234112.1_DT234112___1_nrnt
EA_Pp_66353a	SH3BP5	FHM_JGI_only_filt.2715.C1___1_nrnt
EA_Pp_68319a	MRPL22	FHM_JGI_only_filt.12399.C1___1_nrnt
EA_Pp_62183a	HOXB3	FHM_JGI_only_filt.12861.C1___1_nrnt
EA_Pp_58014a	SCN4B	FHM_JGI_only_filt.10187.C2___1rc_nr1nt0
EA_Pp_69895a	NA	gi_72415017_gb_DT085781.1_DT085781___1rc_nrnt-1
EA_Pp_63271a	TPH1	FHM_JGI_only_filt.10446.C1___1_nrnt
EA_Pp_68083a	NA	FHM_JGI_only_filt.8748.C1___1_nr0nt1
EA_Pp_60728a	PNRC2	FHM_JGI_only_filt.1029.C2___1rc_nrnt
EA_Pp_58200a	FLJ23577	FHM_JGI_only_filt.3433.C1___1_nr1nt0
EA_Pp_61619a	SLC26A6	gi_73657982_gb_DT317266.1_DT317266___1_nrnt
EA_Pp_68424a	DYSFIP1	FHM_JGI_only_filt.13018.C1___1_nrnt
EA_Pp_56732a	SNX16	FHM_JGI_only_filt.9975.C1___1_nrnt
EA_Pp_65857a	IGF1R	FHM_JGI_only_filt.7269.C1___1_nrnt
EA_Pp_52104a	ALPPL2	gi_72467019_gb_DT110561.1_DT110561___1_nrnt
EA_Pp_69294a	NA	FHM_JGI_only_filt.7227.C2___1rc_nr0nt
EA_Pp_52934a	SLC39A5	gi_73438788_gb_DT178737.1_DT178737___1_nrnt
EA_Pp_66644a	NPAS4	FHM_JGI_only_filt.10123.C2___1rc_nrnt-1
EA_Pp_61805a	NPEPL1	FHM_JGI_only_filt.3564.C1___1_nrnt
EA_Pp_51549a	KIAA1161	FHM_JGI_only_filt.8437.C1___1_nr1nt0
EA_Pp_53530a	ARMC4	gi_73582572_gb_DT280623.1_DT280623___1rc_nrnt0
EA_Pp_68626a	TLR3	gi_72697452_gb_DT128710.1_DT128710___1_nrnt
EA_Pp_64203a	RGS3	FHM_JGI_only_filt.8750.C4___1_nrnt
EA_Pp_53637a	NA	FHM_JGI_only_filt.10736.C2___1_nr0nt1
EA_Pp_50915a	ID4	FHM_JGI_only_filt.8899.C2___1_nrnt
EA_Pp_66404a	TRHDE	gi_73461570_gb_DT201519.1_DT201519___1rc_nrnt
EA_Pp_52780a	C14ORF153	FHM_JGI_only_filt.3823.C1___1_nr1nt0
EA_Pp_65024a	UST	FHM_JGI_only_filt.1738.C5___1_nrnt
EA_Pp_68947a	PLA2G3	FHM_JGI_only_filt.1033.C1___1_nr1nt0
EA_Pp_70728a	PENK	FHM_JGI_only_filt.8871.C1___1_nrnt
EA_Pp_57443a	KIF17	FHM_JGI_only_filt.4366.C3___1_nrnt
EA_Pp_51163a	NA	gi_72706107_gb_DT133479.1_DT133479___1_nr0nt1
EA_Pp_53683a	ASTN1	gi_73453632_gb_DT193581.1_DT193581___1_nrnt
EA_Pp_57329a	C18ORF8	gi_73569586_gb_DT267637.1_DT267637___1_nr1nt0
EA_Pp_51452a	XCR1	FHM_JGI_only_filt.451.C2___1rc_nr1nt0
EA_Pp_55813a	RBM26	FHM_JGI_only_filt.2026.C2___1rc_nrnt
EA_Pp_54469a	FLJ12529	gi_73452335_gb_DT192284.1_DT192284___1_nrnt
EA_Pp_51327a	WDR40A	FHM_JGI_only_filt.6155.C2___1rc_nrnt
EA_Pp_59600a	ZBED1	FHM_JGI_only_filt.2219.C1___1_nrnt
EA_Pp_54009a	NA	FHM_JGI_only_filt.4980.C3___1_nrnt
EA_Pp_65829a	NA	FHM_JGI_only_filt.1877.C5___1_nrnt
EA_Pp_69815a	C16ORF34	FHM_JGI_only_filt.4448.C1___1_nrnt
EA_Pp_60531a	CEP250	FHM_JGI_only_filt.2487.C1___1_nr1nt0
EA_Pp_69225a	RBP2	FHM_JGI_only_filt.4035.C6___1_nrnt
EA_Pp_62920a	TFPI	FHM_JGI_only_filt.12244.C1___1_nr1nt0
EA_Pp_50456a	COX6B1	FHM_JGI_only_filt.2682.C1___1_nrnt
EA_Pp_61897a	NA	FHM_JGI_only_filt.5869.C2___1_nr0nt1
EA_Pp_64559a	MCM3AP	FHM_JGI_only_filt.5630.C2___1rc_nrnt
EA_Pp_50715a	NA	gi_73566272_gb_DT264323.1_DT264323___1rc_nr0nt1
EA_Pp_61262a	NA	gi_73449479_gb_DT189428.1_DT189428___1_nr0nt1
EA_Pp_57679a	SPATA17	FHM_JGI_only_filt.3427.C1___1_nrnt
EA_Pp_52858a	ERVWE1	FHMinnow-subtr8B-A07.g___1rc_nrnt
EA_Pp_55607a	ZDHHC3	FHM_JGI_only_filt.3708.C1___1_nrnt
EA_Pp_50791a	RABAC1	FHM_JGI_only_filt.816.C1___1_nrnt
EA_Pp_57797a	RSBN1L	FHM_JGI_only_filt.10104.C2___1rc_nrnt
EA_Pp_66868a	ST7	FHM_JGI_only_filt.1327.C3___1rc_nrnt
EA_Pp_51043a	LOXL3	FHM_JGI_only_filt.8246.C2___1_nrnt
EA_Pp_56445a	ABHD11	FHM_JGI_only_filt.1591.C15___1_nrnt
EA_Pp_60757a	RSAD2	FHMinnow-M-lib1-B10.g___1_nrnt
EA_Pp_67575a	NA	FHM_JGI_only_filt.3262.C3___1_nr0nt1
EA_Pp_59513a	TBXAS1	FHM_JGI_only_filt.10570.C2___1_nrnt
EA_Pp_67485a	CDC16	FHM_JGI_only_filt.11753.C1___1_nrnt
EA_Pp_67283a	NA	FHM_JGI_only_filt_SUBTR_40.144.C1___1_nr0nt1
EA_Pp_61674a	RPL38	FHM_JGI_only_filt.587.C1___1_nrnt
EA_Pp_55181a	PTMA	FHM_JGI_only_filt.2347.C1___1_nrnt
EA_Pp_64760a	NA	gi_73573729_gb_DT271780.1_DT271780___1_nr0nt1
EA_Pp_69068a	NA	gi_73463922_gb_DT203871.1_DT203871___1rc_nr-1nt
EA_Pp_60410a	MRPS6	FHM_JGI_only_filt.9169.C1___1_nr1nt0
EA_Pp_58142a	SENP8	FHM_JGI_only_filt.847.C1___1_nrnt
EA_Pp_63204a	CCNE2	FHM_JGI_only_filt.5578.C1___1_nrnt
EA_Pp_55794a	NA	gi_73503109_gb_DT232974.1_DT232974___1_nr0nt1
EA_Pp_65452a	HEMK2	FHM_JGI_only_filt.1221.C3___1_nrnt
EA_Pp_66254a	PQLC1	gi_72698762_gb_DT129449.1_DT129449___1_nrnt
EA_Pp_58752a	NA	gi_72705994_gb_DT133419.1_DT133419___1_nr0nt
EA_Pp_67442a	TROVE2	FHM_JGI_only_filt.2523.C1___1_nr1nt0
EA_Pp_61135a	NA	FHM_JGI_only_filt.12857.C2___1_nr0nt1
EA_Pp_64601a	NA	FHM_JGI_only_filt.6434.C1___1_nr1nt0
EA_Pp_57083a	ONECUT1	FHM_JGI_only_filt.9350.C2___1rc_nrnt
EA_Pp_63878a	WDR87	FHM_JGI_only_filt_SUBTR_40.1096.C1___1rc_nrnt-1
EA_Pp_53314a	YTHDF3	FHM_JGI_only_filt.6039.C3___1rc_nrnt
EA_Pp_69143a	TCP1	FHM_JGI_only_filt.1447.C1___1_nrnt
EA_Pp_64261a	NA	gi_73492043_gb_DT221909.1_DT221909___1_nr0nt1
EA_Pp_58324a	PAPSS2	FHM_JGI_only_filt.5270.C2___1_nrnt
EA_Pp_66985a	CPSF6	FHM_JGI_only_filt.4149.C3___1rc_nrnt
EA_Pp_57297a	FLJ12688	FHM_JGI_only_filt.7872.C1___1_nrnt
EA_Pp_61069a	NA	FHM_JGI_only_filt.11943.C2___1rc_nr1nt0
EA_Pp_65377a	SENP1	FHM_JGI_only_filt.278.C2___1_nrnt
EA_Pp_60239a	NA	gi_73454998_gb_DT194947.1_DT194947___1_nr0nt1
EA_Pp_66487a	TRIM25	FHM_JGI_only_filt_SUBTR_40.108.C1___1_nrnt
EA_Pp_70131a	RNASEH1	FHM_JGI_only_filt_SUBTR_40.90.C1___1_nrnt
EA_Pp_69461a	B3GALNT2	FHM_JGI_only_filt.4960.C2___1rc_nrnt
EA_Pp_50152a	PIK3C3	FHM_JGI_only_filt.6080.C3___1_nrnt
EA_Pp_50917a	C1ORF176	FHM_JGI_only_filt.11103.C1___1_nr1nt0
EA_Pp_60458a	MGC10433	FHM_JGI_only_filt.1857.C4___1_nrnt
EA_Pp_62957a	TTC7B	FHM_JGI_only_filt.6654.C1___1_nrnt
EA_Pp_67466a	ASPM	FHM_JGI_only_filt.3200.C2___1_nr1nt0
EA_Pp_52015a	SF3A2	FHM_JGI_only_filt.3373.C1___1_nrnt
EA_Pp_64713a	ROD1	FHMinnow-GonadLib-1S3-D10.g___1_nrnt
EA_Pp_51978a	KLHDC3	FHM_JGI_only_filt.1628.C1___1_nrnt
EA_Pp_55589a	CHFR	FHM_JGI_only_filt.5856.C1___1_nrnt
EA_Pp_69666a	KCTD10	FHM_JGI_only_filt.6846.C2___1rc_nrnt
EA_Pp_56735a	RNF103	FHM_JGI_only_filt.6659.C2___1_nrnt
EA_Pp_61199a	RP13-15M17.2	FHM_JGI_only_filt.5920.C1___1_nrnt
EA_Pp_51659a	WDR77	FHM_JGI_only_filt.3485.C2___1_nrnt
EA_Pp_70233a	WNK3	FHM_JGI_only_filt.8382.C1___1_nr1nt0
EA_Pp_53084a	CABP1	FHM_JGI_only_filt.9082.C1___1_nrnt
EA_Pp_54976a	NA	gi_73550962_gb_DT249013.1_DT249013___1_nr0nt1
EA_Pp_53648a	SRGAP1	gi_73453857_gb_DT193806.1_DT193806___1_nrnt
EA_Pp_62265a	LMOD3	gi_72715987_gb_DT139403.1_DT139403___1_nrnt
EA_Pp_57653a	RBM18	FHM_JGI_only_filt.4714.C2___1rc_nrnt
EA_Pp_67615a	NA	gi_73579009_gb_DT277060.1_DT277060___1_nr0nt
EA_Pp_69728a	LPP	gi_73576979_gb_DT275030.1_DT275030___1_nrnt
EA_Pp_59932a	NA	FHM_JGI_only_filt.10485.C1___1_nr0nt1
EA_Pp_60277a	NPHP1	FHM_JGI_only_filt.9356.C1___1_nrnt
EA_Pp_55397a	NA	gi_73438440_gb_DT178389.1_DT178389___1rc_nrnt-1
EA_Pp_51528a	SC5DL	FHM_JGI_only_filt.9202.C1___1_nrnt
EA_Pp_70294a	COL4A4	gi_73582253_gb_DT280304.1_DT280304___1_nrnt
EA_Pp_70318a	NA	FHM_JGI_only_filt.6927.C1___1rc_nr0nt
EA_Pp_54151a	RAD21L1	FHM_JGI_only_filt.4260.C1___1_nr1nt0
EA_Pp_50071a	JUP	FHM_JGI_only_filt.3299.C1___1_nrnt
EA_Pp_58133a	PHYHIP	FHM_JGI_only_filt.1412.C2___1rc_nrnt
EA_Pp_62329a	PVALB	FHM_JGI_only_filt.4885.C3___1_nrnt
EA_Pp_64603a	STAMBPL1	FHM_JGI_only_filt.1693.C4___1_nrnt
EA_Pp_67448a	KIAA0368	FHM_JGI_only_filt.7152.C1___1_nrnt
EA_Pp_60344a	MYO1C	FHM_JGI_only_filt.7433.C3___1_nrnt
EA_Pp_63453a	NA	FHM_JGI_only_filt.8476.C1___1_nr0nt1
EA_Pp_67815a	RPESP	FHM_JGI_only_filt.4025.C1___1_nrnt
EA_Pp_54557a	IRF4	gi_73695157_gb_DT345263.1_DT345263___1rc_nr1nt0
EA_Pp_54020a	PRRT2	FHM_JGI_only_filt.1864.C4___1rc_nr1nt0
EA_Pp_54076a	PIPOX	FHM_JGI_only_filt.3983.C1___1_nr1nt0
EA_Pp_50876a	NA	FHM_JGI_only_filt.12184.C1___1_nr0nt1
EA_Pp_58242a	MTMR10	gi_73458744_gb_DT198693.1_DT198693___1_nr1nt0
EA_Pp_61551a	NA	gi_72707890_gb_DT134429.1_DT134429___1_nr0nt
EA_Pp_66383a	NA	gi_73468494_gb_DT208440.1_DT208440___1_nr0nt1
EA_Pp_57017a	NA	gi_72728264_gb_DT146500.1_DT146500___1_nr0nt1
EA_Pp_54801a	INPP1	FHM_JGI_only_filt.4311.C3___1_nrnt
EA_Pp_57263a	NA	FHM_JGI_only_filt.7003.C2___1_nr1nt0_minus
EA_Pp_52779a	NA	FHM_JGI_only_filt.5808.C4___1_nr0nt1
EA_Pp_57531a	IDH1	FHM_JGI.386.C1___1rc_nrnt
EA_Pp_60882a	ZNF135	gi_73655015_gb_DT314345.1_DT314345___1rc_nrnt
EA_Pp_62949a	ABC1	FHM_JGI_only_filt.6778.C1___1_nr1nt0
EA_Pp_62311a	NA	FHM_JGI_only_filt.4883.C2___1_nrnt
EA_Pp_71119a	CTTNBP2	FHM_JGI_only_filt.8115.C2___1_nrnt
EA_Pp_60023a	NA	FHM_JGI_only_filt.7653.C2___1_nr0nt1
EA_Pp_60015a	TAGLN	gi_73692732_gb_DT342838.1_DT342838___1_nrnt
EA_Pp_59824a	MGC7036	gi_72761810_gb_DT166330.1_DT166330___1_nrnt
EA_Pp_55265a	STX17	gi_72480664_gb_DT117119.1_DT117119___1_nr1nt0
EA_Pp_61965a	WDR4	gi_72725182_gb_DT144704.1_DT144704___1_nr1nt0
EA_Pp_66757a	SLC25A19	FHM_JGI_only_filt.4577.C3___1rc_nrnt
EA_Pp_54281a	NOL6	FHM_JGI_only_filt.8130.C1___1rc_nrnt-1
EA_Pp_63437a	ADARB1	EPA_adenosine_deaminase___1_nrnt
EA_Pp_53674a	UTP14C	gi_72486782_gb_DT120136.1_DT120136___1rc_nrnt-1
EA_Pp_62509a	KCNJ16	gi_73635658_gb_DT295051.1_DT295051___1rc_nrnt-1
EA_Pp_69622a	KCNG1	gi_73491817_gb_DT221683.1_DT221683___1_nr1nt0
EA_Pp_52147a	NA	gi_73462349_gb_DT202298.1_DT202298___1_nr0nt1
EA_Pp_61449a	C1QL3	FHM_JGI_only_filt.7502.C1___1_nrnt
EA_Pp_63712a	TSPAN17	FHM_JGI_only_filt.5718.C1___1_nrnt
EA_Pp_54911a	CHKB	FHM_JGI_only_filt_SUBTR_40.1053.C1___1_nrnt
EA_Pp_67728a	C5ORF14	gi_73463488_gb_DT203437.1_DT203437___1_nrnt
EA_Pp_67825a	SEC61B	FHM_JGI_only_filt.2037.C1___1_nrnt
EA_Pp_54431a	NA	gi_73722179_gb_DT348858.1_DT348858___1_nrnt
EA_Pp_59686a	PRPF8	FHM_JGI_only_filt.919.C1___1_nrnt
EA_Pp_58806a	XPOT	FHM_JGI_only_filt.1238.C1___1_nrnt-1
EA_Pp_60686a	MIF4GD	FHM_JGI_only_filt.752.C8___1_nrnt
EA_Pp_54441a	NA	FHM_JGI_only_filt.9249.C1___1_nrnt
EA_Pp_50989a	MTO1	FHM_JGI_only_filt.10070.C2___1rc_nrnt-1
EA_Pp_52855a	NA	gi_73569104_gb_DT267155.1_DT267155___1_nr0nt1
EA_Pp_62895a	ABCC4	gi_73508332_gb_DT238197.1_DT238197___1_nrnt
EA_Pp_67721a	METTL5	gi_72434528_gb_DT094791.1_DT094791___1rc_nrnt
EA_Pp_62081a	MTUS1	FHM_JGI_only_filt.6017.C2___1_nrnt
EA_Pp_55217a	RPE65	gi_73434987_gb_DT174936.1_DT174936___1rc_nr1nt0_minus
EA_Pp_54284a	C18ORF17	gi_72725654_gb_DT144988.1_DT144988___1rc_nrnt-1
EA_Pp_70483a	CYBASC3	FHM_JGI_only_filt.12567.C1___1_nrnt
EA_Pp_54235a	ADAMTSL5	gi_72697818_gb_DT128925.1_DT128925___1_nr1nt0
EA_Pp_60360a	AKR7A2	FHM_JGI_only_filt.4613.C2___1_nrnt
EA_Pp_66980a	DLEC1	gi_73445148_gb_DT185097.1_DT185097___1_nr1nt0
EA_Pp_56690a	CENPP	gi_73634972_gb_DT294365.1_DT294365___1_nrnt
EA_Pp_66022a	EN2	FHM_JGI_only_filt.9565.C1___1_nrnt
EA_Pp_58254a	HOXC8	gi_72751913_gb_DT160261.1_DT160261___1_nrnt
EA_Pp_61141a	SIN3B	FHM_JGI_only_filt.253.C2___1_nrnt
EA_Pp_69901a	ITGBL1	gi_73500322_gb_DT230187.1_DT230187___1_nr0nt1
EA_Pp_66160a	PCSK6	FHM_JGI_only_filt.120.C10___1rc_nr1nt0
EA_Pp_61313a	NA	gi_73452666_gb_DT192615.1_DT192615___1_nr0nt1
EA_Pp_52173a	C7ORF30	FHM_JGI_only_filt.9604.C2___1_nr1nt0
EA_Pp_54741a	PELI1	FHM_JGI_only_filt.9552.C1___1_nrnt
EA_Pp_65406a	COX6C	FHM_JGI_only_filt.13883.C2___1_nrnt
EA_Pp_71172a	EPO	gi_73436302_gb_DT176251.1_DT176251___1_nrnt
EA_Pp_63007a	NAT12	FHM_JGI_only_filt.4865.C1___1_nrnt
EA_Pp_68853a	SESN2	FHM_JGI_only_filt.12600.C1___1_nrnt
EA_Pp_53972a	SELK	FHM_JGI_only_filt.1182.C1___1_nr1nt0
EA_Pp_68206a	TMEM60	FHM_JGI_only_filt.9682.C1___1_nrnt
EA_Pp_60268a	C21ORF91	FHM_JGI_only_filt.9958.C1___1_nrnt
EA_Pp_62606a	HCN2	FHM_JGI_only_filt.6361.C1___1_nrnt
EA_Pp_70270a	NA	gi_72458010_gb_DT106174.1_DT106174___1_nr0nt1
EA_Pp_54927a	MARCH1	gi_73444905_gb_DT184854.1_DT184854___1_nrnt
EA_Pp_69014a	ZNF541	gi_73569303_gb_DT267354.1_DT267354___1_nr1nt0
EA_Pp_60512a	THOC5	FHM_JGI_only_filt.1739.C1___1_nrnt
EA_Pp_55148a	TBR1	FHM_JGI_only_filt.1779.C1___1_nrnt
EA_Pp_56106a	NA	gi_73456507_gb_DT196456.1_DT196456___1_nr1nt0
EA_Pp_59934a	DTL	FHM_JGI_only_filt.2546.C2___1rc_nrnt
EA_Pp_54193a	CDKL5	FHM_JGI_only_filt.7725.C1___1rc_nr1nt0
EA_Pp_66818a	TINF2	FHM_JGI_only_filt.11975.C2___1rc_nr1nt0
EA_Pp_51280a	PRDM9	FHM_JGI_only_filt.1127.C4___1rc_nrnt-1
EA_Pp_63206a	CRIPAK	gi_73460812_gb_DT200761.1_DT200761___1_nr1nt0
EA_Pp_51261a	SETD5	FHM_JGI_only_filt.3792.C1___1_nrnt
EA_Pp_68723a	LCP1	FHM_JGI_only_filt.2676.C1___1_nrnt
EA_Pp_68844a	ZNF289	FHM_JGI_only_filt.973.C1___1_nrnt
EA_Pp_56937a	SEMA3D	gi_73656314_gb_DT315629.1_DT315629___1_nrnt
EA_Pp_51534a	NA	FHM_JGI_only_filt.2985.C2___1_nr0nt1
EA_Pp_56804a	STOM	FHM_JGI_only_filt.1749.C1___1_nrnt
EA_Pp_71012a	GCG	FHM_JGI_only_filt.2156.C1___1_nr0nt
EA_Pp_69330a	IRF7	FHM_JGI_only_filt.10096.C1___1_nrnt
EA_Pp_69022a	NA	FHM_JGI_only_filt.10902.C4___1_nr0nt1
EA_Pp_65786a	ATG9A	FHM_JGI_only_filt.7381.C1___1_nrnt
EA_Pp_63165a	TUBAL3	FHM_JGI_only_filt.412.C1___1_nrnt
EA_Pp_50785a	PDZK1	FHM_JGI_only_filt.2975.C1___1_nrnt
EA_Pp_52941a	C1ORF33	FHM_JGI_only_filt.4613.C3___1rc_nrnt0
EA_Pp_55135a	POT1	FHM_JGI_only_filt.7395.C1___1_nr1nt0
EA_Pp_65139a	DUOXA1	FHM_JGI_only_filt.4942.C1___1_nr1nt0
EA_Pp_69724a	POSTN	FHM_JGI_only_filt.1846.C2___1_nrnt
EA_Pp_64145a	CHML	FHM_JGI_only_filt.6836.C1___1_nrnt
EA_Pp_62850a	NA	FHM_JGI_only_filt.3816.C1___1_nrnt0
EA_Pp_66309a	HYDIN	FHM_JGI_only_filt.3965.C3___1rc_nrnt-1
EA_Pp_56834a	NDUFA1	FHM_JGI_only_filt.14078.C1___1_nrnt
EA_Pp_62851a	CLCN6	FHM_JGI_only_filt.8545.C1___1_nrnt
EA_Pp_66122a	KIAA0999	FHM_JGI_only_filt.977.C2___1rc_nrnt
EA_Pp_54354a	MRPL2	FHM_JGI_only_filt.9662.C1___1_nrnt
EA_Pp_53159a	GGA3	FHM_JGI_only_filt.1759.C1___1_nrnt
EA_Pp_70368a	NA	gi_73495145_gb_DT225011.1_DT225011___1_nr1nt0
EA_Pp_63109a	ITGBL1	gi_73499392_gb_DT229257.1_DT229257___1_nr0nt1
EA_Pp_63328a	CABLES1	FHM_JGI_only_filt.7952.C3___1rc_nrnt
EA_Pp_63042a	MAP3K7IP2	FHM_JGI_only_filt.6864.C2___1rc_nrnt
EA_Pp_66168a	FAM89A	gi_73454669_gb_DT194618.1_DT194618___1_nr1nt0
EA_Pp_53572a	AFG3L2	FHM_JGI_only_filt.7081.C1___1_nrnt
EA_Pp_55982a	LOC284067	gi_73693511_gb_DT343617.1_DT343617___1_nr1nt0
EA_Pp_58926a	NET1	FHM_JGI_only_filt.6937.C2___1rc_nrnt
EA_Pp_55819a	MRC1	FHM_JGI_only_filt.11650.C1___1_nr1nt0
EA_Pp_67202a	NA	gi_73466944_gb_DT206890.1_DT206890___1_nrnt
EA_Pp_58069a	STOX2	FHM_JGI_only_filt.1766.C1___1rc_nr0nt1
EA_Pp_67462a	ANAPC2	FHM_JGI_only_filt.500.C2___1_nrnt
EA_Pp_51644a	MICAL2	FHM_JGI_only_filt.7311.C1___1_nrnt
EA_Pp_60740a	NRG2	gi_73467656_gb_DT207602.1_DT207602___1_nrnt
EA_Pp_60652a	NA	FHM_JGI_only_filt_SUBTR_40.139.C1___1_nr0nt1_minus
EA_Pp_63935a	PIK4CB	gi_73572780_gb_DT270831.1_DT270831___1_nrnt
EA_Pp_68565a	C17ORF49	FHM_JGI_only_filt.369.C1___1_nrnt
EA_Pp_52574a	LSM5	gi_72435340_gb_DT095187.1_DT095187___1_nrnt
EA_Pp_67798a	FAM82C	FHM_JGI_only_filt_SUBTR_40.394.C1___1_nrnt
EA_Pp_54248a	C3ORF26	gi_73729334_gb_DT355973.1_DT355973___1rc_nr1nt0
EA_Pp_69214a	ERCC8	FHM_JGI_only_filt.8789.C1___1_nrnt
EA_Pp_66545a	CSNK2A1	FHM_JGI_only_filt.2123.C1___1rc_nrnt
EA_Pp_56540a	PSME3	FHM_JGI_only_filt.1956.C1___1_nrnt
EA_Pp_52890a	JMJD4	gi_72688205_gb_DT123333.1_DT123333___1_nrnt
EA_Pp_55419a	NA	FHM_JGI_only_filt.7517.C2___1_nr0nt1
EA_Pp_67148a	GNL3	FHM_JGI_only_filt.3825.C1___1_nrnt
EA_Pp_53515a	GATA5	FHM_JGI_only_filt.4166.C1___1_nrnt
EA_Pp_69746a	PIGT	FHM_JGI_only_filt.7208.C1___1_nrnt
EA_Pp_56538a	C3ORF17	FHM_JGI_only_filt.9799.C2___1rc_nrnt-1
EA_Pp_54070a	NA	FHM_JGI_only_filt_SUBTR_40.374.C1___1_nr0nt1_minus
EA_Pp_63284a	NMT2	FHM_JGI_only_filt.414.C3___1rc_nrnt
EA_Pp_57257a	BTK	gi_73647264_gb_DT306616.1_DT306616___1rc_nrnt-1
EA_Pp_61165a	ITFG3	FHM_JGI_only_filt.5181.C1___1_nr1nt0
EA_Pp_53257a	NA	gi_73723311_gb_DT349950.1_DT349950___1_nr0nt1
EA_Pp_50923a	C10ORF89	gi_73630077_gb_DT289472.1_DT289472___1_nr1nt0
EA_Pp_57123a	ROS1	gi_73635234_gb_DT294627.1_DT294627___1_nrnt
EA_Pp_61753a	ZNF354A	FHM_JGI_only_filt.3488.C1___1_nr1nt0
EA_Pp_62778a	SMAP1	gi_73636836_gb_DT296229.1_DT296229___1_nrnt
EA_Pp_55853a	NA	FHM_JGI_only_filt_SUBTR_40.509.C2___1_nr0nt
EA_Pp_56444a	TCEA1	FHM_JGI_only_filt.217.C1___1_nrnt
EA_Pp_68600a	SND1	FHM_JGI_only_filt.1093.C1___1rc_nrnt
EA_Pp_56171a	RHBDD1	gi_73645360_gb_DT304753.1_DT304753___1_nr1nt0
EA_Pp_58199a	PDK1	FHM_JGI_only_filt.10233.C2___1_nrnt
EA_Pp_70937a	EXOSC2	FHM_JGI_only_filt.12834.C2___1rc_nrnt
EA_Pp_57776a	ARHGAP26	FHM_JGI_only_filt.6842.C1___1_nrnt
EA_Pp_65881a	TOP3B	FHM_JGI_only_filt.6304.C2___1rc_nrnt
EA_Pp_50273a	C10ORF93	FHM_JGI_only_filt.4015.C1___1_nrnt
EA_Pp_63296a	FBXO7	FHM_JGI_only_filt.3988.C1___1_nrnt
EA_Pp_53500a	FAM123A	FHM_JGI_only_filt.8547.C2___1_nr1nt0
EA_Pp_60892a	PTPRB	gi_73570534_gb_DT268585.1_DT268585___1rc_nrnt
EA_Pp_58990a	PLAA	FHM_JGI_only_filt.6123.C2___1_nrnt
EA_Pp_55778a	FBXO38	FHM_JGI_only_filt.4535.C2___1_nrnt
EA_Pp_62033a	PFAS	FHM_JGI_only_filt.7901.C2___1_nrnt
EA_Pp_69820a	ARL3	FHM_JGI_only_filt.4147.C1___1_nrnt
EA_Pp_53245a	USP44	FHM_JGI_only_filt.6579.C2___1_nrnt_minus
EA_Pp_59833a	DDX5	FHM_JGI_only_filt.472.C1___1_nrnt
EA_Pp_66468a	RPE	FHM_JGI_only_filt.3841.C1___1_nrnt
EA_Pp_61588a	C16ORF33	FHM_JGI_only_filt.2188.C1___1_nrnt
EA_Pp_60460a	C1ORF82	FHM_JGI_only_filt.4571.C3___1_nrnt
EA_Pp_66863a	NA	FHM_JGI_only_filt.11958.C1___1_nrnt
EA_Pp_60655a	WDR74	FHM_JGI_only_filt.405.C1___1_nrnt
EA_Pp_69012a	DOCK9	FHM_JGI_only_filt.5787.C1___1_nrnt
EA_Pp_57148a	CDH7	gi_73501160_gb_DT231025.1_DT231025___1rc_nr1nt0
EA_Pp_70674a	MBTPS1	FHM_JGI_only_filt.8174.C2___1_nrnt
EA_Pp_61304a	EPHX2	gi_73454069_gb_DT194018.1_DT194018___1_nrnt
EA_Pp_64693a	RIPK1	gi_72419842_gb_DT087812.1_DT087812___1_nrnt
EA_Pp_53992a	INPP5E	FHM_JGI_only_filt.6114.C2___1rc_nr1nt0
EA_Pp_60416a	UQCRB	FHM_JGI_only_filt.2659.C1___1_nrnt
EA_Pp_63892a	COX7C	FHM_JGI_only_filt.14066.C1___1_nrnt
EA_Pp_60083a	TMEM138	FHM_JGI_only_filt_SUBTR_40.415.C1___1_nrnt
EA_Pp_65706a	NA	gi_73645120_gb_DT304513.1_DT304513___1_nrnt0_minus
EA_Pp_67995a	NA	FHM_JGI_only_filt.12300.C2___1_nr0nt1
EA_Pp_60314a	POLR3GL	FHM_JGI_only_filt.4249.C1___1_nrnt
EA_Pp_62647a	AKR1A1	gi_72461160_gb_DT107657.1_DT107657___1_nrnt
EA_Pp_53369a	NA	FHM_JGI_only_filt.764.C3___1_nr0nt1
EA_Pp_65306a	NA	gi_73630792_gb_DT290187.1_DT290187___1_nr0nt
EA_Pp_55283a	FOXRED2	FHM_JGI_only_filt.9189.C1___1rc_nr1nt0
EA_Pp_50322a	NA	gi_72450020_gb_DT102298.1_DT102298___1_nrnt_minus
EA_Pp_52725a	PPY	FHM_JGI_only_filt.8816.C1___1_nrnt
EA_Pp_56046a	ZNF238	FHM_JGI_only_filt.10716.C1___1_nrnt
EA_Pp_62671a	MFSD5	FHM_JGI_only_filt.6412.C1___1_nrnt
EA_Pp_64056a	IFT140	FHM_JGI_only_filt.7124.C4___1_nrnt
EA_Pp_56410a	FNDC3B	gi_73585624_gb_DT283675.1_DT283675___1_nrnt
EA_Pp_50346a	NA	gi_73731105_gb_DT357744.1_DT357744___1_nr0nt1_minus
EA_Pp_62196a	AQP1	FHM_JGI_only_filt.2784.C1___1_nrnt
EA_Pp_63908a	GLRX5	FHM_JGI_only_filt_SUBTR_40.861.C1___1_nrnt
EA_Pp_59924a	HISPPD1	FHM_JGI_only_filt_SUBTR_40.267.C1___1_nrnt
EA_Pp_52041a	PHLDA1	FHM_JGI_only_filt.6182.C2___1rc_nrnt
EA_Pp_60555a	FOLH1	FHM_JGI_only_filt.3057.C2___1rc_nrnt
EA_Pp_55937a	LOC389072	FHM_JGI_only_filt.7695.C1___1_nrnt
EA_Pp_54219a	ERO1LB	FHM_JGI_only_filt.9808.C1___1_nrnt
EA_Pp_52418a	NA	AIWH399.g1___1rc_nr0nt1
EA_Pp_51160a	NA	FHM_JGI_only_filt.11602.C1___1_nr0nt
EA_Pp_54203a	SMYD4	gi_73446996_gb_DT186945.1_DT186945___1_nr1nt0
EA_Pp_50490a	NA	gi_73692300_gb_DT342406.1_DT342406___1_nr0nt1
EA_Pp_50891a	PSMD5	FHM_JGI_only_filt.5579.C1___1_nrnt
EA_Pp_53365a	ZC3H12B	FHM_JGI_only_filt.7213.C2___1rc_nrnt
EA_Pp_53482a	USP33	FHM_JGI_only_filt.7112.C2___1rc_nrnt
EA_Pp_64393a	PEO1	FHM_JGI_only_filt.5951.C2___1rc_nrnt-1
EA_Pp_62561a	MGA	FHM_JGI_only_filt.4202.C2___1_nr1nt0
EA_Pp_54405a	SLC5A1	FHM_JGI_only_filt.12118.C1___1rc_nrnt
EA_Pp_53878a	C8ORF70	gi_73562790_gb_DT260841.1_DT260841___1_nrnt
EA_Pp_68704a	ITGB8	gi_73465914_gb_DT205863.1_DT205863___1_nr1nt0
EA_Pp_51183a	SDR-O	FHM_JGI_only_filt.2865.C1___1_nrnt
EA_Pp_59908a	NA	FHM_JGI_only_filt.2221.C1___1_nrnt
EA_Pp_66186a	YIPF4	FHM_JGI_only_filt.2567.C1___1_nrnt
EA_Pp_60260a	ZNF318	FHM_JGI_only_filt_SUBTR_40.202.C1___1_nrnt_minus
EA_Pp_67677a	SCN4A	FHM_JGI_only_filt.1222.C1___1_nrnt
EA_Pp_54132a	RNF151	FHM_JGI_only_filt.9492.C1___1_nr1nt0
EA_Pp_61253a	PGP	FHM_JGI_only_filt.804.C2___1_nrnt
EA_Pp_59211a	NA	FHM_JGI_only_filt.8606.C1___1_nrnt
EA_Pp_61443a	NA	gi_72475300_gb_DT114448.1_DT114448___1_nr0nt1
EA_Pp_53178a	MAT2A	FHM_JGI_only_filt_SUBTR_40.550.C3___1_nrnt
EA_Pp_57045a	MRPS30	FHM_JGI_only_filt.2370.C1___1_nrnt
EA_Pp_50841a	NA	gi_73727532_gb_DT354171.1_DT354171___1_nr0nt1_minus
EA_Pp_59854a	C4ORF15	FHM_JGI_only_filt.7899.C5___1_nrnt
EA_Pp_71031a	RPL7L1	FHM_JGI_only_filt.2688.C1___1_nrnt
EA_Pp_57164a	CLCA2	FHM_JGI_only_filt.3269.C4___1rc_nr1nt0
EA_Pp_69458a	KIAA0286	gi_73692290_gb_DT342396.1_DT342396___1_nr1nt0
EA_Pp_53635a	EIF2S1	FHM_JGI_only_filt.3445.C1___1_nrnt
EA_Pp_57938a	NA	gi_72710757_gb_DT136108.1_DT136108___1rc_nr1nt0_minus
EA_Pp_60729a	APOD	FHM_JGI_only_filt.1192.C2___1_nrnt
EA_Pp_58225a	SULT4A1	FHM_JGI_only_filt.8931.C1___1_nrnt
EA_Pp_63863a	ZNF79	gi_72428803_gb_DT092065.1_DT092065___1_nrnt
EA_Pp_63146a	NA	gi_73470351_gb_DT210297.1_DT210297___1_nr0nt
EA_Pp_54529a	FYN	FHM_JGI_only_filt.838.C1___1rc_nrnt
EA_Pp_68807a	COL1A2	FHM_JGI_only_filt.1758.C2___1_nrnt
EA_Pp_53355a	NA	FHM_JGI_only_filt.983.C1___1_nrnt
EA_Pp_70974a	RIPK3	FHM_JGI_only_filt.4621.C3___1_nr1nt0
EA_Pp_62762a	ZNF366	FHM_JGI_only_filt.2765.C1___1rc_nrnt0
EA_Pp_69316a	PHLDA3	FHM_JGI_only_filt.9408.C1___1_nrnt
EA_Pp_63319a	REP15	FHM_JGI_only_filt.6171.C4___1_nr1nt0
EA_Pp_65471a	NA	gi_73692478_gb_DT342584.1_DT342584___1rc_nrnt-1
EA_Pp_64547a	RBM13	FHM_JGI_only_filt.5153.C1___1_nrnt
EA_Pp_62180a	NA	FHM_JGI_only_filt.6844.C3___1_nr0nt_minus
EA_Pp_68969a	ATXN1	gi_73455410_gb_DT195359.1_DT195359___1_nr1nt0
EA_Pp_65523a	MTIF3	FHM_JGI_only_filt.426.C2___1_nrnt
EA_Pp_51023a	FAM54A	FHM_JGI_only_filt.4319.C1___1_nr1nt0
EA_Pp_51580a	NA	gi_73449549_gb_DT189498.1_DT189498___1rc_nr1nt0
EA_Pp_52506a	NA	FHM_JGI_only_filt.10383.C1___1rc_nr0nt
EA_Pp_50026a	NA	gi_72710278_gb_DT135832.1_DT135832___1_nr0nt1
EA_Pp_66388a	ITGA3	gi_73579847_gb_DT277898.1_DT277898___1_nr0nt_minus
EA_Pp_55883a	FNDC5	gi_73500109_gb_DT229974.1_DT229974___1_nrnt
EA_Pp_65279a	NA	FHM_JGI_only_filt.4138.C2___1rc_nrnt0
EA_Pp_52886a	SH3RF1	FHM_JGI_only_filt.8070.C2___1_nrnt
EA_Pp_50372a	RAB7	FHM_JGI_only_filt.2726.C1___1_nrnt
EA_Pp_62083a	NA	gi_73433702_gb_DT173655.1_DT173655___1_nr0nt1
EA_Pp_53339a	GTF2A2	FHM_JGI_only_filt.323.C1___1_nrnt
EA_Pp_62069a	FBXO5	FHM_JGI_only_filt.3734.C2___1rc_nrnt
EA_Pp_70879a	CACNB1	FHM_JGI_only_filt.6669.C1___1_nrnt
EA_Pp_53265a	MYH9	FHM_JGI_only_filt_SUBTR_40.595.C3___1rc_nrnt
EA_Pp_57358a	NA	gi_73453235_gb_DT193184.1_DT193184___1_nr0nt1
EA_Pp_53423a	WFDC3	FHM_JGI_only_filt.1945.C4___1rc_nrnt
EA_Pp_69747a	OTUD6B	FHM_JGI_only_filt.5234.C3___1_nrnt
EA_Pp_59933a	NA	FHM_JGI_only_filt.5663.C1___1rc_nrnt-1
EA_Pp_51035a	C15ORF13	FHM_JGI_only_filt_SUBTR_40.138.C1___1_nr0nt1
EA_Pp_55029a	DUT	FHM_JGI_only_filt.1231.C1___1_nrnt
EA_Pp_65596a	THAP11	FHM_JGI_only_filt.4821.C1___1_nrnt
EA_Pp_65906a	PTPRN	FHM_JGI_only_filt_SUBTR_40.881.C1___1_nrnt
EA_Pp_52155a	RHOQ	FHM_JGI_only_filt.8919.C1___1_nrnt
EA_Pp_52118a	KIAA0494	FHM_JGI_only_filt.9897.C1___1_nrnt
EA_Pp_63080a	LCK	FHM_JGI_only_filt.9921.C1___1_nrnt
EA_Pp_59531a	NA	gi_72732368_gb_DT148830.1_DT148830___1_nr0nt1
EA_Pp_62190a	NOLC1	FHM_JGI_only_filt.7745.C2___1_nrnt
EA_Pp_62230a	RPP40	FHM_JGI_only_filt.3653.C1___1_nrnt
EA_Pp_52932a	LARP6	FHM_JGI_only_filt.2291.C1___1_nrnt
EA_Pp_68702a	UBE2R2	FHM_JGI_only_filt.3647.C1___1_nrnt
EA_Pp_51245a	SNAPAP	FHM_JGI_only_filt.718.C1___1_nr1nt0
EA_Pp_52169a	SLC20A2	FHM_JGI_only_filt.10279.C2___1_nrnt
EA_Pp_62008a	SCRIB	FHMinnow-M-lib1-A09.g___1rc_nrnt
EA_Pp_64510a	HMCN1	FHM_JGI_only_filt.4284.C1___1_nrnt
EA_Pp_53531a	NA	FHM_JGI_only_filt.4922.C2___1_nrnt0
EA_Pp_53364a	BBS5	FHM_JGI_only_filt.4822.C1___1_nrnt
EA_Pp_70630a	EIF4B	FHM_JGI_only_filt.7912.C3___1_nrnt
EA_Pp_66982a	FLJ20294	FHM_JGI_only_filt.7969.C2___1rc_nrnt
EA_Pp_58285a	RAI17	FHM_JGI_only_filt.4799.C1___1rc_nrnt
EA_Pp_68481a	IDH3A	FHM_JGI_only_filt.483.C2___1_nrnt
EA_Pp_64080a	FKBPL	FHM_JGI_only_filt.13861.C2___1_nrnt0
EA_Pp_69476a	VGF	FHM_JGI_only_filt.10133.C1___1_nr0nt1
EA_Pp_59472a	NA	FHM_JGI_only_filt.6202.C2___1_nr0nt1
EA_Pp_66735a	PITRM1	FHMinnow-GonadLib-2S3-H10.g___1_nrnt
EA_Pp_58649a	CCDC57	FHM_JGI_only_filt.7551.C1___1_nr1nt0
EA_Pp_54491a	NA	gi_72705330_gb_DT133072.1_DT133072___1_nr0nt
EA_Pp_62586a	FLJ21865	FHM_JGI_only_filt.1643.C7___1_nrnt
EA_Pp_66832a	KBTBD7	FHM_JGI_only_filt.10652.C1___1_nr1nt0
EA_Pp_62620a	EHBP1L1	FHM_JGI_only_filt.2827.C1___1_nrnt
EA_Pp_65432a	FBXL17	FHM_JGI_only_filt.1656.C1___1_nrnt
EA_Pp_65414a	MICAL3	FHM_JGI_only_filt.11432.C1___1_nrnt
EA_Pp_57277a	ADCYAP1	gi_73454326_gb_DT194275.1_DT194275___1_nrnt
EA_Pp_55921a	PPIF	gi_73492957_gb_DT222823.1_DT222823___1_nrnt
EA_Pp_61003a	NA	gi_73460157_gb_DT200106.1_DT200106___1_nr0nt1
EA_Pp_55537a	EXOC4	FHM_JGI_only_filt.6112.C2___1rc_nrnt
EA_Pp_59344a	PI16	FHM_JGI_only_filt.9284.C1___1_nr1nt0
EA_Pp_54921a	CKAP4	FHM_JGI_only_filt.3688.C1___1_nr1nt0
EA_Pp_59538a	NA	FHM_JGI_only_filt.6410.C1___1_nr0nt1
EA_Pp_64962a	NA	FHM_JGI_only_filt.6375.C2___1_nrnt
EA_Pp_68139a	UCK2	FHM_JGI_only_filt.3616.C3___1_nrnt
EA_Pp_64082a	VASH1	FHM_JGI_only_filt.6484.C1___1_nrnt
EA_Pp_67902a	PDLIM7	FHM_JGI_only_filt.1265.C1___1_nrnt
EA_Pp_59458a	TMEM51	FHM_JGI_only_filt.9269.C2___1rc_nr1nt0
EA_Pp_50482a	CA2	FHM_JGI_only_filt.222.C1___1_nrnt
EA_Pp_55073a	COQ7	FHM_JGI_only_filt.13344.C1___1_nrnt
EA_Pp_65707a	NA	FHM_JGI_only_filt.6081.C1___1_nr0nt
EA_Pp_66000a	SLC6A1	FHM_JGI_only_filt.8698.C2___1_nrnt
EA_Pp_52775a	COL5A1	FHM_JGI_only_filt.8110.C1___1_nr1nt0
EA_Pp_51902a	OAT	FHM_JGI_only_filt_SUBTR_40.155.C1___1_nrnt
EA_Pp_66887a	C14ORF37	FHM_JGI_only_filt.9478.C1___1_nr1nt0
EA_Pp_58678a	NDFIP1	FHM_JGI_only_filt_SUBTR_40.850.C1___1_nrnt
EA_Pp_65927a	RIPK2	gi_72465373_gb_DT109737.1_DT109737___1_nrnt0
EA_Pp_60049a	LOC493869	FHM_JGI_only_filt.2167.C1___1_nrnt
EA_Pp_59557a	NA	FHM_JGI_only_filt.13114.C1___1_nrnt
EA_Pp_61336a	LUM	FHM_JGI_only_filt.1276.C1___1_nrnt
EA_Pp_61581a	NA	FHM_JGI_only_filt.965.C23___1_nr0nt1
EA_Pp_56472a	NA	gi_73505034_gb_DT234899.1_DT234899___1_nr0nt1
EA_Pp_53523a	RBM4B	FHM_JGI_only_filt.86.C3___1rc_nrnt
EA_Pp_50848a	PPCS	FHM_JGI_only_filt.4412.C1___1_nrnt
EA_Pp_51252a	ATXN10	FHM_JGI_only_filt.5037.C2___1rc_nr1nt0
EA_Pp_61277a	CDH13	FHM_JGI_only_filt.10919.C2___1rc_nrnt-1
EA_Pp_51249a	SLAMF8	gi_72763692_gb_DT167456.1_DT167456___1_nrnt0_minus
EA_Pp_59333a	KIAA0376	FHM_JGI_only_filt.7591.C1___1_nrnt
EA_Pp_57496a	NA	FHMinnow-subtr13B-E12.g___1rc_nr0nt1_minus
EA_Pp_51053a	ZWILCH	FHM_JGI_only_filt.3420.C2___1rc_nrnt-1
EA_Pp_64342a	NA	FHM_JGI_only_filt.12916.C1___1_nr0nt1
EA_Pp_57265a	LBR	FHM_JGI_only_filt.3083.C1___1_nrnt
EA_Pp_54124a	STX12	FHM_JGI_only_filt.3490.C1___1_nrnt
EA_Pp_50155a	NEK9	FHM_JGI_only_filt.6809.C1___1_nrnt
EA_Pp_55858a	NA	gi_73633605_gb_DT292998.1_DT292998___1_nr0nt1
EA_Pp_57103a	SLCO2A1	FHM_JGI_only_filt.12413.C2___1rc_nr1nt0
EA_Pp_54589a	WDR39	FHM_JGI_only_filt.4902.C1___1_nrnt
EA_Pp_61519a	RASA1	gi_73442475_gb_DT182424.1_DT182424___1_nr0nt1
EA_Pp_62208a	C12ORF48	FHM_JGI_only_filt.2182.C1___1_nrnt
EA_Pp_65075a	NA	gi_73501904_gb_DT231769.1_DT231769___2rc_nr0nt2
EA_Pp_69589a	KIAA0831	FHM_JGI_only_filt.4854.C1___1_nrnt
EA_Pp_70491a	TNPO3	FHM_JGI_only_filt.2285.C4___1rc_nrnt
EA_Pp_54524a	DRG1	FHM_JGI_only_filt.3834.C1___1_nrnt
EA_Pp_63160a	ZFPM1	gi_73626770_gb_DT286165.1_DT286165___1_nrnt
EA_Pp_63501a	EFEMP1	FHM_JGI_only_filt.752.C7___1_nr1nt0
EA_Pp_52750a	NA	FHM_JGI_only_filt.9076.C1___1_nr1nt0
EA_Pp_54977a	NA	gi_73493076_gb_DT222942.1_DT222942___1rc_nr0nt
EA_Pp_63763a	SPATA20	FHM_JGI_only_filt.6793.C1___1_nrnt
EA_Pp_56266a	THRAP3	FHM_JGI_only_filt.3202.C1___1_nrnt
EA_Pp_61535a	SULF1	FHMinnow-GonadLib-2S3-D05.g___1_nrnt_minus
EA_Pp_65700a	C16ORF30	FHM_JGI_only_filt.7124.C1___1_nrnt
EA_Pp_63559a	SFRS2IP	FHM_JGI_only_filt_SUBTR_40.15.C5___1_nrnt
EA_Pp_52500a	NA	FHM_JGI_only_filt.7499.C1___1rc_nr0nt1_minus
EA_Pp_60171a	MGC46496	FHM_JGI_only_filt.5819.C1___1_nr1nt0
EA_Pp_53100a	SLC27A3	FHM_JGI_only_filt.5747.C1___1rc_nrnt
EA_Pp_51858a	FLJ23861	gi_73585713_gb_DT283764.1_DT283764___1rc_nr1nt0
EA_Pp_52133a	SDC3	FHM_JGI_only_filt.3322.C1___1_nrnt
EA_Pp_70175a	NA	gi_73636321_gb_DT295714.1_DT295714___1_nr1nt0
EA_Pp_61243a	PRKD2	FHM_JGI_only_filt.3167.C1___1_nrnt
EA_Pp_58473a	NA	gi_73452205_gb_DT192154.1_DT192154___1_nr0nt
EA_Pp_59966a	NA	FHM_JGI_only_filt.1918.C2___1_nr0nt1
EA_Pp_66963a	KIAA1274	gi_72701930_gb_DT131197.1_DT131197___1_nrnt
EA_Pp_62913a	KIAA1797	FHM_JGI_only_filt.6821.C2___1_nr1nt0
EA_Pp_51859a	OXNAD1	FHM_JGI_only_filt.5667.C1___1_nrnt
EA_Pp_59517a	C7ORF36	FHM_JGI_only_filt.10873.C3___1_nrnt
EA_Pp_67421a	NUDC	FHM_JGI_only_filt.2295.C1___1_nrnt
EA_Pp_52474a	CRP	FHMinnow-subtr8NV-C08.g___1rc_nrnt-1
EA_Pp_66682a	NA	gi_73453459_gb_DT193408.1_DT193408___1_nr0nt1
EA_Pp_52532a	MGC35295	FHM_JGI_only_filt.9486.C1___1_nrnt
EA_Pp_66180a	NA	gi_73464681_gb_DT204630.1_DT204630___1_nr0nt
EA_Pp_63510a	NA	FHM_JGI_only_filt.9090.C3___1_nr0nt1
EA_Pp_69487a	TFPI	FHM_JGI_only_filt.7990.C2___1_nr1nt0
EA_Pp_59779a	KIAA1305	gi_73722673_gb_DT349338.1_DT349338___1_nr1nt0
EA_Pp_58623a	NA	FHM_JGI_only_filt.514.C1___1rc_nrnt
EA_Pp_63506a	PIB5PA	FHM_JGI_only_filt.4403.C1___1_nrnt
EA_Pp_56844a	FMN2	gi_73451578_gb_DT191527.1_DT191527___1_nr0nt1
EA_Pp_59203a	MND1	FHM_JGI_only_filt.779.C1___1_nrnt
EA_Pp_56720a	TYW1	FHMinnow-GonadLib3-F04.g___1_nrnt
EA_Pp_68614a	FLJ20160	FHM_JGI_only_filt.1058.C4___1rc_nrnt-1
EA_Pp_50736a	NDUFC1	FHM_JGI_only_filt.617.C1___1_nrnt
EA_Pp_62128a	CNOT3	FHM_JGI_only_filt.6077.C3___1_nrnt
EA_Pp_50001a	CHD4	FHM_JGI_only_filt.46.C5___1rc_nrnt
EA_Pp_52103a	LARP5	FHM_JGI_only_filt.6068.C2___1_nr1nt0
EA_Pp_60060a	NO145	FHM_JGI_only_filt.2552.C2___1_nr1nt0
EA_Pp_70364a	SS18	gi_73730843_gb_DT357482.1_DT357482___1rc_nrnt0
EA_Pp_71044a	TAF9	FHM_JGI_only_filt.2086.C1___1_nrnt
EA_Pp_52582a	WDR51A	FHM_JGI_only_filt.7156.C2___1rc_nrnt
EA_Pp_64954a	ST3GAL5	FHM_JGI_only_filt.9691.C1___1_nrnt
EA_Pp_61709a	ZZEF1	FHM_JGI_only_filt.2684.C2___1rc_nrnt
EA_Pp_59599a	RECQL	FHM_JGI_only_filt.4068.C2___1_nrnt
EA_Pp_55271a	SYCN	FHM_JGI_only_filt.1227.C1___1_nr1nt0
EA_Pp_66467a	IFT172	FHM_JGI_only_filt.5690.C2___1_nrnt
EA_Pp_57558a	BOK	FHM_JGI_only_filt.11708.C1___1_nrnt
EA_Pp_64827a	NA	FHM_JGI_only_filt.9594.C1___1rc_nr0nt1
EA_Pp_65630a	SRD5A1	FHM_JGI_only_filt.1561.C1___1_nrnt
EA_Pp_58077a	FLJ37440	gi_73630452_gb_DT289847.1_DT289847___1_nrnt
EA_Pp_56482a	ZAR1	FHM_JGI_only_filt.275.C1___1_nrnt
EA_Pp_59432a	NA	FHM_JGI_only_filt.6762.C2___1rc_nr0nt1
EA_Pp_50527a	NA	gi_73550019_gb_DT248065.1_DT248065___1_nr0nt1
EA_Pp_55387a	PEG10	gi_73580794_gb_DT278845.1_DT278845___1_nrnt
EA_Pp_51713a	KIAA1045	FHM_JGI_only_filt.10640.C1___1_nrnt
EA_Pp_53566a	FLJ44817	gi_72749608_gb_DT158879.1_DT158879___1_nr1nt0
EA_Pp_53737a	POLR2L	FHM_JGI_only_filt.271.C1___1_nrnt
EA_Pp_71055a	NA	gi_72683088_gb_DT121200.1_DT121200___1_nrnt
EA_Pp_54464a	NA	gi_72440748_gb_DT097704.1_DT097704___1rc_nrnt-1
EA_Pp_50468a	MTIF3	gi_72707028_gb_DT133918.1_DT133918___1_nrnt
EA_Pp_70505a	EIF4A1	gi_72700404_gb_DT130359.1_DT130359___1_nrnt
EA_Pp_63989a	TGM2	FHM_JGI_only_filt.4222.C3___1rc_nrnt
EA_Pp_59229a	NA	FHM_JGI_only_filt_SUBTR_40.123.C2___1_nr0nt_minus
EA_Pp_50008a	NA	gi_72745809_gb_DT156727.1_DT156727___1_nr0nt1
EA_Pp_59904a	NA	FHM_JGI_only_filt.10842.C1___1_nr0nt1
EA_Pp_56518a	KIAA1012	FHMinnow-subtr3-2CA-F08.g___1rc_nrnt
EA_Pp_53875a	ARPP-19	FHM_JGI_only_filt.4056.C1___1_nrnt
EA_Pp_52114a	NA	FHM_JGI_only_filt.3559.C1___1_nr0nt1
EA_Pp_50176a	SLC9A7	FHM_JGI_only_filt.10252.C4___1rc_nrnt
EA_Pp_64537a	NA	gi_73571925_gb_DT269976.1_DT269976___1rc_nrnt-1
EA_Pp_71136a	SH3BP2	gi_73433563_gb_DT173516.1_DT173516___1_nrnt
EA_Pp_50797a	CPNE2	FHM_JGI_only_filt.2841.C3___1_nrnt
EA_Pp_69251a	KIAA1949	FHM_JGI_only_filt.8276.C1___1_nr1nt0
EA_Pp_60978a	B3GALT2	FHM_JGI_only_filt.5932.C2___1rc_nrnt
EA_Pp_69072a	COL17A1	FHM_JGI_only_filt.4207.C1___1_nrnt
EA_Pp_54047a	RNF126	FHM_JGI_only_filt.4065.C2___1_nrnt
EA_Pp_53216a	PPOX	FHMinnow-GonadLib-1S1-C10.g___1_nr1nt0
EA_Pp_53029a	GLUL	FHM_JGI_only_filt.4830.C1___1_nrnt
EA_Pp_71180a	POLR1B	FHMinnow-GonadLib3-A07.g___1_nrnt
EA_Pp_62852a	HSPG2	gi_73580941_gb_DT278992.1_DT278992___1rc_nr1nt0
EA_Pp_58446a	PRICKLE2	FHM_JGI_only_filt.9646.C2___1rc_nrnt
EA_Pp_54340a	GTDC1	FHM_JGI_only_filt.9421.C1___1_nr1nt0
EA_Pp_54135a	TNFRSF14	gi_73492667_gb_DT222533.1_DT222533___1_nr1nt0
EA_Pp_50361a	NA	gi_73723986_gb_DT350625.1_DT350625___1_nr0nt
EA_Pp_59957a	NA	FHM_JGI_only_filt.7759.C2___1_nr0nt1
EA_Pp_57447a	KEAP1	FHM_JGI_only_filt.6955.C2___1_nr1nt0
EA_Pp_60222a	F2	FHM_JGI_only_filt.964.C1___1_nrnt
EA_Pp_70957a	ACOX1	FHM_JGI_only_filt.1926.C2___1_nrnt
EA_Pp_69183a	MDM1	FHM_JGI_only_filt.3597.C3___1rc_nrnt-1
EA_Pp_53013a	UVRAG	FHM_JGI_only_filt.5539.C2___1rc_nrnt
EA_Pp_53585a	EPB41L4B	FHM_JGI_only_filt.3848.C1___1_nrnt
EA_Pp_53319a	C8A	gi_73731436_gb_DT358075.1_DT358075___1_nrnt
EA_Pp_52695a	NA	FHM_JGI_only_filt.11741.C2___1_nr0nt1
EA_Pp_55386a	ZCSL3	FHM_JGI_only_filt.965.C17___1_nrnt
EA_Pp_61752a	PTBP2	gi_72413390_gb_DT085001.1_DT085001___1rc_nrnt-1
EA_Pp_63824a	ZNF383	FHM_JGI_only_filt.11962.C1___1_nrnt
EA_Pp_57024a	PGLYRP1	gi_73436935_gb_DT176884.1_DT176884___1_nrnt
EA_Pp_64066a	XPR1	FHM_JGI_only_filt.3632.C2___1_nrnt
EA_Pp_59186a	INADL	FHM_JGI_only_filt.2640.C1___1_nrnt
EA_Pp_68213a	DACT3	FHM_JGI_only_filt.12305.C1___1_nrnt
EA_Pp_61127a	HIBADH	FHM_JGI_only_filt.8978.C1___1_nrnt
EA_Pp_60611a	KPNA4	FHM_JGI_only_filt.5824.C1___1_nrnt
EA_Pp_56423a	DVL3	FHM_JGI_only_filt.6357.C1___1rc_nrnt
EA_Pp_56997a	SLC9A3	FHM_JGI_only_filt_SUBTR_40.683.C2___1_nrnt
EA_Pp_52633a	FLJ20920	FHM_JGI_only_filt.11696.C1___1_nrnt
EA_Pp_63229a	NA	gi_73453584_gb_DT193533.1_DT193533___1rc_nr0nt1
EA_Pp_50405a	FAM83F	FHM_JGI_only_filt.7279.C1___1_nrnt
EA_Pp_60347a	NPM1	FHM_JGI_only_filt.311.C1___1_nrnt
EA_Pp_69549a	ZNF259	FHM_JGI_only_filt.8831.C1___1rc_nrnt
EA_Pp_62120a	DISP1	gi_73719506_gb_DT346773.1_DT346773___1_nrnt
EA_Pp_55587a	NLGN1	FHM_JGI_only_filt_SUBTR_40.941.C1___1rc_nrnt-1_minus
EA_Pp_56278a	CROCC	FHM_JGI_only_filt.3739.C2___1rc_nr1nt0
EA_Pp_61590a	BMF	gi_73460989_gb_DT200938.1_DT200938___1_nr1nt0
EA_Pp_50317a	NA	gi_73734755_gb_DT361394.1_DT361394___1_nr0nt1_minus
EA_Pp_67017a	SGK3	FHM_JGI_only_filt.11805.C1___1_nrnt
EA_Pp_54991a	GCH1	FHM_JGI_only_filt.9447.C1___1_nrnt
EA_Pp_63354a	IFT88	FHM_JGI_only_filt_SUBTR_40.507.C3___1rc_nrnt
EA_Pp_67274a	RHO	FHM_JGI_only_filt.1332.C1___1_nrnt
EA_Pp_55079a	GDPD2	gi_73465871_gb_DT205820.1_DT205820___1_nrnt
EA_Pp_61017a	HMGA1	FHM_JGI_only_filt.2117.C3___1rc_nrnt
EA_Pp_61675a	NA	FHM_JGI_only_filt.1925.C2___1_nr0nt1_minus
EA_Pp_69283a	GTF3C1	FHM_JGI_only_filt.5893.C2___1_nrnt
EA_Pp_65456a	C9ORF23	FHM_JGI_only_filt.12000.C1___1_nrnt
EA_Pp_51834a	C2ORF18	FHM_JGI_only_filt.12426.C1___1_nrnt
EA_Pp_57445a	NA	gi_73470740_gb_DT210686.1_DT210686___1_nr0nt1
EA_Pp_69011a	ZNF710	gi_72473613_gb_DT113736.1_DT113736___1_nrnt
EA_Pp_50158a	BMP15	FHM_JGI_only_filt.12263.C1___1_nr1nt0
EA_Pp_58164a	CEL	FHM-lib3-1S2-C03.g___1_nrnt
EA_Pp_54580a	NA	FHM_JGI_only_filt_SUBTR_40.795.C2___1_nr0nt1_minus
EA_Pp_55289a	APOL1	gi_73646009_gb_DT305402.1_DT305402___1_nrnt
EA_Pp_68227a	NA	gi_73464286_gb_DT204235.1_DT204235___1_nr0nt1
EA_Pp_59678a	USP32	gi_73576801_gb_DT274852.1_DT274852___1_nrnt
EA_Pp_53181a	COX7A2L	FHM_JGI_only_filt.175.C1___1_nrnt
EA_Pp_70891a	CGI-38	FHM_JGI_only_filt.9084.C1___1_nrnt
EA_Pp_62741a	FBXW2	FHM_JGI_only_filt.2183.C2___1_nrnt
EA_Pp_50973a	CEP110	FHM_JGI_only_filt.4417.C1___1_nrnt0
EA_Pp_51668a	CAMTA2	FHM_JGI_only_filt.7557.C2___1rc_nrnt
EA_Pp_53058a	UBXD7	FHM_JGI_only_filt_SUBTR_40.888.C1___1_nrnt
EA_Pp_58410a	JPH2	FHM_JGI_only_filt.1760.C3___1rc_nrnt
EA_Pp_55672a	PANK1	FHM_JGI_only_filt.10724.C1___1_nrnt
EA_Pp_63040a	ATP6V1G1	FHM_JGI_only_filt.5433.C1___1_nrnt
EA_Pp_61666a	SLC8A1	FHM_JGI_only_filt.10374.C1___1_nrnt
EA_Pp_55679a	PTPN9	FHM_JGI_only_filt.2494.C1___1_nrnt
EA_Pp_51624a	PSMA1	FHM_JGI_only_filt.455.C1___1_nrnt
EA_Pp_67263a	NA	gi_72687688_gb_DT123188.1_DT123188___1_nr0nt
EA_Pp_65597a	PPARGC1A	gi_73730598_gb_DT357237.1_DT357237___1_nrnt
EA_Pp_62209a	DMBX1	FHM_JGI_only_filt.10111.C1___1_nrnt
EA_Pp_63569a	NA	gi_32825816_gb_AY325788.1____1_nr0nt1
EA_Pp_51646a	NA	FHM_JGI_only_filt.8451.C1___1_nr0nt1
EA_Pp_62258a	NA	FHM_JGI_only_filt.4919.C1___1_nr0nt1
EA_Pp_61720a	C16ORF44	FHM_JGI_only_filt.7372.C1___1_nr1nt0
EA_Pp_67624a	HAGH	FHM_JGI_only_filt.944.C1___1_nrnt
EA_Pp_68676a	EMILIN2	FHM_JGI_only_filt.8152.C1___1_nrnt
EA_Pp_66370a	SLC43A1	FHM_JGI_only_filt.6239.C1___1_nrnt
EA_Pp_62348a	RPL36A	FHM_JGI_only_filt.1160.C1___1_nrnt
EA_Pp_68012a	CYP8B1	FHM_JGI_only_filt.1515.C1___1_nrnt
EA_Pp_70662a	NA	FHM_JGI_only_filt.1219.C2___1_nr0nt1
EA_Pp_60267a	NA	FHM_JGI_only_filt.8982.C1___1_nr0nt1
EA_Pp_55686a	NA	FHM_JGI_only_filt.4936.C1___1_nrnt
EA_Pp_56198a	NA	gi_73582419_gb_DT280470.1_DT280470___1_nr0nt1
EA_Pp_67185a	C21ORF66	FHM_JGI_only_filt.5871.C1___1_nrnt
EA_Pp_50958a	MYLK	FHM_JGI_only_filt.5343.C3___1_nrnt
EA_Pp_52328a	OCLN	FHM_JGI_only_filt.2195.C1___1_nrnt
EA_Pp_69460a	KDELR2	FHM_JGI_only_filt.9262.C1___1_nrnt
EA_Pp_53680a	DSPP	FHM_JGI_only_filt.12489.C3___1rc_nr1nt0
EA_Pp_52802a	NA	gi_73460979_gb_DT200928.1_DT200928___1_nrnt
EA_Pp_69792a	CRIP3	FHM_JGI_only_filt.4460.C2___1_nrnt
EA_Pp_66764a	EDG1	FHM_JGI_only_filt.9992.C2___1rc_nrnt
EA_Pp_66724a	NME6	gi_72433207_gb_DT094143.1_DT094143___1_nrnt
EA_Pp_63806a	TIMP3	FHM_JGI_only_filt.9201.C1___1_nrnt
EA_Pp_66957a	NA	gi_73692385_gb_DT342491.1_DT342491___1_nr0nt1
EA_Pp_54056a	KPNB1	FHM_JGI_only_filt.1546.C1___1_nrnt
EA_Pp_54249a	NUP88	FHM_JGI_only_filt.6072.C2___1rc_nrnt
EA_Pp_55336a	NA	FHM_JGI_only_filt.8824.C1___1rc_nr1nt0
EA_Pp_50389a	TSPAN4	FHM_JGI_only_filt.3407.C2___1rc_nrnt
EA_Pp_58554a	NA	gi_73461622_gb_DT201571.1_DT201571___1_nr0nt1_minus
EA_Pp_56484a	NA	FHM_JGI_only_filt.7811.C2___1_nr0nt
EA_Pp_53807a	WRB	FHM_JGI_only_filt.2020.C1___1_nrnt
EA_Pp_62369a	WDR8	FHM_JGI_only_filt.3599.C1___1_nrnt
EA_Pp_65288a	SFRS7	FHM_JGI_only_filt.2648.C4___1_nrnt
EA_Pp_60631a	C10ORF61	FHM_JGI_only_filt.6343.C1___1_nrnt0
EA_Pp_68907a	PPP2R4	FHM_JGI_only_filt.1577.C2___1rc_nrnt
EA_Pp_65732a	SERPINE1	FHMinnow-GonadLib-2S1-C02.g___1_nrnt
EA_Pp_54466a	NA	gi_72730918_gb_DT148025.1_DT148025___1_nrnt
EA_Pp_67393a	USP5	FHM_JGI_only_filt.3567.C1___1_nrnt
EA_Pp_56013a	ZNF484	FHM_JGI_only_filt.426.C40___1_nrnt
EA_Pp_60771a	PGEA1	FHM_JGI_only_filt.3530.C1___1_nrnt
EA_Pp_66968a	C15ORF23	gi_73428118_gb_DT168167.1_DT168167___1_nrnt
EA_Pp_51045a	PARP4	gi_72737364_gb_DT151859.1_DT151859___1_nrnt
EA_Pp_52571a	CXORF56	FHM_JGI_only_filt.13786.C1___1_nrnt
EA_Pp_66328a	RRAGA	FHM_JGI_only_filt_SUBTR_40.470.C1___1_nrnt
EA_Pp_64450a	TWISTNB	FHM_JGI_only_filt.13492.C1___1_nrnt
EA_Pp_55411a	SAMD1	FHM_JGI_only_filt.3377.C2___1_nr1nt0
EA_Pp_62543a	NA	FHM_JGI_only_filt.4779.C5___1rc_nr0nt1
EA_Pp_67016a	SLC35E1	FHM_JGI_only_filt.10035.C2___1_nrnt
EA_Pp_66911a	SIX4	gi_72475338_gb_DT114467.1_DT114467___1_nrnt
EA_Pp_55627a	DECR1	FHM_JGI_only_filt_SUBTR_40.344.C1___1_nrnt
EA_Pp_53236a	SLC6A6	FHM_JGI_only_filt.6213.C1___1_nrnt
EA_Pp_64517a	ELMO3	gi_73453854_gb_DT193803.1_DT193803___1_nrnt
EA_Pp_67214a	BUD13	gi_73444532_gb_DT184481.1_DT184481___1_nr1nt0
EA_Pp_69671a	SLC6A4	gi_73635052_gb_DT294445.1_DT294445___1_nrnt
EA_Pp_59527a	ELL	FHM_JGI_only_filt_SUBTR_40.979.C1___1_nrnt
EA_Pp_59439a	FBXW7	gi_73497137_gb_DT227002.1_DT227002___1_nrnt
EA_Pp_65556a	NA	FHM_JGI_only_filt.2976.C6___1_nr0nt1
EA_Pp_69788a	MOV10	gi_73581117_gb_DT279168.1_DT279168___1_nrnt
EA_Pp_64411a	NA	gi_73575377_gb_DT273428.1_DT273428___1rc_nrnt-1
EA_Pp_56973a	SLAIN2	FHM_JGI_only_filt.10298.C1___1_nrnt-1
EA_Pp_69465a	ADAM19	gi_73432936_gb_DT172889.1_DT172889___1_nrnt
EA_Pp_63507a	ZNF692	FHM_JGI_only_filt_SUBTR_40.291.C1___1_nr1nt0
EA_Pp_58553a	WIRE	FHM_JGI_only_filt.6853.C2___1rc_nrnt
EA_Pp_70330a	NCL	FHM_JGI_only_filt.4194.C2___1_nrnt
EA_Pp_50417a	XK	FHM_JGI_only_filt.6010.C1___1_nrnt
EA_Pp_58188a	NA	FHM_JGI_only_filt.45.C4___1_nr0nt1
EA_Pp_55605a	SCARB1	FHM_JGI_only_filt.120.C6___1_nrnt
EA_Pp_63956a	GRM3	FHM_JGI_only_filt_SUBTR_40.1003.C1___1_nrnt
EA_Pp_52165a	NA	FHM_JGI_only_filt_SUBTR_40.397.C1___1_nr0nt
EA_Pp_51916a	NA	gi_73470671_gb_DT210617.1_DT210617___1_nr0nt
EA_Pp_67753a	MAPKAPK5	FHM_JGI_only_filt.12667.C2___1_nrnt
EA_Pp_66949a	RYR1	FHM_JGI_only_filt.3017.C1___1_nrnt
EA_Pp_56812a	TNFAIP8	FHM_JGI_only_filt.11226.C2___1_nrnt
EA_Pp_57249a	SSNA1	FHM_JGI_only_filt.12791.C1___1_nrnt
EA_Pp_52563a	GPR125	gi_72732293_gb_DT148783.1_DT148783___1_nr1nt0
EA_Pp_70730a	NUP160	FHM_JGI_only_filt.5586.C1___1rc_nrnt
EA_Pp_54330a	SLCO1C1	FHM-lib3-1S2-H02.g___1_nrnt
EA_Pp_61431a	IL1RAP	FHM_JGI_only_filt.8284.C1___1_nr1nt0
EA_Pp_68320a	SETD3	FHM_JGI_only_filt.7490.C1___1_nrnt
EA_Pp_59831a	FLJ38984	FHM_JGI_only_filt.4055.C1___1_nr1nt0
EA_Pp_64882a	RFESD	gi_72744498_gb_DT155969.1_DT155969___1_nrnt
EA_Pp_52374a	TMC6	FHM_JGI_only_filt.1518.C1___1_nrnt
EA_Pp_52755a	C19ORF28	FHM_JGI_only_filt.1156.C3___1rc_nrnt
EA_Pp_67268a	MPZ	FHM_JGI_only_filt.155.C3___1_nrnt
EA_Pp_55966a	ANKRD40	FHM_JGI_only_filt.7094.C2___1rc_nr1nt0
EA_Pp_58329a	CDK2AP1	FHM_JGI_only_filt.5874.C3___1_nrnt
EA_Pp_63455a	SUMO2	FHM_JGI_only_filt.1995.C1___1_nrnt
EA_Pp_54776a	NA	gi_73491920_gb_DT221786.1_DT221786___1_nr0nt1
EA_Pp_57918a	BIRC4	FHM_JGI_only_filt.6788.C1___1_nrnt
EA_Pp_55194a	NPR3	FHM_JGI_only_filt.10482.C1___1_nrnt
EA_Pp_70462a	RDH14	FHM_JGI_only_filt.8930.C1___1_nrnt
EA_Pp_61523a	LRRC40	FHM_JGI_only_filt.12198.C1___1rc_nrnt
EA_Pp_54452a	ZCCHC11	FHM_JGI_only_filt.7917.C2___1rc_nrnt
EA_Pp_57230a	ZFAND1	FHM_JGI_only_filt.521.C2___1_nrnt
EA_Pp_60309a	KIAA0467	gi_73573809_gb_DT271860.1_DT271860___1_nr1nt0
EA_Pp_60232a	PPA1	FHM_JGI_only_filt.362.C1___1_nrnt
EA_Pp_55836a	HDLBP	FHM_JGI_only_filt.791.C1___1_nrnt
EA_Pp_54634a	CEPT1	FHM_JGI_only_filt.11255.C1___1_nrnt
EA_Pp_67933a	CX36	FHM_JGI_only_filt.9440.C1___1_nrnt
EA_Pp_51782a	NA	FHM_JGI_only_filt.380.C6___1_nr0nt
EA_Pp_68708a	NA	gi_73430394_gb_DT170443.1_DT170443___1_nrnt
EA_Pp_59895a	MRPL19	FHM_JGI_only_filt.12596.C1___1_nrnt
EA_Pp_65264a	FLJ39502	gi_73577341_gb_DT275392.1_DT275392___1_nrnt
EA_Pp_57468a	EME1	FHM_JGI_only_filt.7044.C3___1_nr1nt0
EA_Pp_66407a	CYP27B1	FHM_JGI_only_filt_SUBTR_40.1101.C1___1_nr1nt0
EA_Pp_55987a	ANKRD2	FHM_JGI_only_filt.3480.C2___1_nr1nt0
EA_Pp_51130a	PROC	FHM_JGI_only_filt.13716.C1___1rc_nrnt
EA_Pp_64394a	SR140	FHM_JGI_only_filt.2350.C1___1_nrnt
EA_Pp_64635a	SYT12	FHM_JGI_only_filt.10787.C1___1_nr1nt0
EA_Pp_53647a	CRABP2	FHM_JGI_only_filt.9780.C1___1_nrnt
EA_Pp_69842a	NA	gi_73546279_gb_DT244325.1_DT244325___1rc_nr0nt1
EA_Pp_62133a	SLC7A6	FHM_JGI_only_filt.12105.C1___1rc_nrnt
EA_Pp_52110a	NA	FHM_JGI_only_filt.9900.C1___1_nrnt
EA_Pp_64536a	L1CAM	FHM_JGI_only_filt.13116.C1___1rc_nrnt
EA_Pp_62890a	TICAM1	FHM_JGI_only_filt.12446.C1___1_nrnt0
EA_Pp_53119a	RPS14	FHM_JGI_only_filt.879.C1___1_nrnt
EA_Pp_65383a	USP14	FHM_JGI_only_filt.2428.C1___1_nrnt
EA_Pp_66933a	ALDH5A1	FHM_JGI_only_filt.1041.C2___1_nrnt
EA_Pp_56942a	NA	FHM_JGI_only_filt.3888.C1___1_nr0nt1_minus
EA_Pp_65389a	HSD17B7	gi_72700613_gb_DT130477.1_DT130477___1_nrnt
EA_Pp_51271a	ANAPC4	gi_72692298_gb_DT125914.1_DT125914___1_nrnt
EA_Pp_68613a	NA	gi_73452451_gb_DT192400.1_DT192400___1_nr0nt1
EA_Pp_70091a	RACGAP1	FHM_JGI_only_filt.4450.C1___1_nrnt
EA_Pp_60367a	NA	FHM_JGI_only_filt.1915.C1___1rc_nr0nt1
EA_Pp_51589a	LIN28	gi_72426573_gb_DT090956.1_DT090956___1_nrnt
EA_Pp_62551a	NA	FHM_JGI_only_filt.2114.C1___1_nr0nt_minus
EA_Pp_52163a	SYCP3	FHM_JGI_only_filt.3822.C1___1_nrnt
EA_Pp_58419a	FLJ31818	FHM_JGI_only_filt.10237.C2___1rc_nrnt
EA_Pp_54973a	WIRE	gi_73657547_gb_DT316831.1_DT316831___1_nr1nt0
EA_Pp_63623a	NA	FHM_JGI_only_filt.11152.C1___1rc_nr0nt1
EA_Pp_54638a	GRIA3	FHM_JGI_only_filt.9079.C2___1rc_nrnt
EA_Pp_58399a	TPTE	gi_73724908_gb_DT351547.1_DT351547___1_nrnt
EA_Pp_68784a	NA	FHM_JGI_only_filt.2470.C2___1_nr0nt
EA_Pp_54095a	MPI	FHM_JGI_only_filt.5432.C1___1_nrnt
EA_Pp_68573a	VAMP3	FHM_JGI_only_filt.4067.C1___1_nrnt
EA_Pp_54957a	CYB5R4	FHM_JGI_only_filt.9014.C2___1_nr1nt0
EA_Pp_64010a	ING1	FHM_JGI_only_filt.4239.C1___1_nrnt
EA_Pp_54407a	ATRX	gi_73690938_gb_DT341044.1_DT341044___1_nrnt
EA_Pp_58143a	NA	gi_72460587_gb_DT107442.1_DT107442___1rc_nrnt-1_minus
EA_Pp_50638a	IFT81	FHM_JGI_only_filt.4968.C1___1_nrnt
EA_Pp_66450a	WDSOF1	FHM_JGI_only_filt.5319.C1___1_nrnt
EA_Pp_56328a	COPB2	FHMinnow-GonadLib-1S2-B11.g___1_nrnt
EA_Pp_56649a	MAOB	FHM_JGI_only_filt.3174.C2___1rc_nrnt
EA_Pp_58565a	FLJ36180	gi_72761950_gb_DT166470.1_DT166470___1_nrnt0
EA_Pp_64575a	WDR59	FHM_JGI_only_filt.1678.C1___1rc_nrnt
EA_Pp_64270a	NA	FHM_JGI_only_filt.10934.C1___1_nr0nt1
EA_Pp_50193a	UAP1	FHM_JGI_only_filt.1164.C2___1rc_nrnt
EA_Pp_52738a	C16ORF13	FHM_JGI_only_filt.1580.C2___1_nrnt
EA_Pp_66719a	ALDH3A2	FHM_JGI_only_filt.859.C2___1rc_nrnt
EA_Pp_67309a	NA	FHM_JGI_only_filt.1753.C1___1_nr0nt1
EA_Pp_51099a	METTL4	FHM_JGI_only_filt.12461.C2___1rc_nr1nt0
EA_Pp_55325a	NA	FHM_JGI_only_filt.8080.C2___1rc_nrnt-1
EA_Pp_64047a	TDRD9	FHM_JGI_only_filt.3801.C2___1rc_nrnt
EA_Pp_56502a	INSR	EPA_insulin_receptor_2___1_nrnt
EA_Pp_68767a	EFNB3	FHM_JGI_only_filt.5562.C2___1rc_nrnt
EA_Pp_59711a	NA	gi_73586488_gb_DT284539.1_DT284539___1_nrnt
EA_Pp_54871a	CABC1	FHM_JGI_only_filt.6347.C3___1_nrnt
EA_Pp_69741a	CD83	FHM_JGI_only_filt.1030.C2___1rc_nrnt-1
EA_Pp_57080a	EML2	FHM_JGI_only_filt.1914.C2___1rc_nrnt
EA_Pp_67516a	NPAL3	FHM_JGI_only_filt.9489.C1___1_nrnt
EA_Pp_68042a	EIF2B3	FHM_JGI_only_filt.12157.C1___1_nrnt
EA_Pp_58071a	C14ORF83	FHM_JGI_only_filt.10583.C1___1_nrnt
EA_Pp_66036a	KLHL4	gi_73460700_gb_DT200649.1_DT200649___1_nrnt
EA_Pp_61760a	S100B	FHM_JGI.287.C1___1_nrnt_minus
EA_Pp_62361a	NFKB1	FHM_JGI_only_filt.6970.C1___1rc_nr1nt0
EA_Pp_53306a	CHRNB2	gi_73459388_gb_DT199337.1_DT199337___1rc_nr1nt0
EA_Pp_60112a	MYLK	FHM_JGI_only_filt_SUBTR_40.213.C2___1_nr1nt0
EA_Pp_66078a	TMPO	FHM_JGI_only_filt.12894.C1___1_nrnt
EA_Pp_52543a	ST3GAL2	gi_73497819_gb_DT227684.1_DT227684___1rc_nrnt
EA_Pp_61090a	TRMU	FHM_JGI_only_filt.13028.C2___1rc_nrnt
EA_Pp_64403a	SLCO1C1	FHM_JGI_only_filt.10231.C1___1_nrnt-1
EA_Pp_51913a	HSPA8	FHM_JGI_only_filt_SUBTR_40.157.C2___1_nrnt
EA_Pp_56349a	OAZ1	FHM_JGI_only_filt.1311.C1___1_nrnt
EA_Pp_65138a	BTBD7	FHM_JGI_only_filt.6184.C3___1rc_nrnt
EA_Pp_63552a	TGIF	FHM_JGI_only_filt.5269.C1___1_nrnt
EA_Pp_58078a	C21ORF63	FHM_JGI_only_filt.8783.C1___1_nrnt
EA_Pp_61937a	HPX	FHM_JGI_only_filt.390.C1___1_nrnt
EA_Pp_66848a	ZIC5	FHM_JGI_only_filt.8828.C1___1_nrnt
EA_Pp_58719a	STAT1	FHM_JGI_only_filt.6420.C2___1rc_nrnt
EA_Pp_56921a	NA	FHM_JGI_only_filt.10321.C3___1rc_nr1nt0
EA_Pp_57806a	XPNPEP1	FHM_JGI_only_filt.1580.C7___1_nrnt
EA_Pp_55621a	GPR37	gi_73461844_gb_DT201793.1_DT201793___1_nr0nt1
EA_Pp_59143a	NA	gi_73435951_gb_DT175900.1_DT175900___1_nr0nt
EA_Pp_55857a	HORMAD1	FHM_JGI_only_filt.3314.C2___1_nrnt
EA_Pp_69910a	NA	gi_72712895_gb_DT137415.1_DT137415___1_nr0nt1
EA_Pp_67488a	JMJD1B	FHM_JGI_only_filt.7652.C1___1_nrnt
EA_Pp_71155a	C13ORF3	FHM_JGI_only_filt.4208.C1___1_nr1nt0
EA_Pp_57096a	NA	FHM_JGI_only_filt.5979.C1___1_nrnt
EA_Pp_67029a	EWSR1	FHM_JGI_only_filt.3878.C2___1_nrnt
EA_Pp_58134a	UGT1A@	FHM_JGI_only_filt.2389.C2___1_nrnt-1_minus
EA_Pp_60114a	CYB5R3	FHM_JGI_only_filt.1094.C1___1_nrnt
EA_Pp_67558a	PIM3	FHM_JGI_only_filt_SUBTR_40.455.C2___1_nrnt
EA_Pp_63865a	TAGAP	FHM_JGI_only_filt.3196.C2___1rc_nrnt-1
EA_Pp_64908a	LIX1	FHM_JGI_only_filt.9332.C1___1_nrnt
EA_Pp_51407a	NA	gi_73559223_gb_DT257274.1_DT257274___1_nrnt
EA_Pp_61772a	NA	FHM_JGI_only_filt.72.C1___1_nr1nt0
EA_Pp_51996a	TIMM9	FHM_JGI_only_filt.13450.C1___1_nrnt
EA_Pp_66629a	BMS1L	gi_73559000_gb_DT257051.1_DT257051___1rc_nrnt
EA_Pp_62782a	OTUD4	FHM_JGI_only_filt.7574.C3___1_nr1nt0
EA_Pp_50547a	POLR1B	FHM_JGI_only_filt.8412.C3___1_nrnt
EA_Pp_61693a	LRRN6C	FHM_JGI_only_filt.9869.C1___1rc_nr1nt0
EA_Pp_52777a	GPRIN3	FHM_JGI_only_filt.9518.C2___1rc_nrnt-1
EA_Pp_56717a	NA	FHM_JGI_only_filt.317.C2___1_nr0nt1_minus
EA_Pp_67487a	ABP1	FHM_JGI_only_filt.843.C1___1rc_nrnt
EA_Pp_56374a	MDK	FHM_JGI_only_filt.8755.C1___1_nrnt
EA_Pp_54641a	NA	FHM_JGI_only_filt.4720.C1___1_nr0nt1
EA_Pp_53764a	KCMF1	gi_72727833_gb_DT146252.1_DT146252___1_nr0nt1
EA_Pp_60698a	DNM3	FHM_JGI_only_filt.6753.C2___1_nrnt
EA_Pp_63976a	NA	FHM_JGI_only_filt.8758.C2___1_nr0nt1
EA_Pp_65470a	NA	gi_73446524_gb_DT186473.1_DT186473___1_nrnt0
EA_Pp_58963a	CD22	FHM_JGI_only_filt.3025.C3___1rc_nr1nt0
EA_Pp_65690a	PSMD11	FHM_JGI_only_filt.3898.C1___1_nrnt
EA_Pp_58488a	DGAT1	gi_73510452_gb_DT240317.1_DT240317___1_nrnt
EA_Pp_50753a	MUSTN1	gi_73504634_gb_DT234499.1_DT234499___1rc_nrnt-1
[truncated: 13,209 more rows]
