# Supplementary material for: Gene set enrichment analysis of microarray data from Pimephales promelas (Rafinesque), a non-mammalian model organism
Source: BMC Genomics. 2011 Jan 26;12:66. doi: 10.1186/1471-2164-12-66 (PMC3037904; doi:10.1186/1471-2164-12-66)
Supplement: Additional file 2 — Liver-Acute.GMX. The list of genes used in the acute liver analysis, formatted for GSEA. [file 1471-2164-12-66-S2.GMX]

PROTEIN_FOLDING	CHROMOSOME_CONDENSATION	RIBOSOME_BIOGENESIS	PROTEIN_TRANSPORT	posttranslation_protein_folding	FATTY_ACID_BIOSYNTHETIC_PROCESS	TRNA_PROCESSING	PROTEIN_TARGETING	autophagic_vacuole_assembly	SECRETORY_PATHWAY	BIOSYNTHETIC_PROCESS	phagocytosis_engulfment	MESODERM_DEVELOPMENT	NUCLEOTIDE_BIOSYNTHETIC_PROCESS	ER_TO_GOLGI_VESICLE_MEDIATED_TRANSPORT	RRNA_PROCESSING	ATP_SYNTHESIS	RIBOSOME_BIOGENESIS_AND_ASSEMBLY	protein_amino_acid_glycosylation
AHSA1	CHMP1A	ERI1	ABCG1	CD74	BRCA1	AARS	AGXT	ATG12	AKAP3	A4GNT	DOCK1	BMX	ABCA1	BET1	DIS3	ATP8B3	DIS3	ALG3
AIP	NCAPD3	UTP20	AGXT	TOR1A	CD74	ADAT1	AKT1	PSEN1	AP3B2	AARS	ELMO1	BTK	ADCY7	COG3	DKC1	ATP2A2	DKC1	PSEN1
APCS	NCAPH	NOP14	AIP	TOR3A	DEGS1	FARS2	ALS2CR2	ATG5	ARFGEF1	ABCA1	ABCA1	EYA2	ADK	ERGIC1	EXOSC2	ATP4A	EIF2A	ST3GAL3
APOA2	NCAPH	WDR12	AKT1	TOR1B	FADS1	METTL1	AP1M2	KIAA0652	ARFGEF2	ABCF1	FCGR1A	GDF11	ADM	ERGIC2	EXOSC3	ATP1A1	EXOSC2	FUT3
ARL2	POLS	PES1	ALS2CR2	TOR2A	FADS2	NSUN2	AP3M1	ATG4B	BAIAP3	ACN9	VAMP7	HCK	ADORA2A	ERGIC3	EXOSC7	ATP13A2	EXOSC3	LARGE
ATF6	SMC4	UTP20	ANGPTL3	C9orf167	HPGD	POP4	ATG4A	ATG4C	BET1	ADCY7	MFGE8	IKZF1	ADSS	GOSR2	FBL	TGFB1	EXOSC7	ST3GAL5
BAG2	NUSAP1	NOP14	AP1G1	ERO1L	LTA4H	SARS	ATG4B	MAP1LC3A	CADPS	ADK	CLEC7A	IKZF3	AK5	LMAN1	GEMIN4	ATP10B	FBL	COG3
BAG4	NCAPD2	RPS19	AP1GBP1	HSPA8	MCAT	SSB	ATG4C	ATG101	CARTPT	ADM	GULP1	JAK2	C16orf7	LMAN2L	NOL14	ATP9A	GEMIN4	COG7
BAG5	NCAPD2	RPS16	AP1M2	DNAJB1	MIF	THG1L	ATG4D	ATG3	CCL3	ADORA2A	ITGA2	KLF4	CMPK	NRBP1	NOL5A	ATP2C2	NOL14	FUT9
CCT3	TTN	NPM1	AP3B1	TOR2A	OXSM	TRNT1	BARD1	BECN1	CCL5	ADSS	THBS1	MATK	CTPS	RAB2A	NOLA2	ATP12A	NOL5A	SERP1
CCT4		RPS7	AP3D1	SEPT15	PRG3		BCL3	CTSD	CCL8	AGPAT1		MEST	GRM8	SEC22A	NOLC1	ATP2B1	NOLA2	FUT1
CCT6A		RPS24	AP3M1	UGGT1	PTGDS		BCL6	ATG9B	CKLF	AGPAT2		SECTM1	GUK1	SEC22B	NOP5/NOP58	ATP10A	NOLC1	ST6GALNAC6
CCT6B		RPS24	AP3S2		PTGES3		C3orf31	ATG9A	COG2	AGPAT6		SLIT2	HPRT1	SEC22C	POP4	ATP10D	NOP5/NOP58	PMM2
CCT7		RPS6	APBA1		PTGS1		CALR	ATG16L1	COG3	AGPS		SMAD2	ME1	STX18	RPS14	ATP13A3	NPM1	LRP2
CLN3		RPS17	APPBP2				CBLB		COG7	AIPL1		SNAI2	OXER1	TXNDC1	RRP9	ATP2B4	POP4	ALG1
CLPX		RPS28	ARCN1				CDC37		COPB1	AK5		T	PDZD3	USE1		ATP13A5	RPS14	COG7
DNAJA1		NOP14	ARFIP1				CDH1		COPB2	AKR1D1		TBX3	PPAT	YKT6		ATP8B2	RRP9	ST6GALNAC5
DNAJA3		EMG1	ATG4A				CEP57		COPE	AKT1		TBX6	TYMS	ZW10		ATP8A2	SDAD1	ST6GALNAC1
DNAJB2		UTP20	ATG4B				DUSP16		COPG2	ALAD		TCF15	UCN2			PRKAG2		FUT5
DNAJB6		NOP14	ATG4C				EIF5A		COPZ1	ALAS1		TCF21	UMPS			ATP1B1		ST3GAL2
DNAJC7		TFB1M	ATG4D				F2		CPLX1	ALAS2		TIE1				ALDOA		B3GALT4
ERO1L		DIMT1L	BARD1				F2R		CPLX2	ALDH18A1		TRIM15				ATP1A2		ST6GALNAC3
ERP29		C1orf66	BCL3				FAF1		DOPEY1	ALDH9A1						ATP2A1		TSPAN8
FKBP4		TFB2M	BCL6				FLNA		DOPEY2	ALG1						ATP9B		ST3GAL4
FKBP5		FTSJ2	C3orf31				FYB		ERGIC1	ALG12						ATP2A3		FUT11
FKBP6		FTSJ3	CALR				GABARAP		ERGIC2	ALG2						ATP1B2		FUT4
FKBP9		FTSJ1	CBLB				GLI3		ERGIC3	ALG5						ATP2B3		FUT7
GLRX2		NPM1	CD24				GSK3B		EXOC5	ALG6						ATP2C1		ST6GAL2
HSP90AA1		RPS14	CD3G				HOMER3		GBF1	ALG8						ATP7A		B3GNT8
HSPA4L		RPS14	CD74				HPS4		GOSR1	ALK						ATP1A4		IL17A
HSPBP1		RPS15	CDC37				ICMT		GOSR2	ANG						ATP1A3		UGGT1
HSPE1		AATF	CDH1				KIF13B		GRM4	AP3D1						ATP1B3		B3GNT6
LMAN1		RPL7A	CEP290				KPNA1		HRH3	APBB1						ATP2B2		B3GALNT2
LRPAP1		GTPBP4	CEP57				KPNA2		KCNMB4	APOA1						ATP8A1		ST8SIA2
MKKS		RSL24D1	COG2				KPNA3		KIF1C	APOA2						ATP1B4		B3GALT5
NFYC		NHP2L1	COG7				KPNA4		KRT18	ARPP-19						ATP11A		ABO
PDIA2		BYSL	CTSA				KPNA5		LIN7A	ASMT						ATP7B		B3GNT5
PDIA5		ISG20L2	DERL1				KPNA6		LMAN1	ASMTL						ATP13A1		RPN1
PDIA6		SURF6	DERL2				KPNB1		LMAN2L	ATF4						ATP8B4		B3GNT4
PFDN4		MRTO4	DUSP16				LTBP2		MON2	ATG7						ATP11C		B3GALT1
PIGK		GNL2	EIF5A				LYK5		NAPA	AZU1						SLC25A13		B4GALNT2
PIN4		RCL1	ERP29				MCM3AP		NAPG	B3GALNT1						ATP5J2		COG2
PPIA		RPLP0	F2				MDFI		NLGN1	B3GALT2						ATP8B1		SDF2
PPIH		RNASEN	F2R				MFN2		NMUR1	B3GALT4						ATP5S		ALG5
QSOX1		Q8NHW5	FAF1				MIPEP		NMUR2	B3GALT5						ATP13A4		FUT10
RP2		GTPBP10	FLNA				MXI1		NRBP1	B3GALT6						ATP4B		FUT2
RUVBL2		RRS1	FYB				NAGPA		OPTN	B3GAT2						KIAA0195		FUT6
SEPT15		MRPL10	GABARAP				NCKIPSD		PKDREJ	B3GNT5						ATP11B		FUT2
ST13		MINA	GGA1				NF1		RAB14	B3GNT8						ATP6V1A		ST8SIA3
STUB1		GNL3L	GLI3				NFKBIE		RAB26	B4GALT1						ATP6V1B1		B3GNT2
TBCA		EBNA1BP2	GSK3B				NFKBIL1		RAB2A	B4GALT7						ATP6V1C1		ST8SIA5
TBCC		BXDC2	HOMER3				NFKBIL2		RAB3A	BACE2						ATP5G3		B3GNT7
TBCD		ZNHIT6	HPS4				NLGN1		RABEPK	BBOX1						ATP6V1E2		STT3A
TBCE		GTPBP5	ICMT				NLRP12		RER1	BCAT1						ATP6V0D2		A8MXE2
TOR1A		EIF6	KDELR1				NLRP3		RIMS1	BCL10						ATP6V0D1		ST6GALNAC4
TTC1		RPL14	KDELR2				NOP5		RPH3AL	BCL3						ATP6V0A1		B3GALNT1
TXNDC4		WDR12	KIF13B				NOP58		SCAMP1	BMP6						ATP5EP2		B3GALT6
UGCGL1		WDR12	KLHL2				NUP205		SCAMP2	BOLL						ATP6V0A4		ST8SIA4
		NPM1	KPNA1				NUP214		SCAMP3	BRCA1						TCIRG1		ST6GAL1
		RPL35A	KPNA2				NUPL2		SCIN	C16orf7						ATP6V0B		B3GNT9
		SDAD1	KPNA3				OPTN		SCRN1	CD276						ATP6AP1		ST3GAL1
		PES1	KPNA4				PDIA3		SEC22A	CD28						ATP6V0E1		ST8SIA1
		PES1	KPNA5				PEX1		SEC22B	CD37						ATP6V0C		UGGT2
		RPL5	KPNA6				PEX10		SEC22C	CD74						ATP6V1B2		ST6GALNAC2
		RPL11	KPNB1				PEX12		SEPT5	CD81						ATP5G1		ST3GAL6
		RPL7	LGTN				PEX13		SNAP23	CDO1						ATP6V1D		B3GNT3
		RPL26	LMAN2L				PEX14		SNAP29	CEBPG						ATP6V0E2		STT3B
		NPM1	LRP1B				PEX16		SNAPIN	ChGn						ATP6V1H		B3GALT2
		BMS1	LTBP2				PEX19		SNCAIP	CHM						ATP6V1F		GALNT2
		EIF2A	LYK5				PEX26		STEAP2	CHPT1						ATP6V1E1		GALNT2
		VCX	MCM3AP				PEX3		STX16	CHST11						ATP6V1C2		GALNT3
		TSR1	MDFI				PEX6		STX18	CHST12						ATP6AP1L		GALNT1
		NIP7	MFN2				PEX7		STX7	CHST13						ATP6V0A2		DPAGT1
		NPM1	MIPEP				PPIH		SYN3	CHST3						ATP5G2		ALG12
		RPS15	MXI1				PPP1R10		SYT1	CHST6						ATP5L2		MPDU1
		NPM1	MYH9				PTTG1IP		SYTL4	CHST7						C16orf7		ALG2
		TSC1	MYO6				RANBP2		TMED10	CHST8						ATP5L		ALG2
		RPL24	NAGPA				RANBP5		TXNDC1	CHST9						ATP5B		STT3A
		PIN4	NCKIPSD				RERE		TXNDC4	CMPK						ATP5J		STT3B
		NOP58	NF1				RPAIN		USE1	CNBP						ATP5I		RPN2
		WBP11	NFKBIE				RPL11		VAMP3	COASY						MT-ATP8		DAD1
		IMP4	NFKBIL1				RTP3		VTI1B	COG2						MT-ATP6		OSTC
		UTP11L	NFKBIL2				RTP4		YKT6	COG3						ATP5O		RPN1
		RPS19	NLGN1				SEC63		ZW10	COG7						ATP5D		MAGT1
		RRP8	NLRP12				SMAD3			COPS5						ATP5D		TUSC3
		C1D	NLRP3				SSR1			COQ2						ATP5A1		MGAT2
		FBL	NOP5/NOP58				SSR2			COQ3						ATP5J2		DDOST
		EIF4A3	NPM1				TGFB1			COQ7						ATP5C1		B3GNT6
		EXOSC10	NUP205				TIMM17A			COX10						ATP5F1		FUT8
		GEMIN4	NUP214				TIMM17B			COX15						ATP5H		MAN1A2
		RPL14	NUPL2				TIMM23			CPOX						ATP5E		MAN2A1
		LSM6	OPTN				TIMM44			CTPS						AK3		ST8SIA2
		EXOSC4	PDIA3				TLOC1			CYP11A1								ST8SIA3
		EXOSC5	PEX1				TNF			CYP11B2								MGAT4A
		NOP2	PEX10				TNFSF14			CYP19A1								ST8SIA4
		CDKN2A	PEX12				TNPO1			CYP27B1								MGAT4B
		NOC4L	PEX13				TOMM22			CYP39A1								GLT8D3
		BOP1	PEX14				TOMM34			CYP7B1								GLT8D4
		NOLC1	PEX16				TPR			DARS								POFUT1
		IMP3	PEX19				TRAK1			DAZ1								DPM3
		WDR12	PEX26				TRAM1			DAZL								DPM1
		PA2G4	PEX3				TRIP6			DCT								DPM2
		RPS16	PEX6				TRNT1			DDAH2								DPM1
		WDR36	PEX7				TRPS1			DDX25								DPM2
		SIRT1	PPIH				TSPO			DEFB103A								DPM3
		NOP56	PPP1R10				UHMK1			DEGS1								DDOST
		TBL3	PPT1				XPO6			DGAT2								B4GALT1
		RPL35A	PTTG1IP				XPO7			DGKE								MGEA5
		RPS7	RAB3GAP2				ZFYVE16			DHCR24								GALNT9
		FBLL1	RANBP2				ZFYVE9			DHCR7								GALNT10
		EXOSC9	RANBP5							DHPS								GYPC
		RNASEL	RERE							DHRS9								GCNT3
		KRR1	RPAIN							DMD								GALNT6
		EXOSC7	RPGR							DOLPP1								GCNT1
		FRG1	RPL11							DPH1								TRAK1
		SUV39H1	RTP3							DPH3								A4GNT
		EXOSC6	RTP4							DPM1								ST8SIA6
		DKC1	SCG5							DPM2								POMT2
		RRP9	SEC23IP							DPM3								LDLR
		UTP15	SEC63							DYRK2								POMGNT1
		NOP10	SELS							EBI3								POMT1
		EXOSC8	SMAD3							EEF1A1								OGT
		PDCD11	SNAPIN							EEF2K								GALNT7
		RPS24	SSR1							EGFR								GCNT4
		RPS24	SSR2							EIF1								TRAK2
		SBDS	STAP1							EIF1AX								FUT8
		RPS15	TAP2							EIF1B								KEL
		PES1	TGFB1							EIF2A								LIPA
		RPS6	TIMM17A							EIF2AK1								ALK
		RPS17	TIMM17B							EIF2AK3								TM4SF5
		RPS28	TIMM23							EIF2AK4								TM4SF4
		RPL5	TIMM44							EIF2B1								CD4
		RPL11	TLK1							EIF2B2								MOGS
		RPL7	TLOC1							EIF2B3								GAL3ST1
		WDR55	TNF							EIF2B4								ALG6
		NOP14	TNFSF14							EIF2B5								ALG6
		EMG1	TNPO1							EIF2C1								ALG6
		EXOSC1	TOMM20							EIF2S3								MGAT5
		FTSJ2	TOMM22							EIF3A								GYPC
		FCF1	TOMM34							EIF3B								MAN1C1
		POP4	TPR							EIF3C								MAN1B1
		EXOSC2	TRAK1							EIF3D								CD37
		DIS3	TRAM1							EIF3E								TSPAN7
		DDX51	TRIP6							EIF3F								DOLPP1
		FTSJ3	TRNT1							EIF3G								MGAT1
		GAR1	TRPC4AP							EIF3H								ALG8
		NAF1	TRPS1							EIF3I								MGAT3
		GSTCD	TSPO							EIF3J								POMGNT1
		MPHOSPH10	UHMK1							EIF4A2								GALNT2
		RPL26	VCP							EIF4A3								GALNT3
		C18orf22	VPS45							EIF4B								GALNT2
		UTP14C	XPO6							EIF4G2								GALNT1
		UTP23	XPO7							EIF4G3								GALNT3
		UTP14A	YWHAH							EIF4H								
		UTP18	ZDHHC17							EIF5								
		WDSOF1	ZFYVE16							EIF5A								
		DDX56	ZFYVE9							ELA2								
		UTP6								EREG								
		HEATR1								ETF1								
		RRP1								ETNK1
		BXDC5								EXT1
		EXOSC3								EXT2
		FTSJ1								FADS1
		NHP2								FADS2
		NOL6								FARS2
		RRP1B								FARSB
		TSR2								FDPS
		NPM3								FDXR
		TINP1								FECH
		NHP2								FNTA
		BOP1								FNTB
		WDR12								FOXP3
		WDR12								FURIN
		PES1								FUT1
		PES1								FUT10
		RPS14								FUT2
										FUT4
										FUT5
										FUT6
										FUT7
										FUT8
										FUT9
										GAL3ST1
										GALNAC4S-6ST
										GALNACT-2
										GALNT1
										GALNT2
										GALNT5
										GALNT6
										GALNT7
										GAMT
										GATM
										GBGT1
										GCH1
										GCHFR
										GCK
										GCLC
										GCLM
										GCNT1
										GCNT2
										GCNT3
										GCNT4
										GCS1
										GHRL
										GHSR
										GLA
										GLCE
										GLMN
										GMDS
										GMPS
										GPAA1
										GPR143
										GRM8
										GUK1
										GYG2
										GYPC
										GYS2
										HAS1
										HBS1L
										HPGD
										HPRT1
										HRSP12
										HS3ST3B1
										HS3ST5
										HS6ST1
										HSD11B2
										HSD3B1
										HSD3B7
										HSP90AA1
										HSP90AB1
										HSPB1
										IDI1
										IGF2BP2
										IL10
										IL12B
										IL17A
										IL17F
										IL18
										IL27
										IL29
										IL4
										IL6
										IL9
										IMPA1
										INHA
										INHBA
										INHBB
										IRF4
										KARS
										KEL
										KRT7
										LALBA
										LARGE
										LASS1
										LASS5
										LCAT
										LDLR
										LIPA
										LIPC
										LPCAT1
										LRP2
										LTA4H
										LTB
										MAGT1
										MAN1A2
										MAN1C1
										MARS2
										MAST2
										MAT2B
										MCAT
										ME1
										METAP1
										MGAT4A
										MGAT4B
										MIF
										MOCS2
										MPDU1
										MRPL10
										MRPL23
										MRPL3
										MRPL41
										MRPL51
										MRPL52
										MRPL55
										MRPS24
										MRPS7
										MTIF2
										MTIF3
										MTRF1
										MVK
										NACA
										NANP
										NDST1
										NDUFA13
										NECAB3
										NFE2L1
										NLRP12
										NOD1
										NOS2C
										NPC1L1
										NQO1
										NR0B1
										NR5A1
										NSDHL
										OAZ1
										OCA2
										OGT
										OXER1
										OXSM
										PABPC4
										PAH
										PAICS
										PAIP1
										PAIP2
										PAIP2B
										PCYT1B
										PCYT2
										PDSS1
										PDSS2
										PDZD3
										PEMT
										PET112L
										PEX7
										PFKFB1
										PGGT1B
										PGS1
										PI4K2A
										PI4KA
										PI4KB
										PIGA
										PIGB
										PIGC
										PIGF
										PIGG
										PIGH
										PIGK
										PIGO
										PIGS
										PIGT
										PIGU
										PIGV
										PIGY
										PIGZ
										PIK3C2A
										PLCE1
										PLOD1
										PMM2
										PNPLA3
										POFUT1
										POMGNT1
										POMT1
										PPARGC1A
										PPAT
										PPOX
										PRG3
										PTGDS
										PTGES3
										PTGS1
										PTPRC
										PTS
										PYCR1
										RARS
										RPL11
										RPL13
										RPL14
										RPL15
										RPL18
										RPL18A
										RPL19
										RPL21
										RPL22
										RPL23A
										RPL24
										RPL26
										RPL27A
										RPL28
										RPL29
										RPL3
										RPL30
										RPL31
										RPL34
										RPL35
										RPL37
										RPL38
										RPL39
										RPL3L
										RPL4
										RPL41
										RPL5
										RPL6
										RPL7
										RPL7A
										RPL8
										RPL9
										RPN1
										RPS10
										RPS11
										RPS12
										RPS17
										RPS19
										RPS2
										RPS27
										RPS3
										RPS3A
										RPS4Y1
										RPS5
										RPS6KB2
										RPS9
										RRBP1
										SAMD4A
										SARS2
										SCP2
										SCYE1
										SDF2
										SEPSECS
										SERP1
										SFTPD
										SGMS1
										SGMS2
										SIGIRR
										SLC25A10
										SLC5A7
										SOD1
										SPN
										SPR
										ST6GALNAC6
										ST8SIA1
										ST8SIA2
										ST8SIA3
										ST8SIA4
										ST8SIA5
										STT3A
										STT3B
										SULT1A2
										TFCP2L1
										TGFB2
										TLR1
										TLR3
										TLR4
										TLR6
										TLR7
										TLR8
										TLR9
										TM4SF4
										TM4SF5
										TNFRSF8
										TNIP1
										TRAK1
										TRSPAP1
										TSC1
										TSFM
										TSPAN7
										TSPAN8
										TSPO
										TSTA3
										TUFM
										TUSC3
										TYMS
										TYR
										UAP1
										UCN2
										UGCG
										UGDH
										UMPS
										UPF1
										UROS
										WARS
										XYLT1
										YARS
										YBX2
