# Supplementary material for: Gene set enrichment analysis of microarray data from Pimephales promelas (Rafinesque), a non-mammalian model organism
Source: BMC Genomics. 2011 Jan 26;12:66. doi: 10.1186/1471-2164-12-66 (PMC3037904; doi:10.1186/1471-2164-12-66)
Supplement: Additional file 3 — Liver-Chronic.GMX. The list of genes used in the chronic liver analysis, formatted for GSEA. [file 1471-2164-12-66-S3.GMX]

PROTEIN_TARGETING	Induction_of_apoptosis	EXOCYTOSIS	PROTEIN_PROCESSING	NUCLEOTIDE_EXCISION_REPAIR	NEUROTRANSMITTER_SECRETION	endocytosis	RESPONSE_TO_VIRUS	MICROTUBULE_CYTOSKELETON_ORGANIZATION_AND_BIOGENESIS	AXONOGENESIS	somitogenesis	positive_regulation_of_cellular_transcription_DNA-dependent
AGXT	ADORA2A	AKAP3	ADAMTS13	ATXN3	BAIAP3	ABCA1	ABCE1	APC	AMIGO1	RIPPLY2	CHD8
AKT1	MAPK8	ARFGEF1	AKT1	BRCA2	CARTPT	VAMP7	APOBEC3F	ARHGEF2	APOE	RIPPLY1	FOSL1
ALS2CR2	MAPK9	ARFGEF2	APH1A	DDB1	GRM4	GULP1	APOBEC3G	CENPJ	BAI1	ATM	TCF7L1
AP1M2	CASP3	CADPS	APH1B	DDB2	HRH3	MFGE8	BANF1	CKAP5	BAIAP2	AXIN2	JUNB
AP3M1	DEDD	CCL3	CAMKK2	ERCC1	KCNMB4	FCGR1A	BCL2	CLASP1	CDK5R1	ZEB2	WT1
ATG4A	CRADD	CCL5	CDKL5	ERCC2	NLGN1	CLEC7A	BCL3	CLASP2	CNTN4	T	WT1
ATG4B	FADD	CCL8	CRKRS	ERCC3	RAB3A	DOCK1	BNIP3	HOOK3	CYFIP1	TCF15	WT1
ATG4C	DIABLO	CPLX1	CUZD1	ERCC4	RIMS1	ELMO1	BNIP3L	KATNB1	DPYSL5	LEF1	WT1
ATG4D	TNFRSF10A	CPLX2	DYRK1A	ERCC5	SEPT5	COLEC12	C19orf2	KIF11	FEZ1	PSEN2	WT1
BARD1	DAXX	LIN7A	ECE2	ERCC6	SNAPIN	MFGE8	CCDC130	KIF23	FEZ2	MIB1	HIF1A
BCL3	BID	NLGN1	EIF2AK1	ERCC8	SNCAIP	CLEC7A	CCL11	KIF2C	GLI2	PSEN1	PROX1
BCL6	TNFRSF10B	PKDREJ	EIF2AK3	LIG4	SYN3	ITGA2	CCL19	MAP1S	KAL1	HES7	TGFB3
C3orf31	DEDD2	RAB26	FURIN	MMS19	SYT1	CDH13	CCL22	MAP7	KLK8	EP300	NR5A2
CALR	NGFRAP1	RABEPK	IGF1R	NTHL1		STON1	CCL4	MAPRE1	LRRC4C	PRKDC	BPTF
CBLB	FASLG	RIMS1	INSR	POLL		AP2S1	CCL5	MAPT	MAPT	ROR2	IL5
CDC37	CASP8AP2	RPH3AL	KIAA1804	RAD23A		RAB4A	CCL8	MARK4	NRP1	PAX1	TNF
CDH1	TNF	SCIN	LMTK2	RAD23B		STON2	CREBZF	MID1	NRP2	WNT3A	GATA4
CEP57	RAB27A	SCRN1	MAP3K10	TP53		TSC2	CXCL12	MID1IP1	NRXN1	TCAP	IGF1
DUSP16	PTPRC	SEPT5	MAP3K11	XAB2		ZFYVE16	CXCR4	NUSAP1	NRXN3	TBX18	IL10
EIF5A	IL7R	SNAP29	MAP3K12	XPC		BIN1	DUOX2	PAFAH1B1	NTNG1	NKX3-1	ESR2
F2	TERF1	SYT1	MAP3K13			EHD4	FGR	PRC1	NTNG2	MYF5	SMARCA1
F2R	TERF1	SYTL4	MAP3K3			EPN2	FOSL1	RAN	OPHN1	RBPJ	NR2F2
FAF1	ETS1	VAMP3	MAP3K9			SNX17	HBXIP	RCC1	OTX2	POFUT1	TRIM28
FLNA	SIVA1	VTI1B	MAPK15			RUFY1	HNRPUL1	RNF19A	PARD3	SFRP1	PSMC5
FYB	SIVA1	YKT6	METAP2			RAB5B	IFI44	SMC1A	PARD6B	KAT2A	TRIM16
GABARAP	SIVA1		MEX3B			RAB5C	IFNA17	SMC3	PAX2	DLL3	PSRC1
GLI3	SIVA1		MIPEP			PICALM	IFNA4	STMN1	POU4F1	SFRP2	SMAD2
GSK3B	PML		MOBKL1A			GHR	IFNA7	TPPP	ROBO1	PCDH8	MAPRE3
HOMER3	PML		MYO3A			GHR	IFNAR1	TTK	ROBO2	MESP2	WT1
HPS4	WT1		NCSTN			SNCA	IFNAR2	TUBG1	RTN4	MYF6	WT1
ICMT	CASP14		NLRP12			NEDD4	IFNGR1	TUBGCP2	RTN4RL1	MSGN1	IL6
KIF13B	PHLDA1		PAK1			ULK1	IFNGR2	TUBGCP5	RTN4RL2	DLL1	TRIM16
KPNA1	SH3RF1		PAK2			GRIA1	IFNK	TUBGCP6	S100B	MEOX2	PPARGC1A
KPNA2	RIPK1		PCSK5			PRKCA	IFNW1	UNC84B	SEMA3B	MEOX1	RORB
KPNA3	TRAIP		PCSK9			CD2AP	IL28RA	UXT	SEMA4F	RIPPLY1	TESC
KPNA4	PDCD5		PPP2R5C			PCSK9	IL29		SHH		TGFB3
KPNA5	IFNA2		PRSS3			SELE	IRF7		SIAH1		SPI1
KPNA6	TFPT		PSEN1			GH1	ISG20		SLIT1		ARNT
KPNB1	NME3		PSEN2			MIB1	IVNS1ABP		SLIT2		IL4
LTBP2	TNFSF14		PSENEN			CALY	LILRB1		SPON2		HNRNPAB
LYK5	COL4A3		PTCH1			SNCA	POLA1		THY1		POU1F1
MCM3AP	DLC1		SCG5			CBLL1	PRKRA		UBB		EPO
MDFI	TBX5		SMG1			NEDD4L	PTPRC		UNC5C		TAF11
MFN2	PPARG		STK4			CAV1	RSAD2				HNF1A
MIPEP	NAIF1		TAF1			CD63	SPACA3				TCF3
MXI1	CDKN2A		TAOK3			NR1H2	TARBP2				TCF3
NAGPA	PMAIP1		TNK1			NR1H3	TLR7				TCF3
NCKIPSD	C9		TTN			EEA1	TLR8				PAX8
NF1	FOXL2		UHMK1			SLC11A1	TNF				PAX8
NFKBIE	TP53INP1					PTX3	TRIM22				PAX8
NFKBIL1	SERINC3					AHSG					FOXJ2
NFKBIL2	ITM2B					SPACA3					FOXJ2
NLGN1	PML					CALR					FOXJ2
NLRP12	SIVA1					AZU1					PRDM16
NLRP3	JMY					SFTPD					SP100
NOP5	PLG					GATA2					HNF1B
NOP58	CIDEB					C3					NFYB
NUP205	DPF1					MFGE8					NFE2L2
NUP214	TIAL1					CLEC7A					TFEB
NUPL2	PRKCE					P2RX7					WNT1
OPTN	RUNX3					CORO1A					DVL3
PDIA3	BIK					WASF4					OVOL2
PEX1	BNIP3L					EHD1					ATF7IP
PEX10	NLRP3					AP1B1					IL31RA
PEX12	STK17A					LRP5					YEATS4
PEX13	ERCC3					SNX4					SMARCC2
PEX14	GPX1					RAB5A					NCOA4
PEX16	RIPK1					LRP10					NCOA3
PEX19	BCLAF1					EHD2					PCBD2
PEX26	CD2					LRP4					NIF3L1
PEX3	CD2					OPHN1					TCF4
PEX6	ZMAT3					AP2A2					MYSM1
PEX7	IL19					DGKD					FOXE1
PPIH	DDX19B					SH3GL1					MRF
PPP1R10	IKIP					SH3GL3					FOXF1
PTTG1IP	PCSK9					SNX3					FOXF2
RANBP2	PERP					ZFYVE9					CTCF
RANBP5	NACC1					APP					CREB5
RERE	CASP4					HIP1					MRPL12
RPAIN	C16orf5					KRAS					REL
RPL11	HTATIP2					RABEP2					ZSCAN21
RTP3	TIA1					VLDLR					SMARCC1
RTP4	IKBKG					CLINT1					CCNE1
SEC63	RPS3A					RABGEF1					BCL10
SMAD3	HIP1					USP20					KAT5
SSR1	TGFB1					TFRC					NR1H2
SSR2	CRADD					CYTH2					NFYC
TGFB1	PLAGL2					MICALL2					SEC14L2
TIMM17A	C6					NPC1					USP16
TIMM17B	CEBPB					DNER					TASP1
TIMM23	KLF10					AP1G1					ETS1
TIMM44	RRM2B					NME1					AHR
TLOC1	ERN2					FKBP15					TBX3
TNF	ERCC2					NOSTRIN					SERTAD2
TNFSF14	DAPK3					SH3GL2					ATXN7L3
TNPO1	BNIP3					SYNRG					ENY2
TOMM22	BCL2L13					SH3KBP1					PHF5A
TOMM34	IFNB1					ASGR2					USP21
TPR	ERN1					HOOK2					TGFB1I1
TRAK1	DEDD					DNM2					TP53BP1
TRAM1	NUPR1					NECAP2					TRERF1
TRIP6	AIFM2					WASF2					FOXF1
TRNT1	NOD1					RAB34					FOXI1
TRPS1	MAPK1					HRAS					AFAP1L2
TSPO	TNFSF10					RAB7A					GRIP1
UHMK1	EI24					APLP1					ESRRG
XPO6	TP63					DBNL					MLXIPL
XPO7	ACVR1B					SCARA5					TP73
ZFYVE16	BNIP1					LMBR1L					ILF2
ZFYVE9	PLEKHF1					ARR3					XRCC6
	MAL					LRRN3					NARG1L
	PTEN					EPS15L1					BRCA1
	ERCC3					SORT1					E2F3
	SMAD3					MYO6					RNF6
	NOTCH2					RAB22A					KLF15
	PPP2R1A					SNX1					NOTCH4
	DIABLO					TOM1					F2R
	UNC13B					LRP12					KLF7
	MAP3K10					USP33					PPM1A
	HTT					PLA2R1					SOX4
	CIDEC					LRP8					ETS2
	TLR2					RIN1					MYST1
	DAPK2					CLCN5					EVI1
	TNFRSF10A					NRAS					TAF8
	INHBA					LRP6					ARHGEF11
	INHA					RABEP1					FHL2
	STK17B					GAPVD1					DYRK1B
	NDUFS3					LY75					TCF21
	TGFBR1					AP1S2					EHF
	CDKN2A					AP3B2					ILF3
	CDKN1B					TRIP10					PIAS1
	NR4A1					CLEC10A					RNF14
	NELL1					MRC2					PIAS2
	BBC3					DNM2					KAT5
	CD27					STEAP2					NSD1
	BMCC1					SCAMP1					MLL5
	AIFM3					EPN1					SP100
	NLRP1					FNBP1					TBX20
	TRADD					ITSN2					CDX2
	CDKN2C					SH3BP4					EVI1
	CASP1					NECAP1					IFNG
	PHLDA3					SNX2					MMS19
	DLC1					AP3B1					TMX1
	GSDMA					GHR					NARG1
	TGFB3					ARC					SMARCD3
	TNFRSF19					AP1S3					RAN
	SMNDC1					3-Mar					MAP2K3
	TNFRSF9					CLEC4M					CITED2
	TRAF3					MRC1L1					TFAP2B
	PLAGL1					LDLRAP1					SP1
	LCK					FNBP1L					ELL3
	NLRP1					RIN3					ATF6
	NOX5					2-Mar					AHR
	DRAM2					RIN2					CAND1
	BNIP3					AP2A1					MAP3K1
	SAP30BP					RAB18					MDFIC
	TP53BP2					ATP6V1H					RSF1
	CD70					CLEC4F					SMARCD1
	STAT1					LDLR					ARID1B
	TGM2					CD209					ARID1A
	PDCD7					MYO6					WBP7
	PRKRA					DNM3					USF2
	FOXO3					STXBP1					USF1
	APP					RAB3A					USF1
	WWOX					ZDHHC15					USF2
	TNFSF8					SYP					ASF1A
	PYCARD					EHD4					HMGA1
	AIFM2					AHSG					RBM15
	HRK					DAB2					NOTCH1
	LALBA					ADIPOQ					SRF
	FEM1B					TGFB1					SRF
	DAPK3					PTEN					NKX2-5
	CD27					CD93					ENG
	APOE					ABCA7					ENG
	ALOX15B					MEGF10					USF2
	DFFA					ELMO3					TCF3
	EIF5A					ADORA1					TCF3
	RPS3					CD93					ARRB1
	GCH1					HCK					IKZF2
	BOK					ELMOD3					GDNF
	DDX20					CDC42SE2					ETS1
	UTP11L					ELMOD1					TBX5
	ZNF443					CDC42SE1					MEF2C
	LTA					CD14					MLXIPL
	DCC					ELANE					GATA2
	CASP6					P01858					GTF2A2
	BNIPL					ADORA2A					NFKBIA
	MX1					ICAM5					NR1H3
	TNFSF12					VAV1					RHOQ
	LCK					CORO1C					SMARCB1
	BAK1					CEBPE					AR
	BNIP3					CD93					TAF2
	TPD52L1					PECAM1					HDAC1
	EIF5A					MERTK					HDAC4
	MUL1					ELMO2					CTNNB1
	NUDT2					ELMOD2					USF1
	CIDEC					FCN2					HDAC4
	BCL2L7P1					CRP					IRF4
	PPP2CA					LBP					HES3
	PPP1R13B					MBL2					TFE3
	RPL11					LBP					USF1
	TRIM35					FCN1					TP53
	BCL10					PTX3					NR1H2
	LAG3					ACTN4					SMARCA4
	NCR3					PPT1					HDAC2
	STAT5A					CD24					PRKDC
	GIMAP1					BIN1					CREB1
	GIMAP5					SNCA					TFEB
	SH2D1A					CDK5					CITED2
	IL21					DENND1A					HDAC2
	KLRK1					SYNJ1					PPARG
	STAT5B					ITSN1					POMC
	ARRB2					AMPH					NR1H3
	PVRL2					PACSIN1					PLA2G1B
	PVR					PACSIN2					HES1
	PML					SCAMP5					HES5
	MSH6					LRSAM1					CTNNB1
	CIDEA					PACSIN3					HHEX
	MBD4					APOC1					TCF7L2
	SFN					APOC2					HNF4A
	HMOX1					PICALM					PPARG
	ABL1					APOC3					XRCC6
	ATM					ARF6					BCL9L
	TP73					RAC1					TLR9
	MLH1					THBS1					TCF7L2
	XPA					ITGAV					MC1R
	ERCC6					LRP1					SOX18
	AIFM1					CD36					GLI3
	UACA					LRSAM1					NKX2-1
	CIDEB					SCARB1					NR1H2
	BRCA1					JMJD6					MYOCD
	CHEK2					ATP5B					CTNNB1
	CRTAM					RABEPK					FOXP3
	CADM1					APOE					TAF1
	CRTAM					CAP1					TAF9
	IL12A					ADRB3					HDAC5
	CD226					ADRB2					HAND1
	PVRL2					SORL1					MESP1
	IL12B					PIKFYVE					GATA6
	PVR					RAMP2					SMAD3
	LYST					PDLIM7					HMGB2
	TUBB					MRC1					MAP3K1
	CEBPG					HFE					MLL2
	SLAMF7					LRP2					SMARCA2
	TUBB2C					DNM1					SCAP
	PRDX1					HIP1R					GLI2
	LYST					AP1S1					GLI2
	GPX1					CUBN					GLI2
	DIABLO					MSR1					STRN3
	TP53I3					CLTCL1					RUNX1
	RNF7					RAMP3					SREBF1
	PRODH					CXCL16					SLC11A1
	CASP3					SNX17					SOX5
	JAK2					ARHGAP27					ALX1
	UACA					PI4KB					RUNX2
	RYR2					M6PR					PPARGC1A
	PPP2R5C					STAB2					NEUROG3
	PPP2R5C					DAB2					KLF4
	TP53					LRP2					AGRN
	IFI16					LRP1					NR4A2
	C16orf5					SLC9A3					FOXA1
	AEN					FOLR1					TGFB1
	HIPK2					IGF2R					SIX3
	TP53					PLD2					STAT5A
	TP63					SFTPD					SATB2
	PHLDA3					LRP3					MORF4L2
	BCL3					ASGR1					ABRA
	PML					LRP1B					PBX2
	DYRK2					SCARF1					HOXD10
	HIPK1					STAB1					RXRG
	BRCA2					CLN3					FOXL2
	RPS27L					ARRB1					VSX2
	PVRL2					ARRB2					CREB3L4
	PVR					PLD2					BMP4
	CADM1					DRD3					E2F1
	CADM1					GTF2H2					CENPK
	NCR1					ARRB2					HOXB9
	CUL1					GRK4					MLL
	BAX					SCARB1					PPARA
	PRKCA					PPT1					SHH
	CUL2					APOA5					SRA1
	LGALS12					LDLRAP1					TP63
	HTRA2					CBL					THRA
	CUL4A					HIP1					CAMTA2
	CDKN1A					HIP1					LIF
	TP53										ARNTL
	CD24										MED14
	HIPK2										RORA
	CUL3										IL17A
	CUL5										SREBF2
	SART1										NPAS2
	RAB27A										EPAS1
	IL12A										PLAGL1
	IL12A										FOXO3
	PTPRC										NCOA6
	P2RX7										GLIS3
	SST										ATF4
	VDR										RARG
	PTH										CSRNP2
	CRH										NR5A2
	SSTR3										MEIS2
	PDCD6										HOXA13
	DAPK1										ISL1
	RIPK3										PKNOX1
	MAP3K5										KLF13
	ARHGEF11										DRD3
	PSEN1										IL2
	PSEN2										IL17F
	AKAP13										MYF5
	PREX1										HSF4
	BAD										PAX1
	ARHGEF17										NFATC2
	VAV3										SOX6
	ARHGEF12										TBR1
	CD24										NFIC
	ARHGAP4										IL11
	RASGRF1										ARNTL
	TIAM1										EPAS1
	APH1B										GSX1
	CASP10										MED13
	ARHGEF2										GLIS1
	ECT2										ELF4
	AATF										ERCC2
	TNFRSF25										MNAT1
	KALRN										STAT6
	VAV1										TLX1
	TRIO										ZEB1
	NGF										LMX1B
	MCF2L										NKX2-2
	MCF2										JUN
	FAS										RB1
	CASP2										TEAD4
	ITGB3BP										TDGF1
	ARHGEF7										IL22
	TIAM2										ZNF148
	TRAF6										SALL4
	NDUFA13										TTF1
	CASP8										BHLHA15
	CFLAR										NPAS4
	YWHAE										CREBBP
	FGD1										PSMC3IP
	FGD2										NR1H4
	FGD4										CDK7
	RASGRF2										ASCL1
	ARHGEF9										MAFA
	SQSTM1										KLF6
	ABR										FOXC2
	BTK										SOX15
	CD38										TEAD1
	ADORA1										ZNF462
	TICAM1										MEN1
	SORT1										APP
	CD5										PAX9
	BCL2L11										POU3F2
	NGFR										NTF3
	SOS1										POU2F1
	SOS2										WT1
	ARHGEF3										STAT6
	PSENEN										SQSTM1
	CD3E										MYO6
	SPN										ZBTB38
	TM2D1										ELF4
	PRKCA										CLOCK
	VAV2										FOXO3
	ITSN1										GLI1
	FGD3										ARNTL
	ARHGEF16										AATF
	ARHGEF18										UTF1
	NET1										HAND2
	ARHGEF4										FGF2
	MAGED1										RARB
	BAX										HNF1B
	SMPD2										TDGF3
	PLEKHG5										EVX1
	NGF										NRL
	NGFR										HIPK2
	NCSTN										SIX4
	APH1A										ZMIZ1
	FASTK										NUFIP1
	DAP										MURC
	DAP3										SMAD5
	RPS27A										BCL11B
	RAC1										SIX1
	CASP8										SOX2
	ARHGEF6										GTF2H1
	OBSCN										NR5A1
	NGEF										MAML3
	PLEKHG2										FOXO1
	DPF2										MED6
											RXRA
											HIF1A
											MED12
											CASK
											ATF4
											PPARGC1B
											SUPT4H1
											ELF4
											ELF4
											TAF7
											ZBTB7B
											MTA2
											HOXD9
											IHH
											IKZF1
											AKIRIN2
											NEUROG2
											NR2E3
											BMP6
											NR4A3
											FOXA2
											GRIN1
											TBL1XR1
											BMP3
											GTF2F2
											TGFB3
											EGR1
											MYOD1
											ERCC3
											MED17
											CCNH
											TNFRSF1A
											SMAD2
											FOXH1
											SKAP1
											SOX8
											CRTC1
											ELK1
											EP300
											GLI2
											RELA
											CIITA
											TCF3
											MYOG
											TEAD2
											NCOA2
											CALCOCO1
											BARX2
											MAFB
											VEGFA
											WT1
											POU4F2
											LEF1
											ESR2
											BMP2
											IRF1
											ESRRA
											GATA4
											NFATC3
											WWTR1
											NOTCH1
											TCEA1
											SMAD4
											NEUROD1
											TBX19
											T
											BSX
											HOXA2
											PROP1
											NR4A1
											ZFPM2
											PTH
											STAT5B
											HOXA1
											SOX10
											PAX8
											SIX2
											PRDM7
											PRPF6
											IL6
											SRF
											OSM
											ARNTL
											MED21
											EPC1
											THRAP3
											FOXO1
											SREBF2
											MKL2
											MAML1
											MAML2
											RUNX1
											NRIP1
											IL4
											INHBA
											ZMIZ2
											SALL1
											MITF
											FOS
											IGF1
											BCL3
											HNF1A
											CHD8
											RNF4
											ARNT2
											NCOA1
											SMAD1
											PLAGL2
											NKX2-3
											CRX
											STAT3
											NODAL
											CYTL1
											MEOX1
											USF2
											DLX2
											ADRB2
											TFAP2E
											MTF1
											FOXC1
											HOXA7
											PBX1
											BHLHE23
											ATOH1
											EGR2
											PDX1
											CDX1
											ALX4
											VGLL2
											MED1
											RBM14
											TBL1X
											ELF1
											CSRNP1
											ZIC3
											GLI1
											NOBOX
											BMP7
											NFYA
											SUPT5H
											RUNX1
											FOXD3
											NRIP1
											POU2F3
											HOXD13
											ABLIM3
											MESP2
											SOX11
											ARNT
											CNOT7
											TNF
											MNAT1
											GLI2
											SOX9
											KLF12
											POU3F3
											CEBPB
											ONECUT2
											HOXB1
											CSRNP3
