# Supplementary material for: Gene set enrichment analysis of microarray data from Pimephales promelas (Rafinesque), a non-mammalian model organism
Source: BMC Genomics. 2011 Jan 26;12:66. doi: 10.1186/1471-2164-12-66 (PMC3037904; doi:10.1186/1471-2164-12-66)
Supplement: Additional file 4 — Liver-HCC-hepatitis-human2.GMX. The list of genes used in the human liver analysis, formatted for GSEA. [file 1471-2164-12-66-S4.GMX]

FETAL_LIVER_ENRICHED_TRANSCRIPTION_FACTORS	FETAL_LIVER_VS_ADULT_LIVER_GNF2	GH_HYPOPHYSECTOMY_RAT_DN	GH_HYPOPHYSECTOMY_RAT_UP	GH_IGF_CHONDROCYTES_UP	HBX_HCC_DN	HBX_HCC_UP	HBX_HEP_DN	HBX_HEP_UP	HBX_NL_DN	HBX_NL_UP	HBXPATHWAY	HCC_SURVIVAL_GOOD_VS_POOR_DN	HCC_SURVIVAL_GOOD_VS_POOR_UP	HSIAO_LIVER_SPECIFIC_GENES	HUMAN_TISSUE_LIVER	IFNALPHA_HCC_UP	IFNALPHA_NL_HCC_UP	IFNALPHA_NL_UP	KUROKAWA_5FU_IFN_SENSITIVE_VS_RESISTANT_DN	KUROKAWA_5FU_IFN_SENSITIVE_VS_RESISTANT_UP	LIZUKA_G1_GR_G2	LIZUKA_G1_SM_G2	LIZUKA_G2_GR_G3	LIZUKA_G2_SM_G3	LIZUKA_L0_GR_L1	LIZUKA_L0_SM_L1	LIZUKA_L1_GR_G1	LIZUKA_L1_SM_G1	LOTEM_LEUKEMIA_UP	MSPPATHWAY	RADAEVA_IFNA_DN	RADAEVA_IFNA_UP	SMITH_HCV_INDUCED_HCC_UP	WONG_IFNA_HCC_RESISTANT_VS_SENSITIVE_DN	WONG_IFNA_HCC_RESISTANT_VS_SENSITIVE_UP	YAMA_RECURRENT_HCC_UP	YE_INTRAMETASTATIC_HCC_UP
> Transcription factors enriched in fetal liver	> Genes upregulated in fetal liver vs adult liver	"> Down-regulated in liver, heart or kidney tissue following treatment of hypophysectomized rats with growth hormone"	"> Up-regulated in liver, heart or kidney tissue following treatment of hypophysectomized rats with growth hormone"	> Up-regulated in cultured human chondrocytes by both GH and IGF-1	> Downregulated by expression of Hepatitis B virus HBx protein in SK-Hep-1 hepatocellular carcinoma cells (Fig. 3B+D)	> Upregulated by expression of Hepatitis B virus HBx protein in SK-Hep-1 hepatocellular carcinoma cells (Fig. 3A+C)	> Downregulated both by expression of Hepatitis B virus HBx protein in normal hepatoctyes and by HBV infection in liver samples with chronic active hepatitis	> Upregulated both by expression of Hepatitis B virus HBx protein in normal hepatoctyes and by HBV infection in liver samples with chronic active hepatitis	> Downregulated by expression of Hepatitis B virus HBx protein in normal hepatocytes (Hhep) (Fig. 3B+C)	> Upregulated by expression of Hepatitis B virus HBx protein in normal hepatocytes (Hhep) (Fig. 3A+D)	"> Hbx is a hepatitis B protein that activates a number of transcription factors, possibly by inducing calcium release from the mitochondrion to the cytoplasm."	> Genes highly expressed in hepatocellular carcinoma with poor survival.	> Genes highly expressed in hepatocellular carcinoma with good survival.	> Liver selective genes	> Genes expressed specifically in human liver tissue	> Upregulated by interferon alpha treatment in Hep3B hepatocellular carcinoma cells	> Upregulated by interferon alpha treatment in both normal primary hepatocytes and Hep3B hepatocellular carcinoma cells	> Upregulated by interferon alpha treatment in normal primary hepatocytes	> Genes highly expressed in hepatocellular carcinoma resistant to 5-Fluorouracil + interferon.	> Genes highly expressed in hepatocellular carcinoma sensitive to 5-Fluorouracil + interferon.	> Genes highly expressed in well differentiated vs. moderately differentiated hepatocellular carcinoma	> Genes highly expressed in moderately differentiated vs. well differentiated hepatocellular carcinoma	> Genes highly expressed in moderately differentiated vs. poorly differentiated hepatocellular carcinoma	> Genes highly expressed in poorly differentiated vs. moderately differentiated hepatocellular carcinoma	> Genes highly expressed in non-tumor liver without hepatitis virus infection vs. liver with hepatitis virus infection.	> Genes highly expressed in non-tumor liver with hepatitis virus infection vs. liver without hepatitis virus infection.	> Genes highly expressed in non-tumor liver with hepatits vs. well differentiated hepatocellular carcinoma	> Genes highly expressed in well differentiated hepatocellular carcinoma vs. non-tumor liver with hepatits.	> Genes upregulated in myeloid leukemia and normally expressed in other bodily tissues.	"> Macrophage stimulating protein is synthesized as pro-MSP by the liver and, on proteolysis, binds to monocyte receptor kinase RON to induce macrophage development."	> Genes down-regulated by interferon-alpha in primary hepatocyte	> Genes up-regulated by interferon-alpha in primary hepatocyte	> Genes highly expressed in hepatitis C-related hepatocellular carcinoma	"> Genes highly expressed in interferon-sensitive hepatoma cell lines (HKCI-1-4,HepG2,Hep3B,PCL/PRF/5) vs. resistant cell lines (HKCI-C1-3)"	"> Genes highly expressed in interferon-resistant hepatoma cell lines (HKCI-C1-3) vs. sensitive cell lines (HKCI-1-4,HepG2,Hep3B,PCL/PRF/5)"	> Genes highly expressed in hepatocellular carcinoma with intra-hepatic reccurence within 1 year.	> Genes highly expressed in hepatocellular carcinoma with intra-hepatic metastasis.
BAZ1B	ABCC3	AKR1A1	ACSL5	BRP44	ANPEP	ACP2	EBI3	CASP4	ACP2	ANPEP	CREB1	ACTR3	ABCA6	AADAC	AKR1C4	ADAR	AKR7A2	AKR7A2	AGR2	COQ3	ADH1C	AARS	ACSL1	BAZ2A	APOB	ARPC2	AGL	ATP6V1E1	ADCY7	CCL2	AP1G2	ADAR	ACACA	ATP6V0B	AKT2	CCND2	AKR1C4
BRD4	ABHD2	AKR1B1	CD36	COMP	APRIN	ATP5J	GAS6	CCNI	EIF2AK2	APRIN	GRB2	AD024	ABCC2	ABCB4	APOF	AKR7A2	BST2	BST2	ALDH9A1	DJ1042K10.2	GABARAPL1	ACTB	ACSM2	CYBA	C9ORF61	CD74	AMFR	CAMKK2	AK1	CSF1	FOS	AKR7A2	ALDH1	CBFA2T1	APG-1	DDX17	ASPH
DBP	ACY1	CA3	COL3A1	CYR61	BCL2L1	CASP4	GLG1	CDK4	IGKC	ATP5J	HBXIP	AGRN	ABCG5	ABCC2	ARG1	BCL2	E2F2	CALR	ARHE	eIF3k	HSF2	ADNP	BAAT	DAZAP2	CNBP	COX4I1	BNIP3L	DRAP1	CCS	IL1B	GLP1R	BAX	AMACR	DEFA1	BAI2	GNAT1	CAT56
DDIT3	ADH1C	CLU	CYB5B	EIF1AX	CDC42BPA	CCNG1	GSTA4	CDKN3	IL6	BCL2L1	HRAS	ANLN	ABCG8	ABCC6	ARID1A	BST2	IFI27	E2F2	ASB4	ERG-1	KCNJ4	ATP2A2	BNIP3	LGALS9	DMD	CST3	C1R	GGPS1	CD53	MST1	KIAA0284	BCL2	ANXA7	DUSP3	BIRC3	HLA-DRA	CD37
DNMT3A	APCS	COL18A1	FGG	ELN	CSNK1G2	CDKN3	GSTM4	DAD1	KLF6	CASP4	PTK2B	ANXA3	ABHD6	ACAA1	C4BPB	CASP3	IFITM1	HLA-E	ATP6V1D	EST	KCNJ8	ATXN2L	CHES1	PIM2	FN1	CTNNA1	C6ORF120	GOLGA3	CP	MST1R	KIT	BST2	BCL2	EMR1	CDC42	LAPTM5	CENPE
DNMT3B	APOC4	DECR1	FN1	JUNB	EIF2AK2	CXCL1	GSTM5	FAS	LOC90925	CCNG1	SHC1	ANXA4	ACADS	ACAA2	C8A	CDKN1B	IRF1	IFI27	BIRC4	IGKC	LOC201229	CCT6A	COBLL1	PPT1	LOC653086	CTSD	CALM1	IGSF4	EGR2	TNF	MET	CACNA2D2	BMI1	FOXF1	DHX34	MEF2C	CES1
DSIPI	AQP9	FTH1	HBA1	KLF10	HSPA1L	EMR3	IL6	GSTM2	MADCAM1	CDC42BPA	SOS1	ARHE	ACF	ACADSB	CPN1	E2F2	ISG15	IFI44L	BLMH	KIAA1691	OAS2	DICER1	CPB2	S100A13	NULL	CYBA	CPEB3	ILF2	GTSE1		MLL	CALR	CDKN3	GRIN2A	EphB6	PDGFRA	CYP4F12
EGR1	ASL	GLUD1	ID1	MMP13	KLF6	FAS	MAP2K2	IFITM1	MAP3K1	CDKN3	SRC	ARHGAP18	ACOX2	ACAT1	CPN2	IFI27	KIAA0409	IFITM1	BRCA2	MFAP3	PDLIM5	EIF4G1	FBXW11	SPINT1	PCBP3	HLA-A	FOS	NULL	HCPH		MYCL1	CASP3	CENPF	HMGB1	GDAP1L1	REL	ENO3
EGR3	AZGP1	GPT	LOC440567	SLC25A5	LOC90925	GLRX	PAK1	IFNAR2	MMP1	CSNK1G2		ATP2B1	AGL	ACAT2	CRP	IFITM1	KLK3	IRF1	CALM1	MIDORI	PSME1	FDPS	HADH	TGFB1	PTPN18	HLA-DPB1	ID2	RNF103	IL4RA		PDGFA	CDKN1B	COPS5	HMGN1	GTF2F1	SGK	FZD2
ELF1	C1R	HADH	MEP1B	UBE2D2	MADCAM1	HMGB2	PMAIP1	MFNG	NCOA3	CXCL1		ATP5C1	ALAS1	ACOX2	CRYGA	IFITM2	LGALS3BP	IRF7	CLNS1A	MMP9	STAT1	GORASP2	KCNH2		RMND5A	KARS	IGFBP3	SNRPB	KPNA1		PLEC1	CXCL10	CTNNA2	HNRPF	IDS	TNFAIP3	GPRK5
ELK3	C6orf108	LPL	NPPA		MAP2K3	IGKC	TGFB1	MYB	PMAIP1	EMR3		B3GNT5	ALDH4A1	ACSL1	CTH	IFITM3	MX1	ISG15	CTPS2	OASL	TRAFD1	IMPA2	KDELR2		RNF103	NIFUN	IGFBP4	UFD1L	LIFR			CXCL11	DDC	IDUA	IFITM1	TRIM22	HCGII-7
ELK4	C8G	PPARA	PRDX3		MAP3K1	IL6	TP53	MYC	PRKCD	FAS		BAF53A	ALS2CR19	ACSM3	CYP3A7	IL12RB2	MX2	KIAA0409	EEF2	PPA2	UBE2L6	KIAA0494	KIAA0319		S100A2	NULL	MAF		LPIN1			E2F2	DKFZ	ITGA11	PEN2	VIM	IGFBP6
ETS1	CD14	SLC2A1	SCD		NCOA3	MMP1	WT1	PDCD2	PRKCI	GLRX		BCAT1	ALTE	ADFP	CYP4F11	IRF1	PLSCR1	KLK3	EGR3	SET07		PPIB	LYZL6		SULT2B1	PLTP	MRC1		LYPLA1			EIF2AK2	FDPS	LRP6	REV3L		IL2RB
ETV5	CD151	TKT	TKT		PPP5C	PMAIP1		PTK9	PTPN14	HMGB2		BUB3	AMACR	ADH1C	DDT	ISG15	PSME1	LGALS3BP	ENPEP	SGKL		PRPF40A	NULL		TUBB2B	PRCP	MT1B		MLF1			HLA-B	GE36	LZTR1	SLC5A2		INPP5B
EVI1	CD81	UGDH	YWHAZ		PRKCD	SLC25A5		SLC2A5	RYBP	HSPA1L		BZW2	AMFR	ADH4	DHODH	KIAA0409	RFC2	MX1	ERO1L			PSME4	PAH		ZFPL1	RHOA	MT1F		NPHP1			HLA-E	GSTA4	MGMT	SNX1		IRF2
FOS	CES1				PRKCI	UCK2		TFAP4	TGFB1	MAP2K3		C19orf2	AMT	AGT	F12	KLK3	STAT1	MX2	EST			RPN1	PCSK6		ZNF337	RPL23AP1	MT1H		PMM1			IFI27	GSTM4	MKLN1	TLL1		ITGA9
FOSB	CES2				PTPN14			TYMS		PPP5C		C20orf35	ANXA9	AGTR1	FLJ34306	LGALS3BP	UBE2L6	NTRK1	FLJ10244			SFPQ	PGRMC1		ZNF96	RPS19	MT2A		PPM1B			IFI35	HKE2	MRPS35	TNRC5		KHK
FOXO1A	CLPP				RAB5C			VCL		RAB5C		C6orf83	AOX1	AGXT	FMO3	MX1	VCAM1	PIAS4	FLJ22016			SIAH1	PLEKHC1			SSR4	MT3		PTPRO			IFI44	HPR6	MSH2	UBE4B		LILRA2
GATA2	COMT				RYBP					SLC25A5		CALM2	APCS	AHSG	GCGR	MX2		PLSCR1	FLJ36229			SP3	PPM1A			TSPO	NULL		SC5D			IFI44L	IL8	NOG			LRP6
GFI1	CYP1A2				STK25					STK25		CBX3	APOA5	AKR1C1	GCKR	MXD4		PSME1	FLJ37853			TCEA1	PRDX6			TXNDC1	ORM1		SERPINI1			IFI6	IMPA2	NOL5A			MDFI
GTF2IRD1	CYP27A1				TGFB1					TGFB2		CCNA2	APOC3	AKR1C4	HABP2	PHB		RFC2	GLS			TPD52L2	RAPGEF2			VDAC3	PLEKHC1		SH3GLB1			IFIT2	KIA0009	PAK7			MMP9
H2AFY2	CYP2A6				TGFB2					UCK2		CCNB1	AQP9	AKR1D1	HAO1	PLSCR1		RSAD2	GPR125			TSC22D2	SCML2				PRCP		SNX10			IFITM1	KIAA0878	PDK2			MST4
H2AFZ	CYP2B6				YWHAE					YWHAE		CCT5	AR	ALAS1	IGFALS	PSME1		STAT1	HK2			UBQLN2	SDC1				RAB14		TAF9			IFITM2	LOC51094	PIGS			NR1D1
HCNGP	CYP2C8											CCT6A	ASGR1	ALB	ITIH2	RFC2		TNFSF10	IFNB1			VEZF1	SDHD				SLC31A1		TAP1			IFITM3	LOC56994	PLAUR			OPN
HDAC1	CYP2C9											CD164	BAAT	ALDH1A1	LECT2	SOCS1		UBE2D3	JJAZ1			ZNF91	SEPP1						TCTE3			IL12RB2	LOC90410	POR			RAB28
HHEX	CYP2E1											CD2AP	BDH	ALDH2	LIPC	STAT1		UBE2L6	KDELR3				TIMM17A						XMR			IRF1	MGC5576	PRKACB			SERPINB5
HIST1H4A	CYP4A11											CDC10	C1QTNF4	ALDH6A1	LPA	TUBB		VCAM1	KIAA0157				TMED2									IRF7	NCOA2	PSCD4			TYMSTR
HKR3	DCPS											CDK4	C2	ALDOB	MBL2	UBE2L6			KIAA0205				TOMM40									ISG15	NOLA2	PSMD8			YES1
HLF	DEXI											CDW92	C20orf166	ANG	RDH16	VCAM1			LENG8													KIAA0409	PAK4	PWP1			
HMGB1	DKFZp451J0118											CENPF	C4BPB	AOX1	RXRA				LOC283167													KLK3	PDCD5	REQ
HMGN2	DKFZP586B1621											CGI-121	CABC1	APCS	SEC15L2				LOC285859													LGALS3BP	PIR	RNF19
HP1-BP74	ECHS1											CGI-130	CABIN1	APOA1	SLC22A1				MAD2L1													MX1	PLA2G12b	SBF1
HTATIP	ENDOG											CGI-62	CCL16	APOA2	SLC25A20				MGST2													MX2	PMVK	SKD3
ID4	FLJ10847											CKS2	CDO1	APOB	SLC6A12				NMNAT2													MXD4	PPP2R5A	TTR
IFI35	FLJ13798											CLIC1	CES1	APOC1	SPP2				NR1D2													NTRK1	PXMP3	UBA2
ILF2	G1P2											CRFG	CES2	APOC2	TAT				NT5C													NULL	RAB4	ZNF185
MDFI	GPD1											CSDA	CES3	APOC3	UGT2B4				PDCD4													OAS1	SDC2	ZNF32
MED6	GPR30											CTBP2	CGR11	APOC4					POLR2H													PHB	SDHC	
MEF2A	GSTM1											D10S170	CPB2	APOF					PPP2R2A													PIAS4	SEMA5A	
MEF2C	GSTM2											DDX48	CPN2	APOH					PVRL2													PLSCR1	STK6	
MLL	GSTZ1											DEK	CPT2	ARG1					S100A10													PSME1	TBCE	
MYC	HAMP											DLG7	CRAT	ASGR1					SMAP-1													RFC2	TBX3	
MYST3	HGFAC											DNCL1	CRYL1	ASGR2					SND1													RPL23AP1	TIP30	
NCOA3	HLA-DQA1											DSG2	CUTL2	ASL					Taxilin													RSAD2	TNFAIP3	
NFKB1	HLA-DQB1											DUSP18	CYP2D6	ASS1					TMPO													SOCS1	TOB1	
NMI	HPD											DYRK2	CYP2J2	ATP13A3					TNFSF6													STAT1	TOP2A
NR1H3	HSD11B1											ECT2	CYP3A4	AZGP1					TSC													TNFSF10	TP53BP2
NR2C2	IFITM1											EEF1E1	CYP4F11	BAAT					UNC5B													TUBB	ZNF238
NRF1	IGF1											ENIGMA	DCXR	BDH1																		UBE2D3	
NSD1	IGFALS											FABP5	DGAT2L1	BHMT																		UBE2L6	
PHC2	IGLC2											FBL	DIO1	BZW1																		VAT1	
PHTF1	ITIH4											FLJ10036	DKFZp434F2	C1R																		VCAM1	
PMF1	KIAA1847											FLJ10407	DPYS	C1S																			
PQBP1	LGALS1											FLJ10468	DSG1	C2																			
PROX1	MGC10334											FLJ10697	E2IG4	C3																			
RBX1	MUCDHL											FLJ10901	ECHS1	C4A																			
RFXANK	MYH7B											FLJ14761	EGLN2	C4BPA																			
RNF14	NDUFA7											FLJ20354	EHHADH	C5																			
RNF4	NKG7											FLJ23468	ENPP5	C8A																			
RNF7	NNMT											HDAC2	EPHX1	C8B																			
RUNX1	NRTN											Hes4	F10	C8G																			
SIRT2	PCK1											HIF1A	F12	CASC3
SMARCD1	PKLR											HIST1H4A	F13B	CAT
SMC1L1	PPP1R1A											HIST1H4C	FACL1	CBS
SOX13	PTGDS											HIST2H4	FACL2	CDH2
SOX15	RAB26											HMGB2	FACL6	CDO1
SP100	RARRES2											HMGN1	FHR5	CES1
SPI1	RODH											HN1	FLJ10035	CES2
SPIB	RODH-4											HNRPA1	FLJ10851	CFB
SPOP	SDS											HNRPC	FLJ10948	CFHR1
SRF	SHMT2											HRB	FLJ12331	CFHR2
STAT5A	SIGIRR											HRMT1L1	FLJ13941	CFI
TCERG1	SLC22A1											HRMT1L2	FLJ14146	CP
TCFL1	SLC25A10											HSPC133	FLJ14665	CPB2
TFE3	SLC27A5											HSPC150	FLJ20581	CPN2
TGIF	STAP2											ICAP-1A	FLJ22195	CPS1
UBTF	TXNRD2											IER3	FLJ22578	CRADD
ZFP64	UPB1											ITPR3	FLJ30679	CRHBP
ZNF238	UQCRC1											JJAZ1	FLJ34658	CRP
ZNF282	WARP											K-ALPHA-1	FMO3	CYB5A
ZNF435												KHDRBS1	FTHFD	CYP27A1
												KIAA0101	G6PC	CYP2A6
												KIAA1764	GJB1	CYP2A7
												KIF5B	GLYAT	CYP2B6
												KLF5	HADH2	CYP2C18
												KNTC1	HAGH	CYP2C8
												KRT10	HAO1	CYP2C9
												KRT19	HGD	CYP2D6
												LAMB1	HPD	CYP2E1
												LAMR1	HSA250839	CYP2J2
												LOC148213	HYAL1	CYP3A4
												LOC256112	IL6R	CYP3A7
												LOC51685	INSIG1	CYP4A11
												LSM8	INSR	CYP4F2
												LXN	ITIH1	CYP4F3
												LYAR	ITPR2	DAB2
												MAPRE1	IVD	DDT
												MARCKS	KHK	DECR1
												MCM2	KIAA0888	DHCR24
												MCM6	KIAA0977	DPYS
												MCM7	KLK3	EPHX1
												MGC18216	KNG	F10
												MGC20486	LEAP-2	F11
												MGC24665	LOC149703	F12
												MGC45594	LOC155066	F13B
												MGC5627	LOC158402	F2
												MMD	LOC162427	F5
												MRPL42	LOC339263	F7
												MSH6	LOC51204	F9
												MTHFD2	LOC91614	FABP1
												MYH2	LOC94431	FAH
												NALP2	LPIN1	FBP1
												NAP1L1	LR8	FCN2
												NCBP2	MAP4K1	FGA
												NFE2L3	MASP2	FGB
												NOL5A	MGC15419	FGFR4
												NP	MGC23940	FGG
												NPM1	MGC24039	FGL1
												NSF	MGC35366	FMO3
												NTS	MPDZ	FMO5
												ODC1	MRPL46	FN1
												OLIG2	MSRA	FST
												OPLAH	MST1	FURIN
												PBX1	MTSS1	G6PC
												PCNA	MUCDHL	GATM
												PDCD5	MVK	GCH1
												PELI1	MYRIP	GGCX
												PFDN4	NDRG2	GHR
												PLP2	NDUFS2	GJB1
												PRO2000	NECAB2	GLUD1
												PTMA	NF1	GPT
												RAB32	NLG1	GSTA2
												RALA	NX17	GSTO1
												RAN	OTC	GSTZ1
												RBX1	P8	GYS2
												RGS2	PACE4	HABP2
												ROD1	PAH	HAL
												RPE	PC	HGD
												RPL12	PCCB	HGFAC
												RPL17	PCK1	HMGCL
												RPL27	PCYT2	HMGCS2
												RPL31	PINK1	HNMT
												RPL35	PIPOX	HP
												RPL36A	PKLR	HPD
												RPL38	PLEKHE1	HPN
												RPL9	PNUTL2	HPR
												RPS11P1	PPAP2A	HPX
												RPS18	PRDX6	HRG
												RPS3	PRKWNK3	HRSP12
												RPS3A	PRO0195	HSD11B1
												RPS5	PRO0800	HSD17B4
												RPS6	RAB-R	ID2B
												RPS7	RBP5	IGFBP1
												RPS9	RDH5	IL13
												RWDD1	RGN	IL13RA1
												S100A6	RHBG	IL8RB
												SERPINH1	RNF29	ITIH1
												SET	RODH	ITIH2
												SLBP	RPIB9	ITIH3
												SLC34A1	SALL1	KCNH2
												SMC2L1	SDR1	KLKB1
												SMT3H2	SEC14L2	KNG1
												SNRPB2	SELENBP1	KYNU
												SNRPG	SERPINC1	LAMP2
												SPF45	SERPIND1	LBP
												TCTEL1	SERPINF1	LCAT
												TD-60	SERPING1	LGALS4
												TERA	SGPL1	LIPC
												TES	SLC22A1L	LPA
												TETRAN	SLC25A10	LPIN2
												TMSB4X	SLC27A5	LSR
												TOPBP1	SLC2A2	LTB4DH
												TSPAN-3	SLC35D1	MBL2
												TSSC3	SLC38A3	MGST1
												TTK	SLC6A12	MGST2
												UBA2	SPINK2	MST1
												UBE2D1	SRD5A1	MTHFD1
												USP1	STARD10	MTTP
												VCL	SULT2A1	MUT
												YWHAB	TIP120B	NAT2
												YWHAH	TRAG3	NNMT
												YWHAQ	TTBK1	NR0B2
												ZNF138	TTPA	NR1H4
													UGT1A6	NULL
													UGT2B15	ORM1
													UGT2B4	OTC
													UNKL	PBEF1
													USH3A	PCBD1
													VPREB1	PCCB
													WBSCR14	PCK1
													WNT11	PCK2
													ZNF288	PCSK6
													ZNF297	PGRMC1
													ZP3	PLG
														PLGLA1
														PLGLB2
														PLOD2
														PON3
														POR
														PRDX4
														PROC
														PROS1
														PYGL
														PZP
														RBM4
														RBP4
														RGL2
														RGN
														RNASE4
														SAA2
														SAA4
														SC4MOL
														SDS
														SEPHS2
														SEPP1
														SERPINA1
														SERPINA3
														SERPINA4
														SERPINA5
														SERPINA6
														SERPINA7
														SERPINC1
														SERPIND1
														SERPINE1
														SERPINF1
														SERPINF2
														SERPING1
														SHMT1
														SLC10A1
														SLC2A2
														SLC38A3
														SLC39A14
														SOD1
														SORD
														SPP2
														SSRP1
														SULT2A1
														SUPT4H1
														TAF6
														TAT
														TDO2
														TF
														TFPI
														TM4SF4
														TOMM40
														TST
														UGT1A9
														UGT2B15
														UGT2B4
														UGT2B7
														VTN
