# Supplementary material for: Gene set enrichment analysis of microarray data from Pimephales promelas (Rafinesque), a non-mammalian model organism
Source: BMC Genomics. 2011 Jan 26;12:66. doi: 10.1186/1471-2164-12-66 (PMC3037904; doi:10.1186/1471-2164-12-66)
Supplement: Additional file 5 — MeHg-data.GCT. The raw data from the methylmercury experiment, formatted for GSEA. [file 1471-2164-12-66-S5.GCT]

#1.2																																	
15208	32																																
NAME	Description	CML1	CML2	CML3	CML4	CMG1	CMG2	CMG3	CMG4	ACG1	ACG2	ACG3	ACG4	AHL1	AHL2	AHL3	AHL4	CCL1	CCL2	CCL3	CCL4	CCG1	CCG2	CCG3	CCG4	ACL1	ACL2	ACL3	ACL4	AHG1	AHG2	AHG3	AHG4
EA_Pp_11145a	vitellogenin 1 / 	-0.021908522	10.869148	12.993397	0.59848905	0.37504387	-0.6917534	-0.6087527	-0.13630533	-2.0075002	-1.7909565	-1.771626	-1.5441861	0.47277474	2.116105	-0.42624235	0.2577076	1.6157603	0.08517003	0.6558764	12.936764	-0.8352885	-1.5805764	-0.09181309	0.9854245	0.02190876	0.8912425	0.3611591	0.19382167	-0.088055134	-0.44840717	-2.2027583	-2.6599483
EA_Pp_50001a	Chromodomain Helicase DNA Binding Protein 5 / 	-0.009875298	0.320266	-0.5846393	-0.6838603	1.0689592	1.1598754	1.1467218	0.55304384	-1.6970942	0.7439647	0.0931859	0.001947403	1.1751204	-1.3239648	-0.95725775	-0.5396042	-0.38792014	-0.001947403	-0.6583607	-1.8093507	1.1055403	0.37424326	1.3611217	0.059833527	-0.4532311	-1.3625133	-0.70522475	-1.4528551	0.83436394	-3.447998	0.96749544	2.3665648
EA_Pp_50002a	Chromosome 1 Open Reading Frame 85 / 	-0.028310776	0.73642826	0.052687645	1.3517828	-0.18798399	-0.518198	-0.5450249	-0.6036005	-0.6659031	-0.6081066	0.028310776	-0.36165714	-0.15536976	1.6491251	1.0355573	0.62400675	0.36607742	0.10288286	0.612072	-0.082746506	-0.14637756	-0.3412552	0.2692709	0.5740137	0.3616228	-0.17703962	0.32000923	0.7798233	-0.403677	-0.16911364	-0.315485	0.07423687
EA_Pp_50004a	Zgc:110069 / 	-1.9323617	-0.023207784	0.69516957	-1.8629009	-0.62664783	0.023207784	0.57512915	0.19117129	0.25040543	0.23410857	0.21473134	0.2804352	-0.5304533	2.0876389	-2.9572668	-2.1479168	-2.812199	-1.8225437	-1.7828122	-0.04031551	-0.18330705	0.11315167	0.29855263	-0.44592845	-2.2149343	-2.5155234	-2.12249	1.0960633	0.6010386	0.14391434	0.38060153	0.8360878
EA_Pp_50006a	"Splicing Factor 3b, Subunit 1, 155kDa / "	-0.001991272	0.17721367	-0.073412895	0.7243252	-0.12698698	-0.23826218	-0.83560276	-0.5692444	-0.39645004	-0.6666002	-0.3723154	-0.16816235	0.39309216	0.15420151	0.69457054	0.738184	0.08105755	0.15200472	0.37126255	-0.54362965	-0.49045086	-0.9042015	0.001991272	0.44116783	0.4554987	0.5427685	0.68455887	0.7903185	0.13668823	-0.9684882	-0.09213352	-0.29819775
EA_Pp_50007a	"Lectin, Galactoside-binding, Soluble, 1-like 3 / "	1.184361	3.0429454	-2.6499658	0.7928786	-2.7891893	0.8529029	-5.0729313	-5.159303	-6.316164	-5.4443693	0.47771502	-3.2684836	1.1032395	3.8870072	2.1971865	2.1180925	2.1528955	0.73309803	1.4551301	-0.8923621	-4.2497635	-0.47771502	-1.1104379	-5.2666917	2.5031466	2.0524502	2.2262998	1.0696712	-2.356999	-3.093564	-4.4915385	-1.8636107
EA_Pp_50008a	"Zebrafish DNA sequence from clone CH211-207N9 in linkage group 20, complete sequence"	0.00651741	-0.21167898	0.13330889	-0.053834915	0.07621908	0.3870349	-0.51668835	-0.33566666	0.27956104	-0.45489788	0.832098	-0.120770454	-0.00651741	-0.12325907	0.5235381	0.7905555	0.70357037	-0.021194458	-0.52031946	-0.08633089	-0.8299947	0.3817711	0.062047005	-0.38229704	0.46041918	1.0877099	0.9658108	0.45694685	-0.90344954	-0.62610435	0.5249262	-0.21141815
EA_Pp_50010a	Ubiquitin-activating Enzyme E1C / 	-2.847042	0.7148657	-0.26155043	-1.3285551	0.15066385	-2.6070895	0.57252693	-0.42397594	0.4806137	0.05654621	-0.91821	0.35520267	0.09726477	1.3934374	-0.12054062	0.6857934	-0.590374	-2.0949092	-1.704627	-0.17075777	0.06618595	-0.36699772	0.7570858	-0.17176056	-1.5184464	0.3073759	-0.05654621	-1.1842537	0.8526211	0.6375146	0.63898087	0.59528065
EA_Pp_50012a	Similar To CG3587-PA / 	-0.5248549	-0.52590394	0.761503	0.08868384	-0.44536948	-0.86625314	0.34827304	-0.32693315	-0.28039575	-0.5105269	-0.23006558	-0.22951722	0.8740041	1.2569807	0.8056338	-0.18528438	-1.2128985	-0.23118281	0.5634067	0.77700114	-0.14862943	-0.46892	0.31455207	-0.28515458	0.72914004	1.085437	0.3879726	0.86728454	0.29990745	-0.070977926	0.070977926	0.6806123
EA_Pp_50013a	Gene Trap Locus F3b / 	0.21222162	-0.20396662	0.017356396	0.28729868	-0.7339754	-0.4447322	-0.9336333	-0.23671007	0.3116355	-0.001693249	0.001693249	0.2026639	0.3325343	-0.18584585	0.6581726	-0.4140358	-0.3896489	0.7110424	0.39737368	0.53753614	-0.43051386	-0.5082965	-0.7098136	-0.72172403	0.923141	0.70858383	0.7559018	0.6456599	-0.080889225	-0.8668947	0.3540969	-0.12114763
EA_Pp_50015a	Zgc:92254 / 	3.13453	2.9564333	2.4719448	3.4487696	-1.7578435	-0.34156132	-1.5361166	-2.1478748	-1.5643101	-1.7020073	-1.3120289	-1.5929794	1.5415726	3.4452229	0.018095493	1.5982442	2.8856668	2.7550902	3.06079	1.6781931	-1.698287	-0.01809597	-0.76626205	-1.9163685	0.72708416	0.8911195	0.9006014	0.040228844	-1.0475292	-0.9316182	-2.0091667	-2.4145842
EA_Pp_50016a	Similar To Testis Expressed Sequence 14 Isoform B / 	-1.2595849	-4.7251644	-5.579417	-5.822234	1.9785328	1.96028	2.8538184	2.2008853	1.2595849	2.3092847	2.461578	1.7900767	-5.866275	-6.2554026	-6.7448673	-6.2633533	-6.8504567	-6.242543	-2.3158784	-4.1832185	2.7317185	1.9983382	2.740481	2.3503633	-6.413242	-6.4699316	-4.211364	-3.5252585	2.8843255	2.8815184	2.4105887	2.5178132
EA_Pp_50018a	"Zebrafish DNA sequence from clone CH211-207H2 in linkage group 17, complete sequence"	-0.54929304	1.2955496	0.5758295	1.1975965	-1.7133551	-0.22105598	-1.1767673	-1.574307	-1.3613439	-1.1565208	-1.0934095	-0.9305582	1.0717025	0.6690211	0.26377726	0.9504678	0.22105622	0.7711799	1.3219483	4.285756	-0.6641073	-0.8912263	-1.8896484	-0.8886318	0.5869477	0.5346441	1.0489936	0.4664147	0.50091434	-1.5985022	-1.5441394	-2.0279102
EA_Pp_50019a	"ADAM Metallopeptidase With Thrombospondin Type 1 Motif, 10 / "	0.68229604	1.2258403	0.8250959	0.33142018	0.025206804	-0.5666723	-0.14028525	0.5925801	0.74293447	0.5224016	-1.8471315	-0.9953463	4.735338	-0.12765193	-0.6227102	1.6509874	-0.7014985	1.0877359	0.42529106	-0.78266597	-0.6191156	-0.025206804	0.8712008	-0.22582841	-0.24286032	-0.25850773	0.15064001	-0.41115952	0.3754928	-0.58248305	-0.9958675	0.4252522
EA_Pp_50020a	Intraflagellar Transport Protein 20 / 	-0.93517995	0.751899	1.6094356	0.63715005	-2.1404636	1.5453856	-0.03218627	-0.9877198	-1.8895762	-1.7570698	-0.6990521	-0.1779921	0.5512471	0.86319137	1.2970798	0.2739613	2.7198455	1.9496446	0.5995884	0.3870182	-1.227668	-0.97478414	-2.4978926	-1.3456972	1.4221435	2.3117864	1.2048492	-0.08379221	0.03218627	-1.8152587	-2.1450865	-2.2689717
EA_Pp_50021a	"Zebrafish DNA sequence from clone RP71-86I6 in linkage group 14, complete sequence"	1.1091323	1.0397935	0.54401445	1.681848	-1.0003395	-0.21388865	-1.093287	-0.60971594	-0.49049616	-1.034347	0.038701534	-0.6059041	1.159884	2.5185227	1.8968105	1.9689054	1.2627463	1.6566267	1.5394177	-0.11517382	-0.78085184	-0.038701534	-0.4323516	-0.9502597	0.9093585	1.4246874	1.134933	1.1279693	-0.7136445	-0.66328526	-0.46748495	-0.7184291
EA_Pp_50022a	Myeloid/lymphoid Or Mixed-lineage Leukemia 5 / 	-0.20573425	0.6499224	0.146595	0.0830431	0.48476744	0.334795	-0.6675577	-0.2351532	-0.23957443	-0.5072851	-0.28017807	-0.5093231	0.21713829	-0.7914257	-0.15225458	-0.6230788	0.18017769	0.3366723	-0.53406906	-0.6321726	0.050127983	0.119784355	0.048487663	0.50491714	0.26130772	0.30121183	-0.048487663	0.25912857	0.36676693	-0.68084383	-0.5051775	-0.19445324
EA_Pp_50023a	"Phosphatidylinositol-4-phosphate 5-kinase, Type I, Alpha / "	0.72447586	2.726594	-0.3720634	-1.0066059	0.077887535	-0.068212986	0.052746773	-0.07605457	0.10309315	-0.046731472	-0.10980749	-0.12836409	-0.67446375	1.2177777	0.40674305	-0.79571533	0.25381804	1.0158234	-0.558228	-0.903281	-0.19941759	0.046731472	-0.4780116	1.0701575	-0.27178717	0.5712662	0.5655918	2.9707665	-0.8263569	0.3085556	-0.10240078	0.5748081
EA_Pp_50025a	Neogenin 1 / 	0.15607166	0.74177575	-0.1098609	0.5089228	0.8550496	-0.8103943	-0.19953537	0.2720108	0.0990839	-1.0104747	-1.2229667	-0.3721342	0.33461475	0.1318748	-0.37459278	0.17854404	-0.4762969	0.21289062	0.7356677	-0.6793432	-0.012304783	-0.681844	0.20957136	0.49509335	-0.052624702	0.012304544	0.47519565	-0.24555755	-0.100106716	-0.118505955	-0.71477795	0.30025482
EA_Pp_50026a	"Zebrafish DNA sequence from clone RP71-80D18 in linkage group 5, complete sequence"	-0.67670155	1.1593738	3.5882645	1.0988238	-0.31816006	-0.23167586	-0.72943497	-0.13912058	-1.4297533	-1.2062502	-1.1800871	-1.0149937	0.9376402	0.6448405	0.1600163	0.8847966	0.11389494	0.7563534	1.2550089	-0.1138947	-0.74285984	-0.9733529	0.19038153	-0.9756727	0.512625	0.5044167	0.9923868	0.38240814	0.48937893	-1.5967851	-1.6726646	-2.1041908
EA_Pp_50028a	Zgc:66488 / 	-1.9079425	-1.4494369	5.9804964	-1.54722	-0.05173087	1.1115849	2.138859	1.2129042	1.4799936	0.92301774	1.4378064	1.4233162	-1.62392	-2.0592175	-2.4122226	-1.2203188	-1.4183316	-2.0275064	-1.4131765	6.2518826	0.2615602	-0.11130071	2.4021256	-0.001585245	-1.8582857	-1.3376665	-1.643569	4.4970064	1.1554611	0.45644307	1.8906281	0.001585245
EA_Pp_50029a	Hydroxysteroid Dehydrogenase Like 2 / 	1.7761545	2.5080128	2.1237106	2.9204063	-1.4555774	-1.3612328	-1.8739357	-1.6535196	-1.3971348	-1.9343491	-1.6042128	-1.6908855	1.5662432	2.823268	1.7672138	2.38484	2.087638	2.0267448	2.1088972	0.81184673	-1.717206	-1.2282572	-1.3122511	-0.81184673	1.7945681	1.6436081	2.0230026	1.9665136	-1.2857761	-1.9780183	-1.4301338	-1.3974533
EA_Pp_50034a	"Protocadherin Alpha Subfamily C, 2 / "	-0.62365866	2.5891378	3.0354052	1.2524247	-0.45077562	-0.12246156	-0.97316074	-1.645494	-0.939919	-0.970737	-0.96197844	-0.9363189	1.0650799	0.8750107	0.3682878	4.4194694	0.78202224	0.8542414	3.1813822	0.122461796	-0.72184324	-0.78808546	-1.693563	-0.85472107	0.5484998	0.6826246	1.205452	0.45004416	0.6289096	-1.2591166	-1.3763347	-2.0893693
EA_Pp_50036a	"SWI/SNF Related, Matrix Associated, Actin Dependent Regulator Of Chromatin, Subfamily D, Member 3 / "	-0.33269763	-1.2773488	-2.10573	-1.2509265	0.5868523	0.80455613	0.8112452	0.49218488	0.990227	0.89775825	0.33269763	0.78112197	-1.3918111	-1.9105747	-1.1229053	-1.5737886	-2.2721202	-1.782969	-1.2775991	-2.3394356	1.3502562	0.85519814	0.976969	0.6321175	-0.45883226	-1.0775931	-1.4028842	-1.2199364	1.5915487	0.47515178	1.1626179	1.1264737
EA_Pp_50038a	"Zebrafish DNA sequence from clone DKEY-42P8 in linkage group 22, complete sequence"	0.9062972	1.2125502	1.3152876	0.87139463	-0.14359522	-0.7359481	-0.41158915	0.4610119	-1.3426266	-1.6525998	-0.30759573	-0.9491048	0.06409073	2.330452	0.1376028	0.20768213	0.8158202	0.3247695	2.3309202	1.3404012	-1.6759019	-0.18724775	-1.1561408	-1.9949913	0.7280984	2.3374085	-0.06409073	0.80882597	-2.0937505	-0.2302475	-1.7624354	-1.6901722
EA_Pp_50040a	"Integrin, Beta 1 / "	0.8564682	1.2434378	0.89320564	1.2822008	-0.8004556	-0.26369286	-1.1178694	-0.99326134	0.10430241	-1.2399263	-0.59823704	-1.4112158	1.8548441	1.3225784	1.2696347	1.7668347	0.3740635	0.8601937	0.87803745	-0.14469147	-1.1921883	-0.70797634	-1.1322927	-0.40668392	1.5770731	2.0859752	1.3931427	1.3166113	-0.10430241	-0.8713088	-0.39028645	-1.2501535
EA_Pp_50041a	"Damage-specific DNA Binding Protein 1, 127kDa / "	-0.065522194	0.9772024	0.14081669	0.35180855	0.45036077	-0.2711916	-0.61645126	-1.1839848	-2.0172815	-0.7473717	-1.5072279	-0.9447136	0.3541174	0.1493063	0.39436102	0.08088541	0.24047852	0.43440485	-0.024074554	-1.3237925	-0.08114529	-0.19659328	-0.001140595	0.27105522	0.72133064	0.001140118	0.28673553	0.20676517	0.21376991	-1.119472	-0.8256092	-0.45564938
EA_Pp_50042a	Hypothetical Protein LOC562717 / 	-1.8007004	0.16473436	0.56543636	0.02379942	1.2027285	-1.3813174	1.2356517	4.115676	-0.7260444	3.976816	2.405186	2.3463137	-0.10148525	-0.40872717	-0.8381722	-0.40744233	-1.0016234	-0.43387675	0.19357896	5.113245	-1.9301417	2.458493	2.879937	1.292628	-0.54831314	-0.57340693	-0.02379942	-0.7106626	-0.57536864	2.5628316	1.9212277	-1.3383639
EA_Pp_50043a	Zgc:91859 / 	-1.1205635	-1.4254627	-0.5568056	-0.897017	0.6933241	0.34032202	1.4674306	0.00672102	-0.00672102	1.9280171	0.84934187	0.38228273	-1.4555087	-1.5044303	-1.9491172	-0.3431325	-2.113131	-1.495657	-1.3275442	1.3129382	1.9902873	0.3217435	0.8222766	0.4568801	-1.3120694	-2.1863647	-0.37142134	-1.6061049	0.7379432	2.3955507	0.14596987	0.7149663
EA_Pp_50046a	Similar To LOC402795 Protein / 	0.7779236	1.8849082	1.0877957	2.6215315	-0.50596476	-1.3467884	0.8677473	-1.0305576	-1.5428123	-1.7670188	-1.5741496	-2.5134149	1.1176434	0.46735477	1.4969401	2.0229278	0.5704665	1.2149339	1.1578889	-0.46735477	-1.2698083	-1.6223121	-1.1779714	-1.6329939	0.9272108	0.68688774	0.5380988	0.68232346	-1.367538	-0.86987305	-1.2640777	-1.9024987
EA_Pp_50048a	Kelch-like 13 / 	-0.9089644	1.129169	1.0234644	1.4179595	0.7306931	-0.45557237	-0.07398152	-0.20562673	0.29155946	-0.9376123	-0.6071193	-0.5970347	0.5249007	0.35896206	-0.45853257	1.2642334	-0.13055992	1.5702267	0.8715751	-0.16306162	-0.15855527	0.15294099	-0.050328016	0.5176122	0.66653943	0.17981386	0.31848168	-0.06318951	6.74E-04	-0.68195677	-0.5711782	-6.74E-04
EA_Pp_50049a	Unc-50 Homolog / 	0.14623833	1.334281	0.6271877	1.1446552	-1.163383	-1.2397957	-0.41793633	-1.3159323	-1.201292	-0.30965042	-0.7285757	-1.0153141	0.088041306	1.0469294	0.9023318	0.8426938	0.69503784	1.1188025	0.47919846	0.12532425	0.019068718	-0.6847553	-0.91101074	-0.6763115	-0.019068718	0.08441591	0.23818493	0.39444447	-0.76805115	-0.37268686	-0.78613186	-1.0664225
EA_Pp_50050a	Ras-related GTP Binding D / 	-2.8291116	-1.2922149	-1.7810326	-1.7426529	0.00296402	-0.00296402	0.2714162	0.63972807	0.88923407	1.3183026	1.2039561	1.242641	-2.580707	-2.1462295	-2.6389744	-2.806516	-0.34020615	-1.855891	-1.5110321	-1.3948708	0.5615344	-0.06685686	0.34190893	0.6893611	0.79466534	0.31724072	-2.0050154	-2.8683367	1.0755849	1.126853	1.96738	1.2293401
EA_Pp_50051a	Zgc:86909 / 	0.24144077	0.8862467	1.4307823	1.8920469	-0.81763124	-1.823494	-1.1557732	-1.1180525	-0.34908485	-1.2065706	-1.0860796	-0.8118334	0.9989557	1.4783525	1.936274	0.4910388	0.9860983	0.6668582	1.4957037	0.3130617	-1.0025425	-1.5672054	-2.200716	-0.24144077	1.5565109	1.291018	1.8776484	1.4553595	-1.01365	-1.132421	-0.50682354	-1.020895
EA_Pp_50052a	RIKEN CDNA 2500003M10 Gene / 	0.23357892	-0.7022035	0.53147244	0.96328235	0.39754748	-0.078657866	0.46048427	0.27538085	-0.017693281	-0.5003717	0.017693281	0.47901034	-0.60461783	-0.3301251	0.11471057	-0.6083443	-0.23787284	0.39554286	0.66751313	-0.44775462	-0.53424907	-0.3983562	0.081536055	1.4532354	-0.28851485	0.416332	0.0575521	-0.03460622	-0.55511355	-0.4498403	0.25891852	-0.087782145
EA_Pp_50053a	Iduronate 2-sulfatase / 	-0.26351023	-1.662642	-0.38331747	-0.60807276	-0.62350893	-1.2203608	-0.9439888	-0.22912979	0.714798	0.14278698	0.12510729	-0.06543875	0.8969946	0.78725004	0.8805127	-0.30953884	0.44549942	0.2560172	0.121767044	0.024638653	-0.46799088	-0.25347233	-0.5626488	-0.4411068	1.0103831	0.7881808	1.138794	1.2777295	-0.024638653	-0.66096115	0.081795216	0.3224287
EA_Pp_50059a	Dynactin 5 / 	-0.13010192	-0.3102343	-1.0676935	0.19574666	0.3927734	0.006654978	0.83668923	0.103108644	-0.5694444	-0.054387808	0.2645743	-0.013459921	-0.74575114	0.15561986	-0.006654978	1.1077955	-0.7322395	-0.37131667	-0.04432845	-0.43781066	1.2174466	0.55269647	0.9980347	0.70465875	-0.95072675	-0.59787107	-0.14104915	-0.42248034	0.46464753	0.8630798	0.35473657	0.5149615
EA_Pp_50062a	"Sphingomyelin Phosphodiesterase, Acid-like 3B / "	0.9861634	1.5164196	1.6223695	1.593301	-1.6792214	-1.8625324	-2.2121603	-1.497525	-0.51644254	-1.0132759	-1.0010312	-1.258426	2.6595314	1.7325323	2.3276703	0.6417272	1.1645768	2.2211602	1.8797119	0.44913983	-1.7353547	-0.7002976	-1.9575307	-2.2203844	2.502607	3.0769284	2.3058107	2.6004608	-1.1707337	-1.460952	-0.44913983	-1.6709077
EA_Pp_50063a	Similar To Mitochondrial Ribosomal Protein S36 / 	-0.9860687	1.6368589	1.5421085	1.6558886	-0.2063098	-2.306796	-1.254508	-1.2761841	-0.6075697	-0.28236008	-0.88590527	-0.77311707	0.49509048	2.1768627	0.7245841	1.9364991	0.35988808	0.55839396	1.1662989	0.4478693	-0.9271536	-0.50014496	-0.36651897	0.20630932	1.0337143	1.2226081	1.5159187	0.5281105	-0.21041775	-0.4200616	-1.0003119	-0.25798607
EA_Pp_50064a	"Zebrafish DNA sequence from clone CH211-134J6, complete sequence"	-2.0398195	-4.20432	-2.7344735	-1.6648424	1.0968344	0.5360372	0.91738963	0.8619201	2.6879117	0.7308891	0.87649226	0.51530147	-2.259018	-1.8828008	-4.9030304	-0.6805308	-1.699672	-2.3390834	-2.7146895	-1.5380347	1.9874055	1.1884668	0.71350074	1.7726696	-2.5572965	-3.019862	-0.3892553	-4.996054	0.53664947	1.4895146	0.3892553	1.8218305
EA_Pp_50065a	USP6 N-terminal Like / 	0.8212588	2.1728244	-0.48266792	0.09866619	0.6941724	-1.0498533	-0.32451582	-2.5415463	-0.64235353	0.8747864	-0.6867137	-1.9957752	2.4026961	5.007931	1.0329843	2.199431	1.0584388	-0.39650393	0.2012074	-0.92663836	-0.33238697	-0.8751993	0.20027208	-0.14405727	-0.520242	1.8615112	0.013656855	1.9647799	-0.49802303	0.6283169	-0.6847067	-0.013657093
EA_Pp_50066a	XIAP Associated Factor-1 / 	-0.16296005	0.33000612	-0.17416024	0.462075	-0.7473357	-0.6981385	-0.40988445	-2.070311	-1.5379739	0.04600525	-1.3978839	-0.86141825	0.5364797	3.5173178	-0.50326014	1.7313533	-0.19549513	0.98820376	0.6337497	3.8553395	0.31719542	-0.19880724	0.4237423	-1.5688243	-0.03174281	0.054685116	0.30005383	0.03174281	-0.075289726	0.9054966	1.5742135	-0.32870197
EA_Pp_50067a	"Ctenopharyngodon idella branched chain alpha-ketoacid dehydrogenase kinase mRNA, partial cds"	3.9687414	4.7699842	3.6265287	4.02952	-3.9026017	-7.280668	-2.3741398	-6.38114	-7.072583	-6.0889797	-5.9958906	-6.0575743	5.1659117	2.3741398	4.9256372	2.983769	3.666852	5.3890276	4.952739	3.0498047	-4.1658545	-3.342268	-4.943068	-3.8985138	5.187154	4.7991896	5.1038237	5.2224035	-6.668626	-5.2712946	-7.247335	-6.5352407
EA_Pp_50069a	unnamed protein product [Tetraodon nigroviridis]	-1.4251242	-1.3755255	0.005701542	-1.4841638	0.40054274	0.93896246	0.8270025	1.0113173	1.6060009	0.21707964	0.27488136	-0.003363133	-1.6942663	-1.8781335	-0.992589	-0.4106984	-0.83338976	-1.9044101	-1.3398752	2.1688118	0.8514333	0.7818861	0.83208466	1.435492	-1.3159008	-2.1164315	-1.6160858	-1.6809137	-0.9621353	0.6966381	1.1947813	0.003363133
EA_Pp_50070a	Vimentin / 	-0.6777351	-0.775254	-1.2362025	-1.4821346	1.0089738	1.5643361	0.2524979	1.4635718	2.4521468	2.3118298	1.7131083	2.3716614	-0.4457066	-3.2756305	-5.0207176	-4.204038	-0.2524979	-1.8443849	-0.60463166	-1.1407044	1.1801217	1.4604304	2.2968562	1.9562838	-2.1236808	-2.431023	-1.5634439	-4.660333	2.7712758	2.079353	2.391555	2.7117321
EA_Pp_50071a	Junction Plakoglobin / 	0.26766634	1.2688737	-0.19642687	0.1545682	-1.1590772	0.73431635	-2.0734434	-1.5878587	-0.52431345	-0.86321163	-0.1545682	-1.4682531	1.0781231	1.5653882	0.72225	1.4582977	1.8883309	0.6063771	0.27390146	-0.45981884	-1.6502981	0.66664934	-1.3982062	-1.4437022	0.91810226	1.7327232	1.0823121	0.9152231	-1.6700358	-1.3623972	-1.3374305	-1.0617566
EA_Pp_50072a	Similar To Putative Cytoplasmic Protein Family Member Of Ancient Origin / 	4.3957133	1.9523025	2.7442183	5.4361854	-3.61243	-1.2648721	-3.0923285	-4.1544566	-4.577174	-4.7731295	-3.4990478	-6.181067	3.3739524	5.2449775	2.6988888	5.248652	4.756455	4.758103	3.4433436	1.8471665	-2.9477658	-0.7677922	-4.159352	-3.4400792	1.2060952	1.9177246	1.319983	0.7677922	-3.5185409	-1.867012	-4.035002	-3.5147262
EA_Pp_50073a	Ubiquitin Specific Peptidase 39 / 	-1.4461582	-0.67477536	-1.6639779	-1.9270718	1.2498767	0.39710927	1.0052245	0.39685178	0.45278096	0.754019	0.00191617	0.26437497	-0.9188936	-1.1022975	-1.2095873	-0.00191617	-1.8284433	-2.1736715	-1.8830278	-0.27737737	1.1734278	0.6262944	0.81860566	0.99042726	-1.8446906	-1.6457522	-1.5496862	-0.39852452	0.9929688	0.9368284	0.45720887	0.8282416
EA_Pp_50074a	complement component C5-1 [Cyprinus carpio]	5.0129075	4.6733003	5.4215665	5.143314	-3.6527257	-6.001824	-1.2731633	-6.393612	-4.3673525	-3.958448	-8.221854	-5.769341	5.3224015	5.5662427	6.771704	4.1947813	4.0012765	5.8370194	6.17075	4.2007213	-2.9186482	-3.3010936	-4.037771	-3.5615344	5.882912	6.3388333	6.261129	1.2731633	-6.674527	-3.1568012	-4.4418664	-2.9666057
EA_Pp_50075a	Apoptosis-inducing Factor-like Mitochondrion-associated Inducer Of Death / 	2.384544	3.9817805	2.5554004	3.5528207	-0.8883209	-0.16643858	-0.46571493	-0.12493467	-0.18441916	-0.9891591	-0.5711732	-0.20468664	0.2349658	1.7700067	0.21523857	-1.067996	0.20414114	-0.3768835	1.9474912	0.9722409	-0.7082505	-0.86334276	-1.0202928	-0.46625566	0.18873358	0.33829784	0.40324068	0.22784281	-0.105035305	-0.79571915	0.16965723	0.105035305
EA_Pp_50076a	"Zebrafish DNA sequence from clone DKEY-21O22 in linkage group 4, complete sequence"	0.6687672	1.3271525	0.41094065	0.88810205	-0.663491	-0.33540988	5.7696676	-0.8022816	-1.5171459	-1.2758777	-1.2253544	-0.6115687	0.7875047	0.5248103	0.027829409	0.54492354	-0.027829409	0.69853544	1.2553854	-0.33206582	-0.86741424	-1.0307176	-2.0634458	-1.1937315	0.4175005	0.50941443	0.9424	0.13250542	0.3695166	-1.7656734	-1.7110336	-1.9522688
EA_Pp_50077a	Hypothetical Protein FLJ11305 / 	-0.30825758	0.4239564	0.31078577	0.006162167	-0.43596077	-0.64024687	-0.6375127	-0.5051856	0.46485376	-0.6648803	0.18214083	-0.05331087	0.86620283	-0.38898706	0.9170828	1.0473576	0.16277266	-0.03040886	-0.5494561	-1.0087714	-0.77393675	-0.5663705	-0.56637144	0.05449915	-0.006162167	1.2737932	0.16753626	1.0266271	0.6224065	-1.5876923	0.9765649	0.67671347
EA_Pp_50079a	Zgc:56698 / 	-0.45336485	2.470333	0.9383793	1.51E-04	-0.15847158	0.1874752	0.19468975	-0.003257752	0.7554741	0.64271164	0.42139053	-1.51E-04	0.069758415	-2.215701	-1.3046346	-0.754621	-0.8396468	-0.17558908	0.45310593	1.4574757	-0.27939224	-0.18351936	0.23168087	0.91399	-1.2319236	-0.84827375	-1.2887049	-0.5724821	0.26676846	-0.4757309	0.115094185	0.15919209
EA_Pp_50081a	"Solute Carrier Family 1, Member 5 / "	0.014165878	0.90821743	0.86855936	1.7179356	0.27859783	0.27937365	-0.11516476	-0.18637705	-1.2015615	0.07822418	0.15708494	-1.3679295	0.46178246	2.1462865	0.14835262	0.89875555	-0.18087387	0.3618803	-0.71033096	0.57434607	-0.6857052	-0.6991472	-0.574512	-0.54696226	-0.014165878	-0.03381872	0.81247044	-0.037614822	0.28289032	-0.52670574	-1.1925178	-0.36888123
EA_Pp_50082a	Bruton Agammaglobulinemia Tyrosine Kinase / 	-0.76007533	-0.325711	-0.77618194	-0.9322083	-0.530514	-0.61393714	-0.6192601	-1.3530958	0.23587394	0.03532672	0.91267276	0.6375358	0.2151568	-0.9139054	0.5996411	0.49656558	1.125335	0.30815768	-0.03532672	0.75937724	-1.261709	-0.15905595	-0.22967744	-0.06202054	0.4251969	1.0316975	1.3141935	0.84312654	-0.11137414	-0.3577068	0.64817214	0.33058143
EA_Pp_50083a	Dihydrolipoamide S-succinyltransferase / 	0.52111244	2.0472708	1.6676254	1.6464596	-0.97529554	-1.4952488	-1.7915154	-2.2131414	-1.6377516	-1.2166843	-1.918684	-1.9502649	1.7504473	1.5592976	1.1518116	1.1532383	1.1280041	1.2352657	1.0966597	0.5144634	-1.2654219	-1.429122	-1.8372917	-0.5144625	1.5170164	1.317297	0.98958015	1.0840969	-1.1388779	-1.3139443	-1.8743544	-1.9727001
EA_Pp_50084a	RIKEN CDNA B830045N13 Gene / 	-1.2553577	1.3086233	0.9533925	0.58864355	-1.0453258	-0.79073954	-1.6001267	-0.16074705	0.5290117	-1.6207519	-1.5831513	-1.5333962	3.9153104	0.25005317	0.82412577	0.6630564	-0.48855782	0.22724795	0.75676775	-0.5467365	-1.3755302	-1.4324603	-1.3248067	2.9359627	-0.06799507	0.26076865	0.55750966	-0.1516056	0.08300972	-1.6479483	0.06799507	3.6983647
EA_Pp_50085a	"Zebrafish DNA sequence from clone CH211-159I8 in linkage group 14, complete sequence"	-0.74708056	1.2987816	0.5284405	1.1239283	-1.8158739	-0.2550168	-1.0905426	-1.7466233	-1.5305126	-1.0858452	-1.0765612	-1.0267828	0.9560585	0.7456353	0.25529552	0.6072309	0.007075548	0.72975254	1.2877197	-0.007075548	-0.857589	-0.9167807	-1.7917931	-0.9782803	0.45015836	0.56715584	1.0951617	3.667126	0.5434692	-1.3825133	-1.4843342	1.3936527
EA_Pp_50086a	Oral-facial-digital Syndrome 1 / 	-2.0823936	-0.81805515	-1.3634546	-0.7231827	1.2918048	0.53413343	1.0843058	-0.36011934	0.04287958	1.1279888	4.861324	0.40267706	-0.045549154	-1.1684487	-1.4076965	-0.9264016	-1.6787832	-0.2612357	-0.5521436	-0.04287958	1.8918014	0.23505735	0.36594296	1.9569349	3.6283498	-0.51078725	-0.88200045	3.4400396	0.5811124	1.3876843	-0.08572388	0.9435091
EA_Pp_50087a	Nucleoredoxin / 	-0.4518025	-0.07746911	-0.30854535	-0.19578195	0.796571	0.2559898	0.35845256	0.5875795	-0.3166802	0.3431604	-0.24265409	0.18157172	-0.8812201	-0.21405435	-0.3067634	-0.30160594	-1.1771281	-0.12576938	-0.40913796	0.25961852	0.38164306	0.353832	0.55144286	0.8370826	-0.68911004	-0.31354785	0.080676794	0.037860632	0.7104013	-0.037860632	1.1170404	0.4449737
EA_Pp_50088a	"Zebrafish DNA sequence from clone DKEY-65P15 in linkage group 25, complete sequence"	0.18763828	-0.1268549	-0.92577934	0.19596386	0.52588034	0.542119	0.6355839	0.45666218	0.056386948	-0.04656124	0.13251781	0.14231586	-0.13514042	-0.30488586	-0.07488394	-0.08148718	-0.0915432	-0.30877447	-0.19037056	-0.8653574	1.0370522	0.5992384	0.9946232	-0.046448708	0.046448708	-0.22544432	-0.37264538	-0.4418087	1.1395788	0.93581724	-0.13790035	0.6829462
EA_Pp_50089a	Chromosome 9 Open Reading Frame 3 / 	-0.2164557	0.21871829	-0.3623972	0.08394742	0.2808714	-0.65127516	-0.39745998	0.6163535	0.47230768	-0.40984344	-0.249897	0.55101156	-0.05049014	-0.25704408	-0.41536474	1.2789025	-0.89759064	0.3666513	0.46195412	-1.1681087	0.018359184	-0.2638631	0.38866472	0.71593523	-0.43721533	-0.018359423	0.19844556	-0.7900119	0.58637524	-0.3079481	1.1549611	0.9287367
EA_Pp_50090a	KIAA2010 / 	0.09106493	1.4162049	0.28361368	1.1507802	0.5846596	-0.27107668	-0.45600367	-0.90957403	-0.6441293	-0.8443713	-0.8224683	-0.7516122	0.12225485	0.6445241	0.30538654	0.7952194	-0.005804539	0.49098587	0.44540644	-0.2787242	-0.40240908	-0.30327463	0.005804539	0.105473995	-0.009593487	0.12124729	0.024932384	0.118545055	-0.012889385	-0.3885374	-0.37026358	-0.1548047
EA_Pp_50091a	Glycoprotein M6a / 	-0.87159395	0.9360676	0.36062312	1.5315521	-1.651897	-0.6179528	-1.0151143	2.238277	-0.24047351	-1.4939904	-1.3195868	-0.5155325	0.7696614	0.29441667	-0.1328187	0.51537466	1.8663445	0.92818403	0.8674648	-0.24237871	-0.9701643	-1.282486	-2.1253142	-0.79034185	0.3035934	1.2614903	0.6282058	0.1328187	0.22203255	-1.8873692	-1.6562028	0.5557828
EA_Pp_50092a	Hypothetical Protein FLJ40298 / 	-0.8043227	0.99416256	0.29885578	0.9065733	-1.8858881	-0.5128422	0.59524965	-1.370789	-1.6183395	-1.4169402	-1.3637834	-1.2086139	0.83759975	0.36528873	0.015145779	0.5627928	-0.059854984	0.39391422	0.98017	-0.20208144	-0.015145779	-1.1940594	-2.1526055	-1.077075	4.2623754	3.96242	0.78622246	0.20366621	0.2873118	4.784739	-1.7874699	-2.2835531
EA_Pp_50093a	Similar To RIKEN CDNA 2610318G18 / 	-0.0851388	-0.18738937	-0.9301133	-0.3580053	0.009524107	-0.7966659	-2.3555067	-0.6919544	-0.009524107	0.117161036	1.1462886	0.29694963	1.3123786	4.8481827	0.90100455	-0.77697444	1.4010084	-0.2235074	0.9899938	0.65923333	-1.5005739	-2.109533	-0.61948466	-0.7237561	2.6024	2.0960062	1.5797431	1.856477	1.756141	-0.8856571	0.24381995	-0.56494737
EA_Pp_50094a	Kit Receptor A / 	-0.5110915	2.3704784	0.61805725	1.3056691	-1.6260049	-0.21408105	-1.1304052	-1.4817169	-1.2972491	-1.1098292	-1.0730431	-0.8238995	1.1502888	1.9458225	0.2520852	1.2998338	0.5104623	2.8039	1.3496912	0.21408105	-0.59315467	-0.8778355	-1.791753	-0.8219793	0.7138119	0.60751176	1.0673618	0.5321615	0.590039	-1.5097144	-1.5147717	-0.5821016
EA_Pp_50095a	Kelch Repeat And BTB Domain Containing 9 / 	-2.5018287	-3.0202959	-2.0650816	-4.6775007	0.92124605	0.34716034	0.3480978	0.49942875	0.9813185	0.06635857	0.10704994	0.6311579	-4.7645693	-3.136971	-5.694824	-2.8971229	-0.6451864	-5.1875763	0.9303427	-0.39765644	0.13451672	0.13367176	0.7881994	1.1228113	-5.2457986	-5.3856416	-4.9271746	-5.441933	1.3917189	0.41433477	1.1935158	-0.06635857
EA_Pp_50096a	Interleukin 17-3 / 	1.3750675	1.030663	0.30461884	1.0644135	-0.45816064	-0.5363276	-1.409328	-1.1512084	-1.5645294	0.91008806	-1.3720746	-1.1088557	0.9648845	0.49180007	-0.022798538	0.67670417	0.003956318	0.5137553	1.035799	-0.003956318	-0.84926796	-0.102571964	-0.452343	-1.0373597	0.48586679	0.31526828	0.7482538	0.29254985	0.42454004	-0.2835164	-1.8041015	-1.6150012
EA_Pp_50097a	"Zebrafish DNA sequence from clone CH211-128D23, complete sequence"	-0.537755	1.0924389	0.38307118	1.1411359	0.8393197	-0.4091189	-1.3085809	-0.95551634	-0.8563776	-1.2706642	-0.7107158	-0.9556904	1.6334717	0.49425244	0.002836227	0.88480186	0.14205909	0.654721	1.1774726	-0.002836227	-0.74488544	-1.0767851	-0.90802956	-0.9614005	0.6615045	0.47007465	0.86702204	0.37490106	0.5210943	-1.1614408	-0.5223546	-2.0806313
EA_Pp_50098a	Peripheral Myelin Protein 22 / 	-0.15999651	-0.16841555	-0.94984055	-0.293499	0.47707844	0.4410205	-0.50906706	0.38121367	0.7374873	-0.093183994	0.117348194	0.7712569	-0.43567753	-1.2184858	0.7286587	-0.97986746	-0.7347503	-0.75970936	0.06523657	-1.1963754	-0.32917833	-0.06523657	-0.24822855	0.0866704	-0.18475723	0.7085104	0.3461871	0.89008856	1.0202193	0.6674433	0.3364396	1.0328717
EA_Pp_50100a	UDP-glucuronate Decarboxylase 1 / 	0.9045272	0.5749383	0.2313819	0.16584253	-0.8295498	-0.6718421	-2.2798076	-2.1551375	-0.011150837	0.8047137	-1.361835	0.62370634	1.6553025	2.0816865	-1.0270977	1.8243418	1.8184953	1.9091053	0.7242589	-0.8031993	0.011150837	0.33100176	-1.5674424	-0.86855745	-2.465065	0.5360403	1.2998872	-0.44152594	-0.18077612	-0.99454975	-1.6717782	-0.9305062
EA_Pp_50101a	"Acid Phosphatase 2, Lysosomal / "	4.322323	4.76435	3.4441967	3.486333	-1.2673926	-1.9980288	-0.54885864	-1.0958371	-0.5055852	-1.7034683	-1.6729264	-0.9848771	2.1889777	1.4100285	5.114427	0.5055852	3.7914	3.6956239	1.2040553	3.87467	-1.1059604	-0.9724312	-1.221448	-1.0738077	6.011489	6.7187896	6.23658	4.518861	-1.4056273	-1.3050127	-2.456026	-2.3896646
EA_Pp_50103a	Insulin-like Growth Factor 2 Precursor / 	2.6480656	1.856883	2.546967	2.2351947	0.9367442	-1.3551288	-2.1958537	-0.72928905	-2.4667754	-1.3444262	-2.3493743	-0.40564823	0.14583468	-0.14583468	2.045898	0.14761043	2.3177319	3.892921	2.6233711	1.5550604	-1.9216838	-0.4953699	-3.1012988	-2.0289073	4.204043	3.0075421	2.1507826	1.9007688	-0.59033394	-1.1333036	-2.7269225	-2.2393222
EA_Pp_50104a	Cleavage And Polyadenylation Specific Factor 2 / 	-0.79330873	0.2634616	-1.1330066	-0.4369607	1.201653	0.62496805	0.30447817	0.14031267	0.2603383	0.124722004	-0.085838795	-0.061609745	-1.1839166	-0.9462104	-1.0664339	0.100940704	-1.3797183	-1.1595869	-1.1054196	-1.5388265	0.061609745	0.554481	0.51898146	1.5364194	-1.9626174	-1.1499748	-1.3020482	-1.5798249	0.9546113	0.19193363	0.4901042	0.7386832
EA_Pp_50105a	Similar To Occludin / 	1.0355703	0.8059982	-0.036110044	0.31499922	-0.6716908	-0.07169616	-0.9915861	-0.7093648	0.13248599	-1.8928343	0.5843617	-0.44801652	0.6452309	-0.87766516	4.0064774	0.28294718	1.6167594	1.3166896	1.0921456	0.9646498	-0.6798209	0.036110044	-0.59128225	-0.27652776	-0.19592702	0.57321894	0.19962943	0.92383826	-1.1588849	-1.7032295	-0.66111934	-0.5730814
EA_Pp_50106a	Death Inducer-obliterator 1 / 	-0.1203599	0.028185368	-0.64156723	0.8641844	0.8489256	1.0895071	0.2796607	1.7336388	0.4676361	0.14752436	-0.7868295	0.14505053	-0.1055851	-0.5158584	-0.99101186	-0.37989688	-1.0201683	-0.5034764	0.08177996	-0.61313415	0.2401886	0.45615196	0.98369026	-0.06335354	-0.56182027	-0.6885352	-0.21114945	-0.24557257	-0.028185368	0.2828889	0.6330104	0.9537544
EA_Pp_50107a	FLJ43339 Protein / 	-1.2140684	-4.430793	-2.300826	-3.2289762	2.1089816	1.9071093	2.1890259	1.0243273	2.0795078	2.1992846	1.5476437	1.727642	-6.5827417	-7.4397902	-8.772024	-8.343127	-3.8050504	-5.2662086	-2.6972313	-1.0243273	2.505661	1.1749716	1.8788538	1.997365	-5.754927	-7.2378445	-4.602577	-4.936725	2.2327213	2.7699585	2.0574322	2.0337172
EA_Pp_50111a	"Carassius auratus brain CYPXIX aromatase mRNA, complete cds"	1.9904375	2.3238888	1.4657459	3.6412964	-0.55557775	-0.8438873	-1.4016705	-1.0570135	-0.87704945	-1.4916716	-1.1666985	-0.9206133	2.0574398	3.764948	1.3144326	3.204636	2.6750746	2.33248	2.1391544	0.29735565	-1.1644058	-0.9152279	-1.1736946	0.27066803	0.018224716	0.9034505	-0.018224716	1.2948112	-0.58492565	-2.0298667	-0.21118355	-0.6385021
EA_Pp_50112a	Bardet-Biedl Syndrome 7 / 	-2.5782037	-0.34310544	-1.4536599	-0.8461081	0.56815636	0.34310544	2.5446763	1.0191485	0.49838793	2.7784667	1.6735007	1.4646903	-0.9565395	-1.3654999	-1.7557915	-1.1047338	-1.8103243	-1.2787274	-0.7112385	-1.9614898	2.479342	0.7467629	1.543903	0.5486189	-1.4515284	-1.5110215	-0.98478115	-1.5744678	0.5568677	2.945077	0.9774786	1.422856
EA_Pp_50113a	"Guanine Nucleotide Binding Protein, Q Polypeptide / "	-0.97803354	-0.67273045	0.3387804	-1.440067	-0.1728177	0.8522577	0.6246085	1.0635047	1.4107919	-0.7675481	0.14869595	1.9974666	-0.23972225	-0.08259535	-2.3092337	-0.06473303	-2.1569946	-1.3428421	-2.1270444	0.71370554	-0.023008347	0.9952407	1.3101268	-0.6799922	0.023008347	0.31462193	-1.8619099	-1.9663064	1.7068591	1.2423668	1.204658	1.9314132
EA_Pp_50114a	Myosin VA / 	-2.074528	-2.107677	-2.2716966	-2.1524682	0.36241984	0.76099086	-1.7070596	-0.23685908	2.5535705	1.8468301	1.9499748	1.5412977	-2.1590242	-2.1915116	-3.1145313	-2.5318124	-3.0011318	-2.6480074	-2.0466986	-1.2083776	0.23685908	0.47158504	1.0253217	0.2604587	0.5463278	-1.7356887	1.8793242	-2.9223099	1.5201566	1.2860911	2.2262352	1.1553209
EA_Pp_50115a	"HECT, C2 And WW Domain Containing E3 Ubiquitin Protein Ligase 1 / "	-0.53687406	-0.3401487	-1.062978	0.15455055	0.28083587	1.3265226	0.17252707	0.627362	1.718746	0.23865962	0.07917619	-0.03754449	-0.35539007	-0.9769137	-1.3529689	-0.7601464	-1.3967488	2.8024795	-0.39518523	-0.7077334	0.03754449	0.22667766	0.50904965	0.6419184	-0.7399616	-0.45046473	-0.57988095	-1.109277	-0.6642659	1.4961622	0.5011885	0.59305024
EA_Pp_50116a	Meningioma Expressed Antigen 5 / 	-0.02825594	0.63785315	1.7221236	0.92361784	-1.3636789	1.5355725	-3.0417104	-2.4130101	-1.343391	-0.9710765	1.9812922	0.02825594	0.35829878	-1.4138618	-0.46880817	0.37562847	3.9668822	0.8761797	0.85555124	-0.52286005	-1.4050584	1.7736545	0.96380186	-1.2523923	-1.3249116	0.7597046	2.5950446	1.5155206	-0.8157592	-5.189233	-2.2234912	-3.4463005
EA_Pp_50117a	"Low Density Lipoprotein Receptor-related Protein 8, Apolipoprotein E Receptor / "	-0.81049705	1.2270741	-0.9421458	-0.16498876	1.2872014	0.8567195	0.36707544	-0.96761465	-1.1792431	0.4441619	0.031355858	-0.8259568	0.6328237	-0.03135562	0.49572992	-0.17914581	2.3245444	-0.6542525	-0.113946915	-1.3256514	1.6201215	1.721365	1.0633569	0.5142884	-0.58519673	0.9312887	-0.43826103	-0.9258256	-0.7382455	1.4832811	-1.1959796	0.3061309
EA_Pp_50118a	"Zebrafish DNA sequence from clone CH211-234F20, complete sequence"	-0.07107806	0.3313682	-0.02264285	1.0797408	-0.45237088	0.02264285	-0.8151963	-0.20966077	-0.5962794	-1.3563735	-0.55530477	0.10929656	-0.6772702	1.6622283	0.32591748	1.0821087	0.2962258	0.06486201	-0.47826743	-0.6580889	-0.94479203	0.050786734	-0.5104916	-0.7387984	0.79325414	0.2541883	0.9378536	0.030281305	0.08080459	-0.61319804	-0.6639664	0.2428081
EA_Pp_50119a	Similar To Zinc Finger Protein 286 / 	-0.20999789	0.65838027	1.0738685	0.99444413	0.62734246	-0.46369147	-0.18633342	-0.95266604	-0.42301393	-0.6702354	-0.99303174	-0.91913724	0.660753	1.0361207	0.672066	0.5229571	3.151706	0.60079265	-0.20522666	-0.15462565	0.28458238	0.33569026	0.020371199	0.39807773	-0.10814309	0.65324616	0.3545859	-0.020371199	-0.5821078	-0.2689407	-0.5483272	-0.2471273
EA_Pp_50120a	Thioredoxin Interacting Protein / 	0.4779148	0.6446247	1.1330757	0.41917706	-1.1690288	-0.30171204	-0.42074108	-0.5858507	0.010865212	-0.17799282	-0.2032919	-0.27562904	1.2148914	0.80819225	1.0829864	0.85658026	1.4925346	1.9509668	1.6165943	-1.6395645	-0.28869057	-0.20131302	-0.5511503	-0.010865212	2.2041779	1.6264734	1.7385273	1.1501732	-1.0992632	-1.1926942	-0.46861553	-1.1186676
EA_Pp_50121a	Zgc:85705 / 	1.850287	2.0092664	2.1925588	3.0161948	-3.4267073	-1.0259995	-3.940557	-2.5955558	-1.8277602	-3.3566594	-2.443603	-2.6162667	2.2997804	3.0624433	2.570488	2.8011446	1.0259995	2.118493	2.1184478	1.183517	-4.5292983	-2.2161107	-2.9546533	-3.1441016	2.407539	2.12043	1.5054736	2.6038861	-3.1509318	-2.129054	-2.5565734	-3.3742003
EA_Pp_50122a	Zgc:109981 / 	-0.1576407	1.1147082	0.5113852	0.5933087	-0.34418273	-0.89740777	-0.27040362	-0.5592439	-0.55168223	-0.46985126	-0.730314	-0.34567904	0.6108868	1.115566	1.0881708	0.45280623	0.37018228	-0.33679748	0.41256928	0.5054238	-0.7231586	-0.39928794	-0.4427755	0.72085786	1.6298172	0.831692	0.54695964	0.6424377	-1.0702875	0.04898715	-0.11245513	-0.04898715
EA_Pp_50123a	"Phosphofructokinase, Liver / "	3.424304	4.9355793	4.011647	4.3434553	-1.0012088	-0.7376299	-0.85961723	-0.7528486	-1.0714788	-1.2897377	-1.3610163	-1.2319727	1.3170109	1.5629663	1.5522962	0.67285395	2.4965239	3.3629208	3.7939663	2.949955	-0.79072	-1.0911179	-0.982872	-0.6728544	2.7157946	1.9464002	2.1625414	2.4403076	-0.6785679	-1.6671729	-0.87838554	-1.1680489
EA_Pp_50124a	Acyl-CoA Synthetase Long-chain Family Member 6 / 	-0.44959545	1.3955951	0.6043942	1.3002658	-1.5534482	-0.16827059	-1.1398177	-1.4720426	-1.235013	-1.0451102	-1.0404396	-0.87204313	1.1878271	0.7540977	0.41515517	0.95368767	0.3385551	0.79054785	1.3398068	0.16827059	-0.53962564	-0.82541513	-1.8502083	-0.7190671	1.212122	0.9333894	1.0788975	2.3037333	0.6506238	-1.520174	-1.5036373	-0.82497597
EA_Pp_50125a	Chromosome 1 Open Reading Frame 50 / Expressed Sequence AU022252 / Zgc:112255 / 	1.092093	2.5022798	-0.13002825	1.8054795	-0.79329395	-1.143229	-0.6073127	-0.4383092	-0.3593297	-0.13996172	-1.0767188	-0.05446005	0.5091615	2.8382306	1.3453846	2.8291636	0.72888136	1.2430944	1.4665685	0.27526808	-0.362247	-0.72002363	-0.26419497	-0.95388365	-0.16486502	0.81515217	0.74658537	0.2994752	0.5902114	-0.2566414	-0.006291866	0.006291866
EA_Pp_50126a	Similar To Tetratricopeptide Repeat Domain 19 / 	1.8203273	1.8816323	1.8461576	1.123816	1.1522942	0.10702467	0.23917437	-0.067649364	-0.9573474	-0.81976175	-0.6980386	-1.0544915	0.11967325	-0.40667105	-0.30628777	-1.433712	1.0177855	1.1392727	2.4640841	-0.001025677	-0.43941355	0.001025677	-0.6953788	1.7570481	0.38320303	0.2297306	-0.06909323	0.4301858	-1.4561572	-1.6253033	-0.77900743	-1.0834785
EA_Pp_50127a	Similar To Piwi Like Homolog 2 / 	-0.32849956	0.46336865	0.48878312	0.57730985	0.63971066	0.13456798	0.93721795	0.5373194	-0.07775235	-0.10265374	0.19849515	-0.026410818	0.29051042	-0.06293845	-0.22523808	-0.05556178	-1.4334381	0.026410818	-0.38134217	-1.4439933	0.22651601	0.14030766	0.24611306	-0.092286825	-0.33661914	-0.58857226	0.039025545	-0.5710256	-0.2082417	0.2635038	-0.65350986	0.4749272
EA_Pp_50129a	Eukaryotic Translation Elongation Factor 1 Delta / 	0.9057102	2.0294132	1.3007727	1.2267399	-0.2663498	-0.59078217	-1.5735121	-1.725277	-0.9200697	-0.9381418	-1.4696264	-1.5786695	1.9060154	1.0618258	0.7597141	0.666317	0.74279594	1.2525196	0.6298876	0.26635075	-1.33774	-1.0703506	-1.3370152	-0.8013754	1.0000038	0.8206997	0.6000633	0.65376854	-0.8292513	-1.044548	-1.4467716	-1.621726
EA_Pp_50130a	Hypothetical Protein LOC568207 / 	-0.01899314	2.1031296	5.352358	-1.5048542	0.2998302	-0.18516326	0.36781716	1.5369914	0.76998353	0.01899314	-0.4641955	0.62209535	-2.2427557	1.2142994	-3.230749	-2.5000188	-0.09145188	-2.6915655	-2.1743622	6.15005	-0.18214583	0.11508918	0.9059098	2.1153958	-2.6781492	-2.8390422	-2.4462218	0.39898038	0.07334018	-2.7356894	1.5255187	-1.1690333
EA_Pp_50131a	RIKEN CDNA 4930444A02 Gene / 	-0.54755497	-0.091059685	0.33460426	-0.25642157	0.07530069	-0.39791775	-0.26630116	-0.32832336	0.21112347	0.2094984	-0.40928173	-0.23821926	0.08624792	0.496912	-0.0942626	-0.12780285	0.19817734	0.40587473	0.3354063	0.56608486	-0.013942719	-0.4447956	-0.29991055	0.62239456	-0.002721787	0.07203102	0.087123394	-0.07841301	0.5177841	0.17397451	-0.195405	0.002721787
EA_Pp_50132a	Similar To CG33558-PA / Hypothetical Protein LOC553251 / 	1.1933436	0.7756753	1.2885728	0.062858105	-0.79068184	-1.0049233	-1.6188579	-0.7536254	0.6731038	-1.0835443	0.0758214	-0.66492224	0.33651495	0.09480047	0.27499676	-0.3241644	0.972734	2.2297878	1.4218564	-0.11185312	-1.0921988	-0.5361037	-1.0515227	-0.062858105	1.3984523	1.5125875	2.2898068	0.20365477	-0.35797262	-1.1728277	-0.37244177	-1.4351707
EA_Pp_50133a	Similar To Protein KIAA1543 / 	0.71757483	1.2143123	0.4263842	-0.18853164	0.67295766	0.17796731	-0.1782229	-0.20901942	-0.43334413	-0.76058984	-0.5975263	-0.64647603	0.4204371	3.029137	0.72358155	-0.06221366	0.6939752	0.90201974	0.21869636	0.06221366	-0.19230771	-0.21913981	-0.3635304	-0.46775126	0.99991155	1.1430924	0.7676523	0.2971847	-1.4121468	-0.4422629	-0.66847825	-0.8297818
EA_Pp_50134a	"Splicing Factor, Arginine/serine-rich 16 / "	-0.84147215	-1.8561039	-2.5654309	-1.926676	1.0074434	0.5954952	1.1027341	0.2761407	0.5286193	0.97827196	0.19400263	0.5846429	-0.25816393	-0.4169612	-0.34181643	-0.24146795	-0.31214762	-0.46112394	-0.19400263	-1.5681291	1.6755471	0.64503145	0.86955404	1.3371873	-0.8206363	-0.19470263	-2.0271425	-1.5541348	0.34518623	1.1088095	0.40665483	0.5756707
EA_Pp_50135a	RIKEN CDNA 5930412E23 Gene / 	-0.41543007	-0.1278429	0.15517998	-0.09548092	1.0073972	0.04296398	0.5542536	0.048095703	-0.55009747	0.00238514	-0.4266014	0.0692091	-0.6264477	0.36415386	0.017869473	-0.05293894	-1.172986	-1.4904923	-0.00238514	1.3130198	0.25383663	-0.10383701	0.30359364	1.2620544	0.62266636	-0.6541314	-0.037496567	-0.4593544	0.62711143	-0.6415086	-0.08549404	0.5177479
EA_Pp_50136a	"Spectrin, Beta, Non-erythrocytic 1 / "	0.8768531	1.9898916	0.019563317	1.5610276	0.442577	0.7484466	-0.8631071	-0.7170533	0.64269555	-0.2055682	-1.4718117	-0.6679901	0.29410994	0.6684276	-0.54375017	1.0639697	1.262241	1.429618	-0.36972845	-1.664105	0.5748917	-0.21541917	-0.9843644	0.010398984	1.0793296	1.1647111	-0.047240615	-0.010398984	-0.36104333	-0.45798242	-0.5941943	-0.40739715
EA_Pp_50137a	RIKEN CDNA 2600014C01 Gene / 	0.21207166	0.54476094	-0.46257567	0.05951619	0.001496077	-0.1528852	-1.0427425	-0.49018073	-0.3337295	0.013770342	-0.3312986	-0.33371234	1.0190346	0.4714043	0.61002326	0.18805861	0.7509062	0.7958715	-0.01665759	-0.64554	-0.001496077	-0.14935279	-0.6362703	-0.061199903	0.30266786	0.79644275	0.39906335	0.5588	0.059356928	-0.30671906	-0.09229159	-0.43456912
EA_Pp_50138a	"Solute Carrier Family 17, Member 7 / "	0.63334656	-2.6414156	-2.7130585	-4.597146	3.8352485	3.1704388	5.0704784	0.3788252	-0.08059311	5.2984104	0.4239359	1.9635124	-4.711153	-4.529768	-3.7880688	-4.9688168	-1.455462	-5.16137	-4.628755	-4.165993	6.021269	1.1850882	2.147029	5.6624813	-3.743143	-5.3094826	-1.0029488	-3.3418636	0.44083405	5.965085	1.6879578	0.08059311
EA_Pp_50139a	Similar To Apolipoprotein C-II Precursor / 	2.4203067	2.7506862	2.5749125	2.7389722	-6.5668545	-0.71286726	-4.2639337	-13.026529	-10.754307	-9.72195	-9.325287	-7.7019258	3.401382	1.7439418	2.2023091	2.191256	1.584311	2.7411046	2.081222	0.71286726	-6.6681666	-2.0747828	-7.092692	-6.255342	2.531465	2.2957082	2.0197701	2.1384406	-9.417351	-6.135071	-11.002909	-10.26803
EA_Pp_50143a	"Solute Carrier Family 13, Member 4 / "	-1.5263574	0.2576518	-0.51398706	0.19190669	2.1243107	0.8649223	3.3262737	0.106178045	-0.23843265	2.9532921	1.273916	-0.41185784	0.08052564	-0.38001394	-0.8614137	-0.17179847	-0.7696645	-0.10718799	0.20178151	0.55318093	3.3805711	-1.0686898	0.4000566	3.3071744	-0.3344028	-0.4819739	-0.08052564	-0.54418874	-0.44229913	4.129549	-1.5892437	0.3552525
EA_Pp_50145a	F-box And Leucine-rich Repeat Protein 10 / 	0.66332626	0.8990555	0.15663242	1.072834	-0.40106773	-0.18251038	-0.2833562	-0.45408392	0.10119009	-0.81271553	-0.37979507	-0.99091005	0.753777	1.8145151	1.0509138	-0.07735872	0.07551241	0.3313427	0.057944298	-0.8737302	-0.43695688	-0.32099247	-0.21839762	-0.80379725	0.73882294	1.4982452	1.3288369	0.490798	-3.1762295	0.04928541	-1.4664311	-0.04928541
EA_Pp_50147a	Serine/threonine Kinase Receptor Associated Protein / 	-1.0689301	-0.46628332	-0.98258543	-0.07332945	0.11615467	-0.099755764	0.36164236	0.19259214	0.38682604	-0.057438374	0.15160131	0.28172827	-0.8936267	0.15178633	-0.5170002	0.8118086	-0.93760633	-1.0696802	-0.7516818	-0.70035887	0.25636435	0.057438374	0.63666296	0.7513337	-1.2903419	-0.84597015	-0.69607496	-0.83202505	0.61904955	0.41823864	0.7188859	0.7370057
EA_Pp_50148a	Hypothetical Protein MGC53006 / 	0.1502552	1.4845667	1.0340915	1.1068039	-0.53050756	-0.837646	-1.2449169	-1.307384	-1.099215	-1.0167217	-0.8240566	-1.3238883	0.71590567	1.2395334	0.80407906	0.8841853	0.45498037	0.6406698	0.8054409	0.8738613	-1.3961062	-1.2911386	-1.0774927	-0.1502552	0.45323944	0.7000046	0.59603786	0.6794548	-1.061367	-0.9944296	-1.1155152	-1.0565414
EA_Pp_50149a	Zinc Finger Protein 286 / 	-0.17375827	0.006811857	-1.1005738	1.1394384	0.3554566	-0.062006712	0.09335065	0.06310773	0.44400334	0.6577208	-0.029041052	-0.031962156	0.08370757	-0.04992366	0.019456625	-0.44569516	-0.009795427	0.42357135	-0.075675726	-1.9098804	0.56380486	-0.31006885	-0.2554834	-0.36006904	0.048500776	0.18278337	-0.006811857	0.8709638	0.24361587	0.8646257	-0.009264708	-0.18634486
EA_Pp_50151a	"Zebrafish DNA sequence from clone CH211-142N21 in linkage group 7, complete sequence"	0.9376428	1.6993515	0.4871018	1.383673	0.059561014	-0.06471658	-0.4929917	-0.6651356	-1.091821	-0.083346605	-0.3504889	-0.044362307	0.43105102	2.2116935	0.9027178	2.5591347	0.717469	0.83254933	0.71448207	0.35301852	-0.11971021	-0.66520715	-0.68225217	-0.0494349	0.4317658	0.3277471	-0.21048522	-0.26728034	-0.38991475	0.044362307	-1.1379988	-0.803983
EA_Pp_50152a	"Phosphoinositide-3-kinase, Class 3 / "	-0.38094616	0.14137459	-0.41541386	-0.8164873	0.16710615	-0.4297943	-0.095742226	-0.4897194	-0.034469604	-0.14322472	-0.1583147	0.07277393	-0.059929848	1.8073015	0.009262562	0.5494685	-0.100185394	0.3449874	0.052684784	-0.6229267	0.016918182	-0.06963539	0.39473343	-0.009262085	0.71175003	-0.020969868	-0.33506203	0.21411991	0.18813801	0.44111967	0.5151863	0.2246437
EA_Pp_50153a	Zgc:110773 / 	0.44390774	2.2860827	1.6560578	1.9643226	-0.4757719	-1.0057192	-0.62075853	-1.0939875	-0.75298977	-0.6571369	-0.44390774	-0.9435258	1.596746	0.5043535	1.3546658	0.94625616	1.2862763	1.1056786	1.1665835	0.8084326	-1.658484	-0.97171736	-1.1788278	-0.51167965	0.7449355	0.98297405	0.98985815	1.1907239	-1.2549305	-0.59374523	-0.6231942	-1.1325607
EA_Pp_50154a	Rho Family GTPase 1 / 	1.8617921	3.387673	-0.23551273	2.0976396	-0.11731553	-1.0865035	-0.23780346	-0.83510065	-0.13121319	-0.32229137	-0.5813155	-0.8837943	1.3324616	2.5904036	1.1381574	1.6248064	-0.65566254	0.46892	0.44805145	-0.5649574	-0.9288478	-1.7549996	-0.24905825	0.11731529	0.29682088	0.7481899	0.17974186	1.0903118	0.21865034	-0.15687656	0.18473291	-0.46538496
EA_Pp_50155a	NIMA-related Expressed Kinase 9 / 	-0.013401151	0.6321453	-0.17307127	-0.75225747	0.7419878	0.13160765	0.013401151	0.3642403	-0.23224199	0.050253034	-0.8174509	-0.38991535	1.4798776	-0.56002605	0.5720769	0.6068541	-0.20626557	-0.69211423	0.32778943	-0.84782684	-0.71889055	0.056219697	0.37150347	0.30468094	-1.2172354	-0.1526202	0.4966842	0.61228	-0.26004732	-0.39573467	-0.2026509	0.41362917
EA_Pp_50157a	Interferon Gamma Inducible Protein 30 / 	-0.75880814	1.0367951	0.31318808	1.1118169	-1.8045435	0.3320477	-1.4038558	-1.7916093	-1.5504155	-1.4022222	-1.3700042	-1.1541448	0.9006493	0.40110254	0.02291727	0.6167877	-0.02291751	3.336843	0.9816773	-0.13746572	-0.8962064	-1.1607032	-2.1334176	-1.0089087	0.35576344	0.2672243	0.7961402	0.26877713	0.4007721	1.6190672	-1.761209	-1.7842269
EA_Pp_50158a	Bone Morphogenetic Protein 15 / 	-1.494339	0.31675148	2.5235987	0.3115275	0.28985214	-1.139955	0.6546154	0.86871815	-0.6451304	-2.0852814	-2.0362353	1.4948163	0.14111853	-0.27282214	-0.7408564	3.2351751	-0.6787245	-0.11047816	0.39651823	3.8097472	-0.87142944	-0.85530734	1.0114603	-0.9294965	-0.24287462	-0.33657813	0.110477924	1.033812	-0.3288908	-1.2044854	1.4206457	0.8320317
EA_Pp_50159a	Nucleoporin 153kDa / 	1.2685235	1.4481337	0.5917213	2.3401325	0.57280517	0.12685943	0.02025199	-0.11713052	-1.2467644	-0.5455744	-2.2564995	-0.67514825	0.2903459	-0.34758115	-0.02025199	0.1409967	1.2601964	1.0597045	1.3208287	0.61966777	0.33493495	0.52209306	-0.23050761	-0.34792876	1.2852194	-0.99571204	-1.6238875	-2.04959	-1.260793	-2.934457	-0.585479	-0.5221498
EA_Pp_50160a	"Beta-1,4-N-acetyl-galactosaminyl Transferase 3 / "	-1.6525505	0.09765482	-0.5894079	0.09124184	-1.1758649	0.8871367	0.9757135	0.4078529	0.99564433	0.81391025	0.16778398	7.007128	-0.002444267	-0.5626478	0.05674696	-0.22490859	-0.91396	-0.47100043	0.002444267	-0.9951303	0.77507854	-0.6152265	1.1480525	-0.0616138	-0.49899817	-0.64963317	-0.22602558	-0.57858896	1.1841815	0.030508757	1.0045245	-0.033509016
EA_Pp_50162a	RIKEN CDNA 2610029I01 Gene / 	0.9423454	0.9458368	0.77107596	0.79961944	-1.1310098	-1.5145438	-0.574383	-1.061743	-0.69187856	-1.260709	-1.3768227	-1.2697356	0.4586799	2.2118347	1.4726355	2.2002041	0.08737445	1.0373223	1.0514009	0.326329	-0.8014014	-0.90775704	-0.8836415	-1.0795205	1.0339468	1.001919	0.909909	1.0427339	-1.1512921	-0.08737445	-0.92714715	-0.69409966
EA_Pp_50163a	Zgc:63506 / 	-1.1678545	0.65175533	-0.011607885	0.5552962	-0.16422534	-0.85122514	0.49114537	-0.84478927	-0.48858	-0.1102159	-0.91203904	-1.495764	0.4772854	0.04374194	-0.3115542	0.22863531	0.81611276	0.0773232	0.69221973	-0.5608201	-1.3201921	0.53161263	-1.3064401	-1.4656012	-0.044698477	2.7403758	0.4560566	5.760255	1.1749046	0.011607885	-2.1224463	0.5588472
EA_Pp_50164a	PRP31 Pre-mRNA Processing Factor 31 Homolog / 	-0.43735123	0.05541706	-0.15289116	-0.027701378	-0.103973866	-0.1094017	-0.3480606	-0.5085802	-0.13115978	-0.08807564	0.09446621	-0.13659477	0.002822876	0.41835213	0.0926404	0.44171667	-0.88207054	-0.06689215	-0.21660137	0.32491684	0.21738338	0.09162235	0.09426975	-0.7468233	0.0031147	0.26673365	0.037402153	-0.139534	0.59173393	-0.002823353	0.3422432	0.29004765
EA_Pp_50165a	ClpB Caseinolytic Peptidase B Homolog / 	-0.5273533	-0.7975683	-0.39835167	0.057084084	-0.12768221	-0.4325552	-0.6904259	-0.5413313	-0.6186247	0.08299923	-0.7540922	0.24848461	0.27200603	0.9607477	-0.18549013	0.002019405	0.31555176	0.17852163	0.041357994	-0.3103714	0.10005379	-0.2984314	-0.5686617	0.38240623	0.07095623	0.25987577	0.02344513	-0.37576103	0.49751377	-0.30691767	0.30829144	-0.002019882
EA_Pp_50167a	Hypothetical Protein MGC84485 / 	-1.0102997	-1.6403856	-1.6057887	-0.94161034	1.4940672	0.98223543	0.4541831	0.72683954	0.35031605	0.52337456	-0.5612736	-0.37600946	0.4348011	-3.2916439	-2.2355628	-3.0851974	-0.7966237	-1.1192803	-2.641268	0.17974567	1.2486596	0.70752954	0.56412363	1.223208	0.04363489	-0.886508	-0.43205738	-1.851994	0.5641389	1.115737	-0.04363489	1.1329932
EA_Pp_50168a	Serine Dehydratase / 	0.25413704	2.0799742	0.09816694	1.425674	-1.7672505	-0.4117365	-1.547915	-1.4664903	-1.3113594	-1.3270907	-0.31499624	-1.6786947	2.1123695	2.3955903	1.2352219	2.8695145	2.0379567	0.55716705	0.9179473	0.01523447	-2.7567081	0.41694498	-2.2890253	-0.88965845	-0.38368654	-0.01523447	0.59445286	1.0445824	-1.2253451	-1.400116	0.0854907	-1.4464316
EA_Pp_50169a	"Membrane-bound Transcription Factor Peptidase, Site 2 / "	-0.037534475	0.6149986	0.6042187	0.758394	-0.8154719	-1.1089194	-0.45167708	-0.73912215	-0.1755073	-0.18809009	-0.17604995	0.23971295	0.8538873	1.5551779	0.83617806	1.9506013	0.037534475	0.55772233	0.7580106	1.2290099	-0.64228225	-0.9428036	-0.7188041	-0.5369694	-0.05410552	0.6587775	0.29316115	0.94590545	-0.7245519	-0.966285	-0.7465589	0.25747228
EA_Pp_50170a	Transmembrane Protein 63B / 	-0.4634037	2.1208594	0.60436344	1.2998028	-1.5638885	-0.15880156	-1.1374116	-1.4767995	-1.2335272	-1.0339828	-1.0397134	-0.8684497	1.179971	0.77117825	0.31544924	0.95230436	0.34027004	0.8119528	1.3578858	0.1588018	-0.5329995	-0.8165121	-1.8487754	-0.72825813	2.8008294	0.6386759	1.0828106	0.55711985	0.661304	-1.5073395	-1.5062413	-1.9286366
EA_Pp_50172a	RAN Guanine Nucleotide Release Factor / 	0.26439476	0.8473749	0.064600945	1.0129051	-0.51896906	-0.7352371	-0.8889494	-0.5487194	-0.83226776	-1.2388306	-1.1219139	-0.5582485	0.9419508	2.5019045	1.1827226	1.7540259	0.63645077	0.35692644	0.59293175	0.043203354	-0.733448	-0.7367821	-0.6318903	-0.1620779	0.42807865	0.5560117	0.3246212	1.05972	-0.043203354	-1.0858741	-0.059334755	-0.55265903
EA_Pp_50173a	Prefoldin 5 / 	0.04469633	-0.4255929	0.018210888	0.3027358	-0.6455059	-0.4997611	-0.3804345	-0.24518728	0.11668062	-0.43446112	-0.51794577	-0.13899755	0.78277445	2.0896325	0.88970757	2.2640643	-0.09002638	0.62533855	0.42855883	-0.59056425	-0.326262	-0.23162222	-0.018210888	-0.6545501	1.1062579	1.1771212	0.72833395	0.5042758	0.46759558	-0.07796574	-0.05560541	0.06650782
EA_Pp_50174a	"Zebrafish DNA sequence from clone DKEY-11H2 in linkage group 6, complete sequence"	-0.8208754	1.0652788	0.30978823	0.9554546	1.0580723	2.5626018	-1.4169905	-1.8111556	-1.5791843	-1.3340809	-1.3149283	-1.1674798	0.78594565	0.5168421	0.037635326	0.7248578	-0.037635326	0.6211064	1.1173656	-0.23969483	-0.89382434	-1.1026404	-2.1603358	-1.1282456	0.34875917	0.37417507	0.8696196	0.23801494	0.32594323	-1.7498496	-1.796941	-2.254513
EA_Pp_50175a	Plasminogen / 	2.7576818	3.932928	3.2274456	3.1700592	-4.169664	-8.389727	-2.2077103	-9.811636	-8.444569	-7.2782	-7.727337	-5.58959	3.813654	3.0226173	2.633728	2.579403	2.6501846	3.2013226	2.5855665	2.2077103	-3.9963322	-3.6723013	-4.783883	-2.621685	2.9848623	2.7585754	2.4808903	2.5379267	-8.360928	-3.4397988	-6.2840624	-7.98437
EA_Pp_50176a	"Solute Carrier Family 9, Isoform 7 / "	-1.3780396	0.50069714	-0.22858143	0.41307068	1.462148	0.16498446	1.6005261	-1.0618727	-1.3090312	1.0364959	0.39255977	-1.0936382	0.24041915	0.004357815	-0.50025344	0.15497756	-0.5896139	0.08407903	0.5862522	-0.8090861	2.4245327	-0.8254347	-0.4912145	1.7630346	-0.1827054	-0.15372014	0.3372202	-0.004357815	-0.2094109	1.2314546	-0.43455052	-0.3346784
EA_Pp_50177a	"Zebrafish DNA sequence from clone CH211-280G5 in linkage group 10, complete sequence"	0.124547005	-1.5245628	-0.33029056	0.005941391	-0.7319341	-0.89702606	1.2863865	-0.76375246	-0.8184047	0.42256212	-0.005941391	-0.623281	3.7124424	-0.029301167	1.4995542	0.06596184	-0.8486614	0.88132143	0.24310684	-0.8512707	1.0961747	-1.412291	-0.55037546	-1.2712474	0.9540453	1.1256275	0.96463394	0.7047491	1.9511547	1.6363082	-0.6046567	-0.27532005
EA_Pp_50178a	"Zebrafish DNA sequence from clone CH211-207C15 in linkage group 19, complete sequence"	-0.73910236	1.0873573	0.43044138	0.9978008	-1.8867602	-0.4200735	-0.5086212	-1.7757168	-1.5499496	-1.310585	-1.2517424	-1.1202698	0.91245174	1.2483938	0.118145466	0.6769829	0.6120415	1.2318671	1.141468	-0.11814523	-0.881794	3.1518607	-2.0210876	-1.0444255	0.40537882	0.33407354	0.88601565	0.26757097	0.337754	-0.44602966	-1.6907396	-2.2155538
EA_Pp_50179a	Zgc:92335 / 	0.11525059	-0.13316154	0.8782711	1.566019	-0.49595308	-0.47040844	-0.41109276	0.14017963	2.94E-04	-2.94E-04	-0.69312	0.030941963	0.18612003	2.4962397	0.14064169	1.8852658	1.4946432	2.2016158	1.0137129	-0.71888256	-0.08681679	-0.5507908	-0.23679638	-1.364769	0.21929741	0.7619548	0.87717056	-0.33667278	-0.17360783	-0.26300955	-0.3957386	-0.56222343
EA_Pp_50180a	KIAA0339 Gene Product / 	0.96960473	0.7632637	0.2047553	0.39544868	0.6809757	0.49428058	0.19055295	0.3256657	0.051068544	-0.3555634	-0.051068544	-0.056597948	0.29763246	0.2037797	-0.51204395	0.05790615	-0.13927841	-0.08195686	2.2251613	-0.7183864	0.46184087	-0.33123517	-0.11401391	-0.2917025	1.4465446	-0.27011776	0.26312995	-0.3522792	-0.26423502	-0.45627117	-0.43483996	-0.22068381
EA_Pp_50182a	Nuclear Receptor Coactivator 2 / 	-0.5351665	1.4459176	0.61036515	1.2503593	-1.6580608	-0.07315135	-1.0963366	-1.5275023	-1.2930119	-1.0016849	-1.0057557	-0.8888633	1.073293	0.8461826	0.36479878	0.9733794	0.25537658	0.9310088	1.4363756	0.07315135	-0.6037438	-0.77610135	-1.8274496	-0.84625506	0.64316845	0.70176315	1.1943095	0.5217519	0.61178374	-1.4569128	-1.4706447	-1.974386
EA_Pp_50184a	Zgc:77282 / 	0.7620044	1.3306928	0.5331445	1.5722585	-0.18634605	-0.2820058	-0.7739911	-0.3607087	-1.0180154	-1.5935035	-0.8066659	-0.7291455	0.24973631	0.80418825	0.5944176	1.723444	0.5529103	0.6923437	0.7905927	-0.29224253	-0.51895666	-0.44583082	-0.28458357	0.047189236	0.18096304	0.41471577	0.13497114	0.3506379	-0.047189236	-1.641696	-0.81232595	-0.31445074
EA_Pp_50185a	Similar To Phosphatidylinositol Glycan Class S / 	-0.020198584	0.869683	-0.7431414	0.020198584	0.61285377	-0.44922376	-0.1326263	-0.5893562	0.11571288	0.32791686	0.5981457	-0.7859504	-0.5840008	2.599243	-0.17426133	1.8627388	0.8997948	1.0528696	-0.32153392	-0.09772086	0.14175296	-0.112523794	-0.03954768	0.45567584	-0.53370595	-0.19846797	-0.3546145	0.38881183	0.5709722	0.84659696	-0.14479136	1.0053465
EA_Pp_50187a	Wiskott-Aldrich Syndrome Protein Interacting Protein / 	0.48688436	1.633096	0.94987893	1.0780661	-0.12004447	-0.6906564	-1.0691116	-1.1878479	-1.1855991	-0.97905993	-1.4251912	-1.3371546	1.3095891	0.3884356	1.0974367	0.607003	0.6643493	1.1201684	0.8710625	0.12004447	-1.0905015	-1.1954606	-1.2310059	-1.1058843	1.0295727	1.2258041	0.9220803	0.8569143	-1.170234	-1.2290142	-1.4851496	-1.668216
EA_Pp_50188a	"Similar To Phospholipase A2, Group III / "	-0.42365956	-0.4972322	-0.75131106	-0.5150926	0.7752564	0.5270765	0.21680522	2.061608	1.6087263	0.29818082	0.6958215	1.5767963	-2.729722	-0.24663806	-2.8107202	1.1877882	-1.8461816	-2.981486	-2.4384813	-0.21680522	0.7846763	0.5269344	3.1542356	0.9059999	-3.1070182	-1.4016659	-2.744662	-2.7678335	0.2945249	-0.6293714	2.0489433	1.043678
EA_Pp_50189a	Similar To Rho Guanine Exchange Factor 15 / 	0.5463357	1.2398028	1.482028	0.25536013	-0.264436	-0.33087564	-1.0357988	-1.9683263	0.61171126	0.457834	-0.23283696	0.1595552	1.3870866	1.000689	-0.111726284	-0.10200381	0.88051057	-0.29824615	0.250993	1.0294144	-0.24334788	-0.08836293	-0.060364485	0.07147765	-0.3545711	-0.45496345	0.060364485	-0.46287084	-0.36276698	-1.0403194	0.104963064	0.25276017
EA_Pp_50190a	Similar To Hypothetical Protein FLJ32096 / 	0.6655519	0.4392891	2.2223978	1.4373062	-0.27008343	-1.0748665	-0.4348116	-0.14758539	-0.10769558	0.002735138	-0.9238105	-1.7384701	1.7736735	0.122728825	2.0420456	0.056869507	1.4160714	1.4975405	1.5529256	-0.07993078	-1.3941002	-0.53729916	-0.6299205	-0.45655012	3.2739873	1.606751	0.9688635	2.0506253	-0.23537493	-0.002735138	-1.0474148	-0.29860163
EA_Pp_50191a	G Protein-coupled Receptor 6 / 	0.4784739	1.7332885	0.54228187	1.3470919	0.25202632	-0.43587518	-0.189152	0.076886415	-0.45227218	-0.16203475	-1.1674159	-0.15194058	1.4693983	0.25432086	0.21820855	0.27720428	0.6048658	0.46143556	0.33199096	-0.23290753	-0.85075927	-0.40308213	-0.076886415	-0.3829844	0.63604	0.9419863	-0.2293632	0.32792354	-1.3557203	-0.450701	-0.381047	-0.59834886
EA_Pp_50193a	UDP-N-acteylglucosamine Pyrophosphorylase 1 / 	-1.4330845	0.9535589	-1.9199085	-0.8564744	0.08028078	1.3106136	0.32237625	-0.7271695	-0.87608004	0.16420174	0.8649502	-0.9636235	-1.0533743	2.258213	0.722507	1.8633265	2.172874	-2.584395	-0.46780682	0.20427561	0.66811657	1.8660078	1.2075377	0.19443369	-1.0468531	-1.2268572	-1.4575996	-1.6255732	-0.6914077	0.911963	-0.6392021	-0.08028078
EA_Pp_50196a	Zgc:111947 / Haloacid Dehalogenase-like Hydrolase Domain Containing 4 / 	-0.3064127	0.34828424	-0.5216141	0.31982517	-0.3808732	-0.008565903	0.31684303	0.20910358	0.24446297	-0.06306648	0.09462452	0.45871925	-0.12306881	2.2164364	-0.010369778	1.7386088	0.36040688	-0.8597956	-0.1541028	0.18710136	-0.23796272	0.047406197	0.008565903	-0.5100379	-1.6966395	0.024923801	-0.30398035	-0.39977026	0.4590454	-0.20813036	-0.6082859	0.5628433
EA_Pp_50197a	Growth Differentiation Factor 9 / 	-1.6640232	0.17317367	1.3221304	0.07575989	0.54889846	-0.49072862	-0.2803514	0.12047267	1.299031	-0.11666465	-0.7384331	0.66438365	0.007555246	-0.4870913	-0.9263954	-0.18136477	-0.9345417	-0.3739934	0.093903065	3.0571406	-1.7284629	-0.6488302	0.029890776	0.3966968	2.9991477	-0.52293396	1.0219042	-0.5707383	1.1989176	-0.29694915	0.94543433	-0.007555246
EA_Pp_50198a	"Zebrafish DNA sequence from clone CH211-195H6 in linkage group 15, complete sequence"	-0.03876877	0.5676038	0.17594242	0.40360618	-1.2506452	-0.934638	-1.9779963	2.7746658	-1.7619362	-1.8769779	-0.16732597	-0.27496386	0.33754015	0.05934477	-0.44395924	0.03876853	0.21510649	0.46792674	0.60798836	-0.74240136	0.77749586	-1.6418695	2.2688832	-1.5888491	2.380999	0.16366625	0.30527282	-0.28478742	2.3965173	-2.2642803	-2.262909	-0.9246826
EA_Pp_50199a	Inositol Polyphosphate Phosphatase-like 1 / 	-0.85027313	-0.9559827	-1.7250314	-1.0687909	1.0700936	0.9016428	0.90324116	0.6301441	0.6771574	0.73988724	0.3362093	0.50604534	-0.9117999	-0.3362093	-1.1104083	-0.7123432	-0.86592054	-0.7204132	-0.8357415	-0.9341707	0.96017075	1.2619171	1.2364101	1.1874218	-1.1381063	-0.8712797	-0.84597635	-0.89222765	1.1771069	0.5115762	0.38396835	1.445097
EA_Pp_50200a	Transferrin Receptor / 	3.94512	2.4200003	1.2561438	2.3570912	0.038883924	-0.038883924	-1.2502763	-1.0489099	-1.8431318	-2.190934	-2.6542222	-2.1073663	3.5207865	0.80901456	2.0299509	0.2924869	2.1759493	4.0339384	1.5663741	-0.18941092	-0.1635015	-0.1870811	-1.2648027	-1.3245523	2.8919737	2.4250286	1.7468312	2.1451705	-0.6019304	-2.3058484	-2.2576673	-1.9727886
EA_Pp_50201a	Storkhead Box 1 / 	-0.9443741	-1.5182567	-0.5982857	-0.17556858	-0.32043028	-0.5000334	0.023992538	-0.37709808	0.14988613	-0.30357075	0.15211964	-0.31211472	0.58312035	0.6284275	1.5927682	0.9279208	-1.0481062	-0.70487356	-0.7452488	-0.07162666	0.97139263	-0.35226536	0.101719856	0.4023714	1.1260128	1.3441691	1.8090639	1.8508673	-0.023992538	0.4596448	0.20076084	-0.6845932
EA_Pp_50202a	Similar To Glutaredoxin Cysteine-rich 1 Protein / 	-0.5240631	1.2316847	0.478899	1.1922283	-1.627605	-0.29165816	-1.3076005	-1.551702	-1.3153634	-1.1897888	-1.1992011	-0.9640708	1.0839431	0.5934255	0.115151405	0.8269162	0.22353148	0.64483213	1.168062	0.062912226	-0.6181998	-1.001699	-2.0056596	-0.792295	0.65691495	0.49837947	0.896327	0.8386061	0.54653835	-1.6725988	-1.6789174	-0.062912464
EA_Pp_50203a	Hypothetical Protein LOC407663 / 	-0.6806946	1.1016619	0.3539381	2.51891	-1.712266	-0.4399364	-1.4268055	-1.656867	-1.42693	-1.3495035	-1.3610907	-1.0867615	0.9795859	0.44687653	0.006945849	0.721647	0.06614995	0.49581504	0.98671246	-0.006946087	2.3270097	-1.1268902	-2.1084337	-0.89594173	0.49424195	0.3386352	3.111845	0.36146426	0.47210598	-1.8199663	-1.7632265	-2.1064744
EA_Pp_50204a	SEC23 Interacting Protein / 	0.55540013	1.0635889	-0.5448787	0.57145524	0.016868353	-0.13607478	-0.101216555	-0.09503102	-0.43404746	-0.29946637	-0.6466906	-0.4086697	0.009890318	1.200628	0.659652	1.5763547	-0.14190078	0.17550874	-0.009890318	0.3430221	0.28795695	-0.024622202	0.06384921	0.48369575	-0.43205237	-0.23110175	0.27263904	0.18957496	-0.594507	-0.57156825	-0.51490474	0.020174742
EA_Pp_50205a	SHANK-associated RH Domain Interactor / 	0.021675587	-0.51581025	0.021842003	-0.9868376	0.99432087	-0.23092365	-0.021675587	0.19930983	0.30615044	0.64039373	-0.83073854	-1.0005026	-0.43469906	0.6762576	0.88011646	0.6974249	-1.2208569	-0.028643131	-0.96577954	1.0337186	0.5614214	-0.8370366	-0.5693822	0.45176792	0.65337753	-0.9449873	-1.2125103	-0.9970145	-1.0983548	0.8649354	0.4496584	0.14824629
EA_Pp_50206a	Septin 9 / 	-1.3664341	-0.51242733	0.18320513	-1.4989367	-0.21157551	0.4871745	-0.28431654	0.58679914	0.030013561	-0.5131612	0.66030073	0.25283003	-0.20946264	-0.71967745	-1.041997	0.23742104	0.41814375	-1.3366923	-0.5253892	1.312964	-0.1760974	0.37667036	0.7537532	0.5108199	-0.06267214	-0.15303326	-0.030013561	0.15821123	0.28278017	-0.5918999	0.5124726	0.07612944
EA_Pp_50207a	WD Repeat Domain 37 / 	0.37535834	1.2523587	-0.24094939	0.33672786	-0.61610055	-1.0092008	-1.383899	-1.2813752	0.050246	-0.21496081	-0.7018492	-0.9626095	1.8092735	1.702894	1.441901	1.884516	0.19278121	0.72577834	0.06105733	-0.050246	-0.75387216	-0.94947696	-0.96072936	-0.5010102	1.5709331	2.3980896	1.9007089	1.2662833	-1.3623497	0.056719065	-0.6391437	-1.2779644
EA_Pp_50208a	UDP-N-acetyl-alpha-D-galactosamine:polypeptide N-acetylgalactosaminyltransferase 6 / 	-1.5628552	-1.5285206	3.6738212	-1.4787948	1.3070252	0.6513269	2.6719358	0.7393825	-0.34861493	2.0971038	-0.018580198	0.42419314	-1.57829	-0.5940192	-2.604468	-1.8568399	0.56260467	-1.4445658	-1.5619762	5.261407	2.9931781	0.19722533	1.287132	1.9706743	-2.0665534	-1.6966984	-1.8303242	-2.236373	0.75311303	3.7353804	0.018580198	-0.2952311
EA_Pp_50209a	Expressed Sequence AA536717 / 	-1.4149466	-1.7649648	-0.64509153	-1.5319834	0.47627783	-0.136796	0.2193718	-0.12417412	0.58341885	0.1612215	0.8625908	0.18267441	-1.1145992	-0.8289962	2.0685973	-1.0636587	0.12417412	0.90135336	-0.5111289	0.76753235	0.47917366	-0.49172115	-0.41261196	0.76415443	-0.6481085	-0.9538665	-0.8052769	-0.32123423	0.5085678	1.1645646	0.46867275	0.14754486
EA_Pp_50210a	"Similar To Zinc Finger, MYND Domain Containing 12 / Zgc:92280 / "	0.19111013	-3.6909761	-3.5723207	1.2732396	2.0461264	0.882318	3.5609908	0.047154903	0.58492327	3.0833268	0.23498964	1.4428048	-1.9859867	-3.5240393	-4.6789756	-4.194903	-2.3756075	-1.3648267	-1.5818634	-3.7888908	3.4766002	-0.047154903	0.7988086	2.2343955	-0.95093775	-1.4794874	-1.0852923	-3.142104	0.30832148	3.3690996	0.69667006	-0.25303125
EA_Pp_50211a	"Cytochrome C Oxidase, Subunit XVII Assembly Protein Homolog / "	-0.2954178	-0.047567368	-0.70911217	0.047567368	1.267211	-0.08855724	0.7897024	-0.4097929	-0.22787285	1.3835115	-0.28195667	-0.22435665	0.3607521	1.9492855	0.09431982	1.8699751	-0.5098219	0.16520548	0.067502975	-1.0533819	1.0693121	-0.2269001	0.19769096	1.5721693	-0.28609562	-0.2576661	-0.18188953	-0.57265854	0.50641155	1.322936	-0.3036108	0.1305809
EA_Pp_50212a	"Zebrafish DNA sequence from clone CH211-2M15 in linkage group 14, complete sequence"	-0.71042395	1.4742551	0.6070354	1.1395538	-1.7565999	-0.12617636	-1.1132145	-1.6323562	-1.4275022	-1.0267501	-1.019741	-0.99961424	0.96879387	0.7960522	0.26565337	0.74431396	0.1261766	0.89033604	1.4353554	2.5339594	-0.69082403	-0.83412266	-1.8149204	-0.9942241	0.5876992	0.7150388	1.1872351	0.28046536	0.505908	-1.5133929	-1.5196404	-2.0630255
EA_Pp_50213a	Polo-like Kinase 3 / 	-0.8292031	-0.016125202	2.040125	-0.76655006	-0.23701334	-0.10636711	-0.6195278	-0.89093685	0.6953287	-0.7834301	0.73967457	-0.16653156	0.96910524	0.50347805	0.98388433	0.56890535	0.056020737	-0.93010235	-1.1284304	2.7598467	-0.88574505	-0.002228737	0.03524685	-0.68055534	0.76109505	0.56194735	0.002228737	1.9844799	0.041335106	-0.76881933	0.33171558	-0.4811678
EA_Pp_50214a	Hypothetical Protein LOC570859 / 	0.94851995	-0.38450217	-0.34084582	1.5200655	-1.795367	-1.1573107	-1.1458642	-0.96838355	0.2694304	-0.35056567	0.046155214	-0.19523215	1.0520318	2.286667	1.9564817	1.5405319	0.41040206	0.85813165	1.3775752	-1.4714143	-1.6639988	-1.0888536	-0.92727923	-2.175351	1.320348	1.7298858	2.0958226	1.9889948	-1.1799853	-0.046155214	0.36744332	-0.13343596
EA_Pp_50216a	FLJ20859 Gene / 	0.011065245	1.076688	-0.14744973	0.79781365	0.09511447	-0.33298087	-0.47847152	-0.24432445	0.2100308	-0.3977344	-0.48628306	-0.26007342	0.41009498	1.2361233	-0.011065245	1.5564945	0.5420048	0.50987554	0.7411339	-1.0331933	0.14064622	-0.025525808	0.115294695	0.1625979	-0.6594837	-0.34780383	-0.2682364	-0.41488528	0.589905	-0.20865273	-0.53776336	0.4050038
EA_Pp_50217a	Similar To CG5987-PA / 	-1.3362894	-2.6171694	-1.1178493	-2.564853	0.815361	-0.015354633	1.2060094	0.45465422	0.70428705	1.3265939	0.9723878	0.8727956	-2.0625358	-2.6104355	0.8006959	-2.677575	-3.0939662	-2.3900104	-2.3951669	0.19500303	1.3707261	-0.39042425	0.40934038	1.0471921	-1.4347582	-2.2357478	-1.1056623	-3.004407	0.39425707	1.7659912	0.97513914	0.015354633
EA_Pp_50219a	Connexin 52.9 / 	-0.68855476	5.3123746	0.36013412	1.0722396	-1.7053881	-0.4144945	-1.2389812	-0.30170727	-0.60873604	-1.2884417	-1.2914109	-1.1015759	0.9573965	0.50639796	0.057886124	0.71148825	0.10430336	0.54010534	1.0815823	-0.057885885	-0.7663441	-1.0790052	-2.0947523	-0.9405508	0.51613784	0.38062453	0.82220244	0.3259971	0.42260504	-1.7646532	0.36222124	-0.7061019
EA_Pp_50220a	Leucine Rich Repeat And Fibronectin Type III Domain Containing 2 / 	0.44648933	0.8802161	1.3646395	0.7715564	-0.3091476	-0.65435123	-0.37150955	-0.63450956	-1.7619948	-1.5541162	-1.5111599	-1.3839064	0.6789017	0.24521112	-0.020249605	0.46510053	1.4024286	0.29548645	0.8680625	-0.35332513	-1.0019064	-0.32208014	-0.51361084	-1.2490206	0.18092537	0.094510555	0.61443543	0.046109676	0.110408545	-1.7184772	-1.9683971	0.020249844
EA_Pp_50222a	Small Nuclear Ribonucleoprotein D3 Polypeptide 18kDa / 	-0.9097934	-1.1977506	0.05638075	-1.3130517	0.04598713	0.278481	0.3093648	-0.002607822	0.2708478	0.2130723	-0.29653406	0.13231897	-1.3213801	-0.25476503	-1.2493734	0.18596935	-1.8618588	-1.2938452	-1.2633586	0.90468836	0.5891681	0.368155	0.6146102	0.002607822	-2.2847972	-1.6562433	-1.4741273	-2.2105489	1.0506692	0.8472166	-0.12162256	0.73763037
EA_Pp_50223a	"Zinc Finger, DHHC Domain Containing 5 / "	0.40151978	1.3343861	-0.026524544	0.50320697	0.28519106	-0.45282125	0.026524544	0.38385677	-0.2641387	-0.08125782	-0.312819	-0.1383934	0.5864389	-0.63681006	1.0132098	1.2478085	0.17148852	0.28430557	0.9391284	-0.3559785	-0.9779973	-0.5645175	-0.38284016	-1.1607413	0.8685868	0.16537094	0.32299852	1.3277779	-0.67239904	-0.15805101	-0.11106253	-0.12379837
EA_Pp_50224a	Frizzled Homolog 4 / 	1.6429918	1.3143675	2.1468923	2.8852785	-0.6909077	-0.398803	-0.087953806	-0.019144297	-1.0654886	-0.70781493	-0.6656773	0.104179144	-0.015639067	-0.5132692	0.8411982	-0.013722181	0.13365102	1.4628484	1.9308879	0.81841063	-1.2939141	-0.65367484	0.013722181	0.15043235	0.4777634	0.20901036	0.9421332	0.80991244	-1.5729873	-1.201164	-0.2744143	-0.55992246
EA_Pp_50225a	FBJ Murine Osteosarcoma Viral Oncogene Homolog B / 	-2.0973692	-0.09389424	-0.84142494	-0.23773766	1.2097898	0.26173306	2.1712203	0.38781166	0.65925646	1.0216341	-1.7322869	1.7430968	-0.44138956	-0.6170583	-1.1516554	-0.7722533	2.1254535	-0.65780306	-0.10733986	-1.3677814	1.5242987	-0.32438898	1.0998578	1.6483583	-0.9597094	-0.841089	0.6988554	0.62284756	1.4482694	2.4223561	-0.95024633	0.09389448
EA_Pp_50227a	"Neural Proliferation, Differentiation And Control, 1 / "	-2.7569613	-3.2792373	-1.2532659	-1.0364757	0.3645215	0.16880894	0.95601654	0.5958805	0.47476006	1.1652241	-0.027691841	0.7487612	-4.553885	-3.634521	-5.359353	-4.827654	-1.8710108	-1.3518047	-4.388439	0.62121296	1.4325514	0.027691841	0.56366444	0.17950821	-2.2151675	-3.1367183	-4.5857115	-2.9121819	0.9674597	1.1046576	0.5545311	0.84979534
EA_Pp_50228a	Zgc:92480 / 	-1.7184081	-2.081006	-0.9596424	-2.4086933	0.64397764	1.6034279	0.8137083	1.5447903	2.0067368	0.0389719	1.4160604	0.6085806	-0.2365117	-2.545144	-1.6720376	-4.2657266	-0.75539017	-2.562605	-2.2629304	1.2443333	0.3831787	0.14362526	0.46536732	0.63672733	-2.6393294	-3.2630253	-1.7094431	-1.8613677	-0.0389719	2.1800866	1.6681623	0.1605177
EA_Pp_50229a	RIKEN CDNA 5730411O18 Gene / 	-0.92410374	-0.182343	-0.64099836	-0.94251156	0.50327015	-0.071029186	0.5161567	-0.28504992	0.94133234	0.87295485	0.8318715	0.6085162	0.09157419	0.8832569	-0.64641523	0.45841694	-1.1601143	-0.6750498	-0.70735884	-0.048000813	0.85731554	-0.26457262	0.048000813	0.71533155	-0.9183159	-0.060172558	-0.50615215	-0.15768671	0.8255458	1.7602892	0.18983412	0.19516993
EA_Pp_50230a	CD2 Antigen Binding Protein 2 / 	-0.36487818	-1.3574219	-0.79324675	-0.8557124	-0.5337744	-0.12843561	0.044868946	0.13778543	0.012397289	0.4528079	-0.109351635	0.24280787	0.040521145	0.07455492	-0.5905361	0.3072729	-1.4269147	0.4232273	-0.26258707	-1.0816932	0.25749445	-0.012397289	0.23932314	-1.7057414	-0.11905718	0.07696819	-0.5376487	-0.6092925	0.55701685	0.45866108	0.44097662	0.72226954
EA_Pp_50231a	Zgc:92286 / 	0.31314468	1.1934252	-0.67181015	0.6468973	0.17769957	0.06646824	-0.41535568	-0.43992805	0.06157589	-0.45121002	-0.2694683	-0.35157967	-0.4179659	0.845088	-0.091305256	0.72389555	-0.75573826	-0.6691985	-0.488348	-0.26779747	0.24704552	-0.06157589	0.4272318	0.1322794	-0.37725544	-0.17492628	0.16396618	-0.65919876	0.6653366	0.2972722	0.10053539	0.43053532
EA_Pp_50232a	Human Immunodeficiency Virus Type I Enhancer Binding Protein 1 / 	0.29290295	0.38004184	0.04588294	0.40322495	-0.71505904	-1.1289086	0.8955722	-0.63968086	-0.816859	-1.29353	0.6250186	-1.2948818	2.3024468	1.6813626	-0.42174816	-0.055271387	1.3270826	1.6935806	1.9162703	-0.83198595	-1.6065087	0.314188	-0.8957977	-1.7541585	1.5216074	-0.04588318	0.33357382	0.47971845	0.8713603	-0.5084491	-1.4465098	-0.7661557
EA_Pp_50234a	Im:7151472 / 	1.9369965	2.327117	1.2868834	2.6551638	-0.72282076	-0.62322617	-0.65313435	-1.5198088	-2.2415466	-2.049306	-1.7147408	-1.7846909	1.286315	2.3456469	1.7108164	2.688201	0.6048269	0.53280497	1.4551973	0.3686304	-0.6546459	-0.92870235	-0.6890764	-0.3686304	1.6180267	1.6484671	1.4144573	1.505765	-0.5128565	-2.086288	-1.2243204	-0.5835943
EA_Pp_50235a	Ribosome Binding Protein 1 Homolog / 	1.9160104	3.3670154	1.9305778	1.9187675	-0.24998236	-0.081635	-0.23305464	-0.7881584	-1.3780437	-0.5870838	-0.77236223	-1.2894797	2.368216	0.8244171	1.0247288	1.3189125	0.51556253	0.34167337	-0.08863163	1.7130866	-0.15604162	-0.29378986	-0.010742664	-0.41269922	0.20754766	0.17119598	0.07009792	0.81939554	-0.5783963	0.010742664	-1.4829621	-0.60244703
EA_Pp_50236a	RIKEN CDNA 4930429A22 Gene / 	0.3442812	1.781435	0.70339227	0.5670326	-0.9873376	-0.9401028	0.12437034	0.65772414	-1.9241221	-1.8681967	-1.4427445	-0.48333144	0.4571514	0.08457875	0.77015567	0.21281862	0.47728252	1.9139335	0.45693898	-0.5237112	-1.2677662	-1.5829585	-1.3086655	-0.2575848	0.46452737	1.309747	0.5578687	-0.14405298	-0.08457875	-0.982002	-1.2063696	-1.2344124
EA_Pp_50237a	Zgc:92313 / 	-0.19477677	0.32309985	0.26066375	-0.2680452	-0.4864881	0.23883986	-1.610162	-0.95499635	-1.0346811	-1.6856086	1.5613191	-1.4063017	0.13311982	0.4704182	0.6600497	-0.10539365	0.83843017	0.10539365	0.3040383	1.0440843	-1.7021115	0.54571986	-0.16967225	-0.9586046	1.2884367	1.7276871	0.80136085	0.3505671	-0.43253255	-0.8839977	-1.345792	-1.7619312
EA_Pp_50238a	Forkhead Box D3 / 	0.046765566	1.8293931	0.23835826	0.80365777	-0.23137283	-0.62448883	-0.78639627	-2.0170715	-1.7917345	-0.5562079	-1.4399006	-0.22997165	0.67971206	1.6907277	-0.07756567	0.36536694	1.8837836	0.3469653	0.965539	0.30480146	-1.1548026	-1.2839382	-0.72303843	-0.4986124	0.35191822	2.0015132	0.7325609	0.05862236	0.21389842	-0.046765566	-1.8454697	-2.4510157
EA_Pp_50239a	"Capping Protein Muscle Z-line, Alpha 1 / "	0.29306555	1.1340823	0.30471373	1.1410832	-0.3677578	-0.7623229	-0.7683673	-1.0071025	-0.37787294	-0.46950674	-0.2570281	-0.69648314	0.36068964	1.749105	0.43759632	1.8223591	0.07621527	0.8184166	0.5739722	-0.2522111	-0.46612787	-0.8672862	-0.30994081	0.3190446	-0.07621527	0.37503433	0.4627452	0.28095865	0.25883436	-0.17831993	-0.49546862	-0.5186105
EA_Pp_50240a	Vacuolar Protein Sorting 33B / 	0.19057608	-0.39328384	-0.892261	0.51678133	-0.99625874	-0.3219266	-0.556849	0.16623068	0.11210871	-0.2001977	-1.112555	0.38745737	-0.08334637	1.4336562	1.3010683	0.48297977	-0.31917906	-0.15662766	0.3779111	-1.0638547	-0.25048018	-0.031834126	0.031834126	-1.8978429	0.2682929	0.55699253	0.69431734	-0.88823175	0.73582697	-0.18056297	0.6377082	0.3782134
EA_Pp_50241a	Regulator Of G-protein Signalling 7 / 	-1.8997991	-1.630075	-1.8038106	-2.469833	1.3276572	0.9106102	0.8276315	0.62153864	2.04921	1.8872027	1.2448268	1.3122344	-2.5653129	-2.9854183	-3.3668084	-2.7624135	-0.62153864	-2.0826411	-2.3549411	-1.7900681	1.3021703	0.87547827	0.9994941	1.1239886	-3.062919	-2.0438988	-2.6150222	-3.1926847	1.224668	1.5049677	1.5682521	1.4713216
EA_Pp_50243a	Zgc:63624 / 	-0.34387875	-0.21834946	0.24704647	0.43707848	-0.37045622	-0.5416212	-1.1423492	-0.4469843	-0.16676998	-0.45675373	-0.47420597	-5.01E-04	0.4910345	0.46632957	5.01E-04	0.8071761	0.054299355	0.033796787	0.22597885	0.54843426	-0.7126684	-0.7973614	-0.3452053	0.042580605	0.21964836	0.08368254	0.3228407	0.31372643	0.46525478	-1.3792081	-0.09996414	-0.05182457
EA_Pp_50244a	Hypothetical Protein LOC561742 / 	-0.14010096	0.110099316	-0.4878707	-1.6264672	-0.4797516	1.4486899	-1.5943351	0.9615884	2.0971427	1.0675149	0.94025373	0.86099386	1.6753182	-0.689281	-0.15692234	-1.3818636	1.3370728	-1.4945917	0.42944384	-0.56977034	-1.4426322	0.9356408	0.3384633	-0.38177252	1.5379195	-0.26922512	-0.110099316	-0.5482755	1.5462527	-0.88891315	0.2334199	0.42060137
EA_Pp_50245a	Tripartite Motif-containing 33 / 	-0.8373332	0.15628004	-0.54033375	0.91026187	0.93028736	-0.27096844	0.3343506	0.015573978	-0.09467077	-0.32435703	0.14155436	-0.42570114	-0.07060242	0.5637529	-0.015574217	0.7658038	1.5501957	-0.40435433	0.19620872	-1.0784879	0.92837	-0.23433018	0.37810802	1.5566688	-0.5382564	1.2435327	-0.048434258	-0.5905006	1.9221082	-0.18642187	-0.7905688	0.21419907
EA_Pp_50246a	MYC Induced Nuclear Antigen / 	-0.09249663	1.2565262	-0.33532023	-0.066584826	1.5630758	0.9887583	-0.1935556	0.73166776	-0.013145208	0.5069401	-2.0911953	1.158745	-0.1484878	0.41592097	-0.7383177	0.80163264	0.013145208	-0.39841437	-0.22014642	0.4765489	0.3153956	-0.29431987	0.52927613	1.2920659	-0.6949432	-1.270829	-0.52721953	-2.0671318	-0.053974867	0.8218334	0.8572724	0.8288014
EA_Pp_50247a	"Solute Carrier Family 6, Member 5 / "	0.30211282	-0.39376974	-0.37125945	1.247755	-0.22204256	-0.6919117	0.70784664	-0.40766096	-0.665771	3.1452656	-0.7279539	0.58963823	0.9119818	-0.10087466	-0.85666203	0.9694724	0.56092834	1.532682	0.45127487	-1.1714449	0.33853865	-0.04219675	-0.39150667	-0.6779618	0.39305997	1.7856927	-0.4007833	1.831706	0.04219675	0.7570567	-1.7552509	-0.4914093
EA_Pp_50248a	Chromosome 10 Open Reading Frame 38 / 	-0.6448946	0.3539667	0.442636	0.9328394	-0.07057953	-0.6802888	0.18118668	0.88347816	0.30149126	-1.4423108	0.35361433	0.07057953	-0.6514771	-0.1942482	0.39428234	0.095695496	-1.6508789	-0.58002853	-0.89559317	-0.77452946	-1.1131406	-0.5718918	-0.40470266	0.104815006	0.1195426	-0.20630884	0.578918	0.39958954	-0.8838072	-0.86630297	0.5701227	0.78977394
EA_Pp_50249a	Thrombospondin 4 / 	-0.9469061	-0.95853376	-1.7599669	0.8261516	0.20369029	0.040753126	0.8119266	0.7594135	0.75819325	0.66778636	0.29436278	0.8514879	1.141537	-1.6026654	-2.0154598	-1.4005587	0.3097446	-1.3221955	-0.91514444	-1.9077151	-0.17790723	-0.040753126	0.53601956	-0.7303879	-0.9398358	-0.14053464	-1.2517004	0.07214904	0.72471166	-0.22876143	1.6381667	1.0185935
EA_Pp_50251a	Dual Specificity Phosphatase 4 / 	-0.7819159	1.0562365	0.34705234	1.0093017	-0.067124605	-0.46466422	0.3323748	-1.7677648	-1.5766342	-0.48333383	-0.0792892	-1.1124752	1.9787133	2.582538	-0.003253222	0.75400066	0.003253222	0.55233216	1.0856261	-0.093075275	-0.03741002	-1.1372392	-1.9725149	2.0649402	0.4068699	0.33019042	0.80915093	0.2551942	0.2994609	-1.8015497	-1.7811677	-2.2243836
EA_Pp_50252a	FLJ20758 Protein / 	0.24448633	-0.8214078	2.089316	1.2599912	-0.3426857	-0.6873517	-1.4007478	-2.3564353	-0.7286124	-0.5343461	-0.9608798	-0.8133292	0.82574415	1.5336394	0.7301321	1.1835756	0.51472235	-1.6051006	0.5283685	0.45410585	-0.59683657	-0.9456563	-1.3460746	0.84451246	1.0375733	1.4617672	1.0727525	0.91710615	0.23377275	-1.1858263	-0.658586	-0.23377275
EA_Pp_50253a	Similar To CHST9 / 	0.038694143	0.6600666	0.030956984	0.478518	0.8310156	-0.4178164	-0.3147068	1.7458043	-0.018089771	1.818346	-1.7682271	-0.5702095	0.3275242	0.091484785	-0.37494016	0.018089533	-0.60547805	0.033534527	0.653116	-0.12415409	1.2752323	-1.5925508	-2.414989	0.15178585	-0.15864325	-0.10103226	0.45013213	-0.2570455	-0.1179142	-0.3688097	0.9890919	-2.1266637
EA_Pp_50254a	"Danio rerio clone BUSM1-81J4 brahma protein-like protein 1 (brg1) and low density lipoprotein receptor (ldlr) genes, complete cds"	-0.792315	2.2589533	0.27466393	0.96330786	-1.5656667	-0.48860502	0.077335835	0.8300533	-0.08397102	-0.2654755	-1.3667812	-1.2053742	1.0848093	0.44033003	-0.005252361	0.6237941	0.005252361	0.48237896	1.0309682	-0.17628574	-0.87169266	-1.1431279	-1.4736667	-0.3507607	0.4087236	0.302377	0.75862956	0.22276425	0.32066584	-0.25085735	-1.8312755	-1.0712018
EA_Pp_50255a	Zgc:64185 / 	-0.6458454	0.25808907	-0.4659462	-0.36500263	1.4344306	0.8187256	0.004955292	-0.004955292	0.67269707	0.7395363	-0.12205982	0.31256866	-0.21722078	-0.12978172	-0.4859252	-0.06253195	-0.57064915	-0.44021368	-0.7237005	-0.24830246	0.7955427	0.5757599	0.86065674	1.422102	-0.05365181	0.1406951	-0.96661663	-0.4113493	0.10879803	0.5663295	0.45514107	0.7057705
EA_Pp_50256a	WD Repeat Domain 75 / 	-0.2802248	1.2191739	0.058277607	0.0885911	0.94165564	0.01407671	0.22017479	-0.4690342	0.22360563	0.17416668	-0.4427805	0.01885128	-0.1137588	-0.29647827	-0.01407671	0.7464528	-0.8288441	-0.77574897	-1.4974957	-0.109172344	0.20699263	0.09733009	-0.09727955	0.65182114	-0.93079376	-0.94492865	-1.4728096	-0.83782625	0.78779745	-0.193923	0.34710836	0.45311975
EA_Pp_50257a	Ribosomal Protein L21 / 	0.9018965	2.0573378	1.2086535	1.2612247	-0.27720737	-0.6279373	-1.647686	-1.7077799	-0.8929138	-0.95172024	-1.5386105	-1.6146927	1.8959484	1.0660229	0.66751766	0.695384	0.780035	1.270751	0.5881338	0.27720737	-1.2627201	-1.0806637	-1.4356041	-0.7946501	1.0917625	0.83409786	0.4942541	0.6458273	-0.8191347	-1.0588865	-1.5571241	-1.6247244
EA_Pp_50259a	Zgc:101042 / 	-0.38277173	0.6762693	3.6573074	0.031959295	-0.14587998	-0.15366197	0.28563	-0.30066895	0.35114312	0.18069816	0.06536031	-1.0069745	-1.8374069	-0.71278644	1.8688486	1.795686	1.8203623	-2.283193	-1.7516751	5.0249157	-0.40891623	0.61401296	0.889302	0.59391	-0.49986625	-0.7251289	-0.031959295	-2.5160382	-0.39197516	-0.21419168	0.37296224	0.46210074
EA_Pp_50260a	Eukaryotic Translation Initiation Factor 5B / 	0.39828444	0.8067422	-0.6768861	0.59916544	-0.00286293	0.2954831	-0.32768202	0.20836878	-0.025060177	0.10351801	-0.6647868	0.039800167	0.46281958	1.4726129	0.00286293	1.8005562	-0.32753706	-0.14748669	-0.2710061	-0.5550208	0.037573338	0.12122774	-0.12779188	-0.6899047	-0.50345755	-0.22494602	-0.08459234	-0.32763338	0.9196944	-0.73603535	0.3124194	0.103797436
EA_Pp_50261a	Chromosome 12 Open Reading Frame 2 / 	-1.2500713	-0.6997211	-1.5696497	-0.8517604	0.51462674	0.32943892	0.45640254	0.090887785	0.5596645	1.2134368	1.1869581	1.0071552	-0.74893165	-1.4419444	-1.8739612	-1.218121	0.40457702	-1.4124718	0.47221446	-1.970429	1.2777379	0.15509629	0.30434155	-0.090887785	-1.425014	-1.5649812	-1.1111243	-1.5978196	-1.5077083	1.4338834	1.7090733	0.48799586
EA_Pp_50262a	"PTPRF Interacting Protein, Binding Protein 1 / "	-0.1204505	-0.87219286	-0.1286726	-0.3502636	-0.53689146	-0.52278423	-0.45536184	-0.23854494	0.29571772	-0.034677982	-0.2749896	0.001457691	1.3129778	0.2942357	1.3708963	0.05120325	0.6723671	1.0330076	0.86884356	-0.6823268	-0.001457691	0.00758791	-0.45634222	-0.9609237	1.354989	1.9267502	1.6241498	1.5828509	0.0752368	-0.30201244	-0.112598896	0.17706442
EA_Pp_50263a	Ring Finger Protein 17 / 	-2.497506	-3.4948971	-4.2264	-2.9611313	1.7944667	1.1839087	0.5970175	0.91829515	0.75814843	0.20439553	0.4048245	0.47269082	-3.625884	-4.1332808	-4.522266	-3.9080596	-4.5529675	-3.7070124	-3.5612776	-1.8076007	1.516638	1.2871468	1.4895403	1.7587855	-0.20439553	-4.2662196	-3.7504103	-4.258439	0.88725305	0.8200109	0.82729745	0.6973431
EA_Pp_50265a	"Malate Dehydrogenase 1B, NAD / "	-1.650229	0.08403063	-0.6610408	4.5223947	2.977367	2.223126	2.9064064	1.1596622	-2.479642	1.165432	1.6522923	2.2762437	-0.045906067	-0.5317509	-0.9792478	-0.29512239	-0.23597646	-0.45776486	0.045906067	-1.1478479	3.3386822	1.1729784	2.9486256	2.474761	1.3093882	-0.72279954	-0.24412227	-0.6828835	-0.37879086	-2.825407	-2.749661	0.2917843
EA_Pp_50266a	Ankyrin Repeat Domain 6 / 	-0.67867017	1.1256361	0.37256432	1.0964339	-0.7540233	-0.40149784	-0.012335539	0.15163541	-1.4153264	-1.2961943	-1.3069155	-0.3935287	0.98488116	0.48537707	0.012335539	0.72634363	0.11903572	0.8871646	1.0513763	-0.026959896	-0.72383904	-1.1090353	-1.7328193	-0.8881695	0.55011463	0.38833404	0.79082894	0.36129355	0.44266582	-1.5380833	-1.3005898	-1.1104853
EA_Pp_50267a	G Protein-coupled Receptor Kinase 6 / 	-0.28999424	-0.19529748	-2.217493	-1.5832987	1.5713067	0.47342205	-0.602612	0.12183285	1.6277752	1.977479	0.5260949	1.0309606	-0.8299866	-0.06338978	0.39083672	-0.41774178	-2.558349	-0.3332603	0.641943	-1.0724363	-0.34912157	0.06338978	-0.27922726	0.8364129	-0.5506835	0.43595695	1.0601668	-0.11455536	-0.7639594	0.34880114	1.1036382	0.2783332
EA_Pp_50268a	Nucleophosmin/nucleoplasmin 2 / 	-0.45973587	1.368077	0.6652484	1.2640555	-1.6364202	-0.14717293	-1.0929413	-1.5070114	-1.2816763	-1.0669165	-1.0029049	-0.8708801	1.1647983	0.74671054	0.36715436	0.9933903	0.30714035	0.8215389	1.4015131	0.14717293	-0.5905876	-0.8075733	-0.85076046	-0.79245853	0.6630707	0.5958824	1.1300528	0.5367317	0.5815835	-1.523809	-1.4544535	-1.9561281
EA_Pp_50269a	Similar To Dynein / 	0.76238275	0.740962	-3.18E-04	0.5635731	0.6056471	-0.7884879	0.8955531	-2.316092	-1.2477202	-1.0644383	-1.7266307	-1.548265	0.76398325	1.6187263	1.5947018	0.14069986	-0.52580905	3.6434522	0.7451036	1.7816978	-0.7834599	-1.1523337	-0.86718464	-0.79964113	0.05979252	-0.043138266	1.1089988	0.045669556	3.18E-04	-0.27033138	-1.7697625	-2.507688
EA_Pp_50271a	Zgc:112095 / 	-1.0698783	-1.3891499	-1.797817	-1.351012	0.5210717	0.19518065	0.13623786	0.014690161	0.24789977	0.68651557	-0.017420053	0.061509848	-0.014690161	0.0820024	-0.38441443	-0.12580085	-0.64386487	-0.6291106	-0.52039266	-1.1090939	0.5917766	0.30875468	0.13764167	0.3340671	-0.8808458	-0.5340202	-0.4355271	-0.6762402	0.4785688	0.926492	0.13484836	0.1388824
EA_Pp_50272a	Similar To SOS Response Ada System Protein / 	1.4644799	1.2785087	0.9648814	2.1778789	-0.962121	-1.127151	-1.2962108	-1.0556684	-0.28288698	-0.52473116	-0.6461377	-0.8130193	1.3049922	1.7001729	1.4645634	1.7187757	1.0091205	1.1796398	1.907331	-0.33960295	-0.9881034	-1.2804065	-0.6010022	-0.36109495	1.0835271	1.124238	1.6013951	1.3514514	-0.015005589	-0.44436836	-0.3996606	0.015005589
EA_Pp_50273a	Chromosome 10 Open Reading Frame 93 / 	-1.227632	0.19271421	-0.48812294	0.185539	1.2486305	1.8893838	3.5413418	-0.5046172	-2.1639824	3.31223	1.0675316	-1.2974505	0.44195652	-0.3698802	-0.839566	-0.008018732	-0.79092765	-0.20851731	0.29713988	-0.9950259	1.8315606	-1.9410477	1.2677555	3.271915	-0.36359334	-0.4476409	0.008018494	-0.53661895	-0.4270897	5.2392306	0.7793846	0.4592681
EA_Pp_50275a	"Zebrafish DNA sequence from clone DKEY-85N7 in linkage group 20, complete sequence"	-0.5176866	1.3109636	0.60661435	1.3325148	-1.6526592	-0.2549951	-1.1254385	-1.4942415	-1.2930868	-1.0739486	-1.0873373	-0.8293078	1.2163539	0.7626238	0.25795078	0.9558556	0.2807958	0.7896445	1.3322322	0.2549951	-0.5883553	-0.8952553	-1.7218683	-0.7861321	0.75894475	0.59834695	1.0388556	0.5477762	0.67216563	-1.4194677	-1.5165379	-1.9431727
EA_Pp_50276a	F-box And Leucine-rich Repeat Protein 11 / 	-0.81216025	-0.44350743	-0.38769698	-1.2969697	1.1816299	0.5984142	0.9197533	0.69792104	-0.041003466	1.3714087	0.16768098	0.17163777	-1.3907852	-0.7748616	-1.8363225	-0.8031404	-0.6715958	-0.29570413	-1.3896763	0.041003466	1.5750144	0.5921881	0.9215987	1.0580466	-1.2393949	-2.1386726	-0.8352659	-1.110626	0.172477	1.4082906	0.38798642	0.6851723
EA_Pp_50278a	"Protein Phosphatase 1, Regulatory Subunit 13 Like / "	0.3282175	0.36456394	0.692853	1.8179665	-1.3125997	-0.59171677	-1.2475119	-0.1799488	-0.77828217	-0.53853893	-0.8074999	-0.5205002	0.10988617	1.6243048	0.07052183	1.6002345	1.6711369	1.0935454	1.2839746	0.23352814	-1.2696247	-0.5198908	-0.9182377	-0.5957031	0.36202908	0.1477952	0.38269138	0.5700464	-0.7074032	-1.783669	-0.070521355	-0.67127705
EA_Pp_50279a	SH3 Multiple Domains 1 / 	2.3932571	2.4969263	1.8040719	1.9582372	-2.3503606	-0.58910227	-3.278759	-1.4852943	0.96811295	-2.4780297	-0.019350052	-1.7948189	1.0054669	1.3384633	1.4338946	-0.10927248	0.019350052	2.4930148	1.1606193	0.4791789	-2.8112297	-2.9641275	-1.711401	-1.7388315	1.9059458	2.96355	1.3884683	2.216529	-1.5804982	-3.645131	-2.5212212	-2.9194603
EA_Pp_50280a	Protocadherin 1 Gamma C 5 / 	-0.7047539	1.0613055	0.34697604	1.9145455	0.25459385	-0.23736596	-1.4542952	-1.889492	-1.5437841	-1.4038582	-1.3970604	-1.1471014	0.9092252	2.6801925	0.067276955	0.61702895	-0.067276716	1.5967302	2.5762835	-0.20272708	0.9216547	-1.1187773	-2.1184635	-1.0341916	0.35397935	0.2693596	0.82247376	0.28136325	0.5054903	-1.8241258	-1.7327833	-2.257022
EA_Pp_50282a	"Zebrafish DNA sequence from clone DKEY-270L11 in linkage group 1, complete sequence"	1.5950873	1.0661869	0.3009007	1.1121767	-1.842099	-0.5122855	-1.3942392	-1.6825845	-0.17735839	-1.3268306	-1.3622916	-1.0495274	0.95453	0.46225286	-0.045464754	0.7703078	0.045464754	0.54546523	1.0489671	0.05001068	-0.80215716	-1.1744268	-2.0057418	-0.9986303	0.54809	0.3703041	0.77590513	0.32737637	0.41179347	-1.6696746	-1.4097488	-2.1421516
EA_Pp_50283a	Nipsnap Homolog 1 / 	0.27469254	0.7467418	0.47831202	0.14323139	0.2758994	-0.6474767	-0.43196106	-1.3658957	-0.9664793	-0.29386044	-0.90340805	-1.4127107	1.0665979	0.62882185	0.8938689	0.18363237	0.15547657	0.08146	-0.5147548	0.092822075	-0.23865128	-1.4372206	-0.9328866	0.5091276	0.7730737	0.91505337	-0.24291897	0.896945	-0.58006287	-0.08146	-1.0829668	-0.7598896
EA_Pp_50285a	Hairy-related 1 / 	0.49957705	2.819952	3.882269	1.1285048	-0.27662325	-1.2313976	1.8461466	-0.9883213	-1.3120956	-2.0844984	-1.9275103	-1.2462234	0.93373346	-0.09498787	0.84378386	0.17312002	-0.54248	0.7386422	0.5681639	3.2160168	-0.74536705	-1.806881	0.09498787	-0.3862958	0.35584974	0.3966751	0.42777824	0.8932929	-2.0318289	-1.063932	-0.80611134	-2.0695333
EA_Pp_50287a	Cornichon Homolog 2 / 	0.3652804	0.33344626	-0.02131629	0.6804888	0.7227571	0.50909925	0.3702519	0.61635566	1.0998795	1.4574344	-0.09512687	0.5571172	-0.98059607	-0.75519204	-0.9454248	-1.9549983	-1.4289262	0.47213006	-0.32382226	0.02131629	-0.2683556	-0.105511904	-0.562279	-0.3040874	0.37655282	-1.8889902	-0.3145182	-1.049165	-0.6232679	0.3838985	1.4604223	0.32171798
EA_Pp_50288a	"SEC24 Related Gene Family, Member C / "	-0.13001752	0.4756658	0.14998603	-0.25963473	0.50418115	0.09927535	0.29534888	-0.52106977	-0.47742772	0.79997516	0.41479468	0.12720466	0.014333963	1.6699407	0.5779197	1.8471019	-0.02943778	-0.2384131	-0.78690124	-0.31730914	0.9715955	-0.014333963	0.111205816	1.1126287	-0.2649095	-0.110301256	-0.24356008	-0.056684732	-0.9160125	1.3189051	-0.5209491	-0.13450933
EA_Pp_50291a	Gametogenetin Binding Protein 2 / 	-0.008135319	0.87958384	1.0146918	0.6821265	-0.15332317	-0.28777647	-0.4497857	-0.9010539	-0.47692728	-0.10222101	-0.77199984	-0.56887007	0.27198553	0.5813155	0.1717205	-0.3318014	0.5495353	0.5637274	0.13256216	0.32311678	0.008135319	-0.36216784	-0.4503894	0.0746789	0.54045343	0.69247055	0.3541093	0.31931543	-0.9670825	-0.045437813	-0.9225297	-0.64685106
EA_Pp_50292a	"Immunoglobulin Superfamily, Member 4 / "	0.7456441	0.2814877	-0.5323422	0.1955893	0.2867434	-0.52065706	-0.115293264	0.9025042	2.2393005	1.6465604	0.052108526	0.044405222	0.084245205	-0.11867857	-0.8964405	-0.17548704	-0.7874284	-0.3803296	0.13466024	0.6587651	0.30167842	-1.294714	-0.11584067	-1.0499322	3.3545716	-0.5218382	-0.11807847	-0.53823733	-0.4628842	0.2715857	1.058111	-0.044405222
EA_Pp_50293a	"Rhesus Blood Group, C Glycoprotein / "	0.65201235	0.85208225	0.76987123	0.94266176	-1.015809	-1.0500598	-1.213491	-0.7459755	-0.79840994	-1.8087544	0.2678647	-1.1864543	0.34051275	0.074221134	0.054019928	0.2156272	-0.054019928	0.6008625	0.41900253	0.15480518	-0.26322794	-1.1510539	-0.3983407	-0.8798809	0.63866425	0.8991542	0.24116611	0.7535138	-1.1936693	-1.2951598	-1.141921	-0.2720394
EA_Pp_50295a	Zgc:92649 / 	0.3324957	0.79532766	0.75107193	3.2938766	-0.7100072	-0.7737856	-0.42553616	-0.28275967	-0.9986057	-1.1685653	-0.5245638	-0.62086105	0.63038206	2.665564	2.679562	-0.01815176	0.4837308	0.36949492	2.4571233	0.01815176	-0.8968196	-0.94815874	-0.64645004	0.14573097	0.07538891	0.31408358	1.1288571	0.95087147	-1.2137947	-1.6411138	-0.943378	-0.8768921
EA_Pp_50296a	Kruppel-like Factor 12 / 	1.1251278	1.2968884	0.15639305	1.7111292	-0.49921942	-0.28750515	-0.75144386	-0.10366249	-0.21141529	-1.1110477	-0.3567009	-0.45739174	0.7811127	0.86730385	0.43854475	0.39541292	0.58765316	0.07340288	-0.13263321	0.13840961	-1.084218	-0.11522579	-0.5661745	-0.6618233	0.078850746	0.7167764	0.52796936	0.89198494	-0.073402405	-0.8146062	-0.4391575	0.24094963
EA_Pp_50297a	RIKEN CDNA 1110028A07 Gene / 	0.29204488	2.6287181	0.075116396	2.2022035	-0.50912595	-1.3580077	-0.42157006	-0.81210923	-0.13029218	-1.0000098	-0.075116396	-0.4580872	2.044047	3.737785	1.538585	4.4024897	1.7909734	1.3215163	1.4465377	0.25958657	-0.6663878	-0.9977963	-0.8292496	-0.7183745	1.3957956	1.6787341	0.85845256	1.313443	-0.460006	-0.2832458	-1.0262368	-0.17230916
EA_Pp_50298a	Inter-alpha Inhibitor H2 / 	0.010269165	1.9154644	1.0148563	0.95552063	-0.5117502	-1.2977872	-2.174942	-1.8588428	-1.6546412	-1.5007529	-2.1067948	-2.1054902	1.0285635	1.2429628	0.01404047	-0.010269165	1.3594651	0.71476793	0.19367552	0.07745314	-2.197731	-1.9107752	-1.7706575	-1.2916718	0.76003647	1.2553797	0.49211645	0.33874273	-1.2368565	-1.2457428	-2.2353911	0.6778331
EA_Pp_50300a	"Cyprinus carpio CYP1B mRNA for cytochrome P450 1B, complete cds"	1.2354045	0.016689539	-0.743238	0.06054187	0.663208	0.67307186	-0.050675392	-0.021635056	0.6938262	-1.6515951	-0.8956337	-1.1922126	-0.10599828	-0.59312034	0.025354147	-0.26958752	1.3536124	0.2574668	0.008079767	0.093302965	0.96630335	1.2157493	2.0424838	-0.371274	-0.49685287	-0.6718509	-0.2672391	-0.7258096	-0.008079529	0.26973343	1.5930429	-0.67260265
EA_Pp_50301a	Zgc:76966 / 	0.89455295	1.5880864	-1.3747797	0.66965747	-0.5958574	-0.56884027	-1.2636139	-0.6606815	-0.27728152	-1.9704058	-0.856241	-1.8845389	2.5946877	2.926881	2.191374	2.6482604	0.6433332	0.8107922	0.3725984	-1.8632076	-0.41789842	-0.3491094	-0.49604917	-1.6164081	1.6264985	3.1566312	2.1930401	1.8379123	0.32333732	0.27728152	-2.4209526	-0.3304808
EA_Pp_50302a	"Zebrafish DNA sequence from clone CH211-69J13, complete sequence"	0.75988317	0.021704912	0.8143437	0.19736767	0.66300917	0.6714134	0.8719549	1.5673885	-0.9591124	0.3756323	-1.2068586	-1.0775146	-0.10001707	-0.5451181	-0.31697083	-0.3222375	-1.0101616	0.44033003	0.053532124	0.13051987	-0.4608302	-0.8395705	0.52770424	0.28429985	-0.5457766	-0.6923306	-0.24131536	0.08456111	-0.6563034	-0.39708424	-0.02170515	0.10304546
EA_Pp_50303a	"Eukaryotic Translation Initiation Factor 4 Gamma, 2 / "	0.2834158	1.1316385	0.5875044	0.878397	-0.53738546	-0.22560501	1.0491858	-1.1797466	-0.7436161	1.7548113	-0.079898834	-0.35629845	0.015130043	0.027403831	0.2532277	1.9499097	-0.12661934	0.3052554	0.13321495	1.3139858	1.2707367	-0.85973454	-0.6020851	0.93402004	-0.21852398	-0.36003256	-0.056192398	-0.015130043	-0.3302107	1.8318677	-1.2109566	-1.2524176
EA_Pp_50304a	Zinc Finger Protein 198 / 	-0.4375894	-0.3164575	-0.46822238	-0.25043178	0.9276569	0.6260712	0.38035607	0.7480767	0.22662282	0.43935132	-0.39308238	0.6884291	-0.63695884	0.029896975	-0.331105	-0.57381606	-0.04446721	-0.23971915	-0.3419149	-0.01964879	0.8408997	0.7053788	0.72490525	0.8809855	-0.713886	0.01964879	-0.28293443	-0.50064254	1.0532401	-0.43636346	0.7579005	0.7274525
EA_Pp_50305a	Similar To Mxi1 Protein / 	0.5538957	-0.12213063	-0.70295334	-0.111296654	-1.7508245	-0.7378006	0.21374893	0.05487728	2.9943504	2.0382833	0.71655464	2.8543081	-0.28474307	-0.47267628	2.652688	-0.48885942	-1.1515272	-0.25476766	0.8586664	-1.3902717	-1.1462064	-1.1581388	0.1990943	1.5602288	0.32042098	-0.63352704	0.7983718	0.8579421	1.5649772	-2.7671824	0.24184799	-0.05487728
EA_Pp_50306a	"Zebrafish DNA sequence from clone DKEY-152J12 in linkage group 1, complete sequence"	0.6442177	0.600595	0.33697033	0.5329063	-0.71099544	-0.8114517	-0.08019495	1.8265924	-0.21350718	-0.96883106	0.25453854	-0.8886008	0.69289327	0.10935068	0.47664928	5.753591	-0.4707985	1.6167042	0.8881178	-0.57339597	-1.3133478	-1.5928564	-1.6147614	-1.4474583	-0.043941975	1.8632178	2.0351129	0.5135114	0.043941975	-2.3124895	-2.2206645	-0.27759266
EA_Pp_50307a	"Acyl-Coenzyme A Dehydrogenase, Very Long Chain / "	1.8670523	1.6202567	0.7185147	1.2079623	-0.51147485	-0.65235686	-0.03071618	0.03071618	-1.782098	-1.088609	-0.6738684	-0.26470733	1.2031863	-0.60167885	1.1775224	0.6097019	1.9131987	3.3186462	1.491853	0.3169291	-0.8816006	-0.39201474	-0.67176604	-2.052058	2.361324	0.7810075	2.0008714	2.1789858	-2.105789	-1.9890206	-1.379678	-0.59968495
EA_Pp_50308a	"Zebrafish DNA sequence from clone CH211-215D8 in linkage group 18, complete sequence"	0.53266335	0.8834741	0.22637248	0.8131337	-2.1049738	0.020153046	-1.5415702	-1.9731126	-1.7512164	-0.020153046	-1.4678512	-1.3128047	0.7134409	0.91977906	-0.10482359	0.50006247	1.465791	1.9475837	1.3513005	-0.29841757	-1.0727038	-1.2872348	-2.215805	-1.2606645	0.22688627	0.13831377	0.66679	0.064973116	0.13734293	-1.9572792	-1.9065619	-2.4152012
EA_Pp_50309a	Zinc Finger Protein 267 / 	0.020805597	1.1430576	-0.06309056	0.6051018	0.7927444	-0.04419303	-0.589082	-0.57475305	0.8235371	0.3331859	-0.6245539	-0.5132611	0.31987262	0.45724988	-0.2663858	0.58793235	0.1365726	0.10322833	-0.9224255	1.2148802	-0.06278968	-0.30002475	-0.5265167	0.42670512	-0.32419086	0.03551364	-0.99166656	0.15143514	0.11100078	-0.43452477	-0.020805597	-0.1528647
EA_Pp_50310a	F-box And WD-40 Domain Protein 4 / 	-1.7791953	-1.3015573	0.5862167	1.4181035	-1.1543748	-2.000335	-0.18883348	0.13113713	-1.8027885	-2.015433	0.4758103	0.3181498	-2.8030403	0.6817682	1.1767118	0.9756081	-0.27772403	-1.1460812	0.50991225	-0.13113713	-1.6981843	-2.044493	0.30837846	0.46568942	-0.30703807	0.48461413	1.2429063	1.3671687	-1.695606	-1.5202348	0.638983	0.23806024
EA_Pp_50312a	Zgc:103513 / 	0.67557573	0.39329338	0.09055567	0.8416295	-0.8362379	-0.9495902	-0.51691294	-1.6588416	-0.56917715	-0.09055567	-0.79785967	-1.2086501	0.60227203	0.13969374	0.6008024	0.61769295	0.50666475	0.8508644	1.2059903	-0.44231176	-0.38348913	-0.63904524	-1.2812829	-0.45235777	0.5527911	0.91552734	0.81890917	0.7171664	-1.4232469	0.29395008	-1.4830565	-1.537478
EA_Pp_50313a	"RAB5B, Member RAS Oncogene Family / "	0.74507856	0.48898172	0.7154708	1.2393527	-0.83026123	-0.64272547	-1.2814164	-0.5337148	-0.2380805	-0.7414336	-0.6650939	-0.5522561	0.7945914	2.2634368	1.0594692	1.8209715	0.67682123	1.3441982	0.9275727	0.1876607	-0.9144988	-0.2637391	-0.722445	-1.6971011	1.02389	1.0412521	1.1236358	0.8989234	-0.1876607	-1.0002518	-0.219563	-0.68972635
EA_Pp_50314a	Similar To Potassium/sodium Hyperpolarization-activated Cyclic Nucleotide-gated Channel 4 / 	-0.15406704	1.0815709	0.3920269	1.0433638	-0.036240578	-0.4493456	-1.207653	-0.5703335	-0.2291348	-0.9367895	-1.3030767	-1.0878057	0.90608263	0.47631574	0.037309647	0.7594466	0.036240816	0.56442237	1.1197953	0.18914223	-0.8476157	-1.108036	-0.9758959	-1.0716381	0.44874454	0.35077167	0.8344927	1.2030976	0.3336947	-0.2810998	-1.5733948	-1.417294
EA_Pp_50316a	"Parvin, Alpha / "	0.006459236	0.44027758	0.12950134	0.53840923	-1.2191324	-0.8630328	-0.65011406	-1.0124521	-1.1394396	-1.9651923	-0.8632107	-1.7931657	0.2896409	1.6059332	1.8268142	1.2754035	0.26704645	0.60146236	0.7603426	-8.32E-04	-0.86384773	-0.78165627	-0.7292414	-0.16142178	1.0097685	1.5119052	0.7963619	1.3946896	-0.84546614	-0.67433786	-0.8981075	8.32E-04
EA_Pp_50317a	"Zebrafish DNA sequence from clone DKEY-5O10 in linkage group 7, complete sequence"	-0.34704614	-0.38331532	-0.18758512	0.53821063	0.010780573	-0.20841527	0.31735682	-0.22727323	-0.19701982	0.026207685	-0.44638467	0.02528739	-0.010780573	0.77660155	0.46843934	0.2901032	-0.01362443	-0.30562377	-0.2615788	0.88373256	0.86279464	0.1617086	0.37640834	0.7127054	-0.081257105	0.048868418	-0.19266725	0.13622642	-0.36718965	0.5981505	-0.3827889	-0.07752824
EA_Pp_50319a	Wu:fc23g05 / 	-0.71192	1.0902214	0.36483526	1.141403	-0.5891559	-0.42735672	-1.3131073	-0.9003494	-1.4670241	-0.003532648	-1.2834094	-0.96374583	1.0817623	3.1340463	1.8289773	0.87119794	0.13841057	0.6610079	1.1664174	0.003532648	-0.7469709	-1.0893009	-1.148217	-0.9541471	0.672801	1.1996965	0.8555362	0.3730533	0.5236199	-1.574868	-1.746517	-2.0811145
EA_Pp_50321a	RIKEN CDNA 1600015H20 Gene / 	0.85575247	-2.0628624	-0.6999879	1.1950274	-0.73813915	-0.029110909	-0.6543231	0.45511293	0.75730944	-0.6504512	-0.08294916	0.13090086	-1.1444602	1.426435	-2.2669034	0.5059619	2.0274978	3.4806042	2.9417748	-3.5214043	0.023671627	-0.42820692	-0.009669781	0.009669781	0.39084148	5.451846	0.045004368	-0.5535917	-1.9358835	-2.187902	-0.33663034	0.28269625
EA_Pp_50322a	fibrillin 2	-0.5526886	1.3283031	0.67475057	1.2814052	-1.6472425	-0.022967577	-1.0638494	-1.50774	-1.2686357	-0.93341637	-0.95598793	-0.897347	1.1009912	0.9186187	0.37391043	0.9291215	0.24927306	0.9607465	1.4896641	0.022967339	-0.566082	-0.7603178	-1.717515	-0.8261328	0.70417	0.76097965	1.2429297	2.5963144	0.6330075	-1.37778	-0.15352964	-1.9297047
EA_Pp_50323a	Similar To Zinc Finger Protein 35 / 	-0.08912611	-0.27727962	1.0079837	-0.6832442	0.16401291	-0.08003187	0.15714169	-0.20513439	0.67698526	-0.18884516	-0.26226616	0.64271927	-0.61154914	-0.18095946	0.6296115	-0.7237761	-0.46750188	-0.51436543	0.11008835	1.5572867	0.18299532	-0.43940687	0.010277271	-0.30861425	0.2042799	-0.27322888	0.23060417	0.52177334	-0.010277271	0.16619492	0.24254608	0.12233925
EA_Pp_50324a	MAP/microtubule Affinity-regulating Kinase 2 / 	-0.39140463	-0.6006999	-1.1020417	-0.34007978	0.14373112	0.09069204	-0.16693735	0.0435462	-0.056112766	-0.16950178	-0.21040964	-0.03286028	0.15656233	0.4356656	-0.16229057	-0.094379425	-0.11752558	0.12370491	0.14238214	-1.4478259	0.19610643	-0.002348423	0.1197896	0.112668514	0.002348423	0.030500412	0.07160425	0.13209486	0.23381567	-0.35781097	0.28191614	-0.14707899
EA_Pp_50326a	"Zebrafish DNA sequence from clone DKEY-166K9 in linkage group 20, complete sequence"	-1.8376932	-0.67129374	-1.3187442	-0.789171	0.34062552	-0.43833184	1.019841	1.2145436	2.0943487	0.458215	1.6066167	0.8000839	-0.41126442	-0.36972857	-1.1059992	0.5008428	-1.7715731	-1.2059398	-0.6762271	-0.41778493	0.012801886	-0.33136916	0.08240962	-0.012801886	-1.2981555	1.1804626	-0.97504616	0.15322518	1.2083704	0.44302297	0.13116097	0.49188113
EA_Pp_50327a	Similar To AMPK-related Protein Kinase 5 / 	2.0617578	2.173673	0.005839586	0.8195698	0.58868194	0.92910886	-1.3009942	-2.2718823	-0.9185109	-2.2376168	-0.7839687	-1.9136097	-0.005839586	0.6683817	-0.94195867	-0.048337698	2.408305	0.9861827	0.26137853	1.6745803	-1.6987355	1.3151171	-1.2920208	-1.9282687	1.3329909	1.572973	0.36851406	-0.35155368	-0.39052558	-2.5277007	-1.3037798	2.148269
EA_Pp_50328a	Inter-alpha Inhibitor H3 / 	2.0754175	3.1694536	2.3715858	2.4430685	-3.6072402	-4.4138527	-1.5018492	-3.9964104	-7.6192923	-4.549284	-4.7504616	-3.891696	3.094324	2.16403	1.7683163	1.8788643	1.9016323	2.3908806	1.6453333	1.5018482	-2.6596298	-2.437255	-2.8723927	-2.9729643	2.2448053	1.9501991	1.6048079	1.8598328	-3.6572104	-3.9012485	-6.2364492	-5.140793
EA_Pp_50329a	"Zebrafish DNA sequence from clone CH211-155O21 in linkage group 20, complete sequence"	-0.81077623	-0.7530441	0.8913021	-3.1323538	1.709971	0.9044714	1.3359547	0.7042208	1.8406916	1.1580906	0.13984585	0.5119972	-3.3529146	-0.30919838	-4.1103635	-2.7132976	-2.0048347	-3.6064725	-3.068332	-4.359833	0.8552332	0.8488121	-0.13984585	0.8688545	-3.8156455	-3.836433	-3.333303	-3.9363213	3.1452847	1.9186339	0.85392666	2.2805395
EA_Pp_50331a	Zgc:77734 / 	-0.4871874	1.3309846	0.5969317	1.3693254	-1.6006656	-0.24281836	-1.12392	-1.4416957	-1.2637758	-1.0664716	-1.0873628	-0.7948899	1.2277269	0.7511554	0.2428186	1.0149891	0.30482268	0.80872273	1.3275709	0.30562186	-0.5488057	-0.8956351	-1.7246084	-0.7528515	0.7922859	0.6241536	1.0449626	0.57940054	0.6720433	-1.418046	-1.5227408	-1.8963809
EA_Pp_50332a	"Amylase, Alpha 2A; Pancreatic / "	2.0621405	2.6376505	2.4613056	0.37914085	0.85089874	0.5229864	-5.314105	-6.3920994	-2.0311928	-2.5028334	-0.34490013	-0.34799004	3.124113	1.7526236	-0.5153918	-1.2338309	-0.2796793	-0.33409834	1.8233948	1.041234	-5.878024	0.087436676	-0.087436676	0.3482771	1.4585524	2.0176754	1.5988321	1.538374	-0.91093636	-2.1050982	-6.211728	-4.0513325
EA_Pp_50334a	"Danio rerio clone CH211-130P22, complete sequence"	0.6008568	0.50035477	0.55945396	1.137332	-0.83383226	-0.4994278	-0.72875404	-0.82075596	-0.42789078	-0.7145777	-0.78879833	-0.6166134	0.408947	0.6062155	0.7750621	0.7589297	0.41824532	1.3529592	0.7708683	0.7591047	-0.54533386	-0.39485168	-0.56278896	-0.92823887	0.39485168	1.0569282	0.6970606	0.90566635	-0.39594173	-1.0547853	-0.69284153	-0.77698326
EA_Pp_50335a	Ubiquitin Specific Peptidase 54 / RIKEN CDNA C030002J06 Gene / 	-0.8329916	0.9514203	0.21027255	0.9783156	-1.4494328	-0.5903778	-1.4707232	0.06399393	-1.6408615	3.802816	-1.4264822	-0.58270645	0.93865705	0.4460039	-0.06399393	0.57786536	-0.07216287	0.45929527	0.95425606	-0.09182525	-0.9096937	-1.2422423	-1.0387726	0.4737382	0.38775992	0.22786593	0.6758115	0.2548287	0.42175436	-1.6547709	-1.1664219	-1.1054144
EA_Pp_50336a	"Zebrafish DNA sequence from clone DKEY-52K20 in linkage group 2, complete sequence"	-0.906796	-0.71115065	-0.052978516	-0.44694948	0.94871473	0.07462025	0.77779484	-1.4667778	0.27499104	1.6622591	0.57941437	0.045028687	0.1539383	-0.5607295	-0.6872554	0.1482749	-1.1023817	-0.57398176	-2.5120063	1.3691578	1.3606348	-0.38719463	0.3110056	1.2282314	-0.88751507	-0.7895708	-1.0589228	-0.27317905	0.41548252	1.7615743	0.17858982	-0.045028687
EA_Pp_50338a	Lanosterol Synthase / 	1.840208	3.8207874	0.8470874	0.68909407	-1.2234187	0.9309883	-1.3896546	-1.459064	-2.271401	-2.1085744	-1.3457351	-2.5175858	-0.33130264	0.072389126	4.563214	-0.9335861	4.3935757	1.3606439	2.8727436	0.75931215	0.023264885	1.4544697	-1.3251033	-0.43087673	4.3929596	4.6000323	2.9075136	-0.023264885	-1.6094255	-0.22011471	-2.2152843	-1.0714717
EA_Pp_50339a	D121 Protein / 	0.5494089	1.2587328	-0.2971754	1.2373743	-0.72949076	-0.59013367	-0.34655666	-0.73249245	-0.9558716	-0.7315178	-0.47381496	-0.6445322	0.75819016	2.7510872	2.7639747	2.4006124	0.39105797	0.3601079	1.0659981	1.0153999	-0.31014633	-0.22180176	0.006426811	-0.8017988	0.0654335	-0.09337568	0.83531	-0.062465668	-0.006426811	0.3545375	-0.9089813	0.30071354
EA_Pp_50340a	Macrophage Migration Inhibitory Factor / 	0.009861946	0.37709904	-0.66739845	0.57748127	0.8986621	-0.1400814	0.060897827	0.08746338	0.6594877	-0.47710228	-0.44861698	-0.14621067	0.022784233	-0.88348484	-1.4626203	-0.72970915	0.06671238	-0.04999876	-1.1280632	-1.4890022	0.03376007	-1.1486311	-0.25606346	0.23862648	0.07531738	0.8721633	-0.12332153	-0.009861946	1.0375662	-0.6676307	0.049516678	0.55199623
EA_Pp_50341a	Aminomethyltransferase / 	1.5440185	0.44464135	-0.027511835	2.097286	-2.1183636	-1.18803	-0.5051019	-0.83836484	-1.3525407	-0.38138175	-0.66494346	-0.27119374	0.8609197	2.016476	1.0638096	1.7030799	1.8136485	1.6776326	2.0845602	0.05007577	-1.2011101	0.027511835	-0.9397266	-1.6284273	1.073107	1.419246	2.417771	1.9866831	-0.9373591	-1.5612886	-0.4315455	-0.74554133
EA_Pp_50344a	"Similar To Calcium Channel, Alpha 1A Subunit Isoform 2 / "	-0.55305386	1.3298962	0.53824973	1.1737111	-1.7223787	-0.2184496	-1.194593	-1.6005025	-1.3631392	-1.1344438	-0.040404797	-0.97798634	1.0561562	0.6868937	0.28040385	0.8991599	0.21896815	1.5475245	1.3116853	0.040405035	-0.6662421	-0.8785291	-1.9282994	-0.8785815	0.5785537	0.53278136	1.0445712	0.45499992	0.5117712	-1.505137	-1.5579047	-0.08696604
EA_Pp_50345a	"Calpain, Small Subunit 1 / "	0.072425365	-0.50416994	-0.5663686	-0.08949709	-1.0754004	-0.4748845	0.24395037	0.13401556	-0.35253954	-0.52103853	-0.08822775	-0.0332942	-0.06502581	0.45848036	0.88525486	0.31875896	-0.6483712	0.12061691	0.026276112	-0.47119856	-0.026931286	-0.16015959	0.37195444	-0.96104383	-0.026276112	0.21154976	0.33792353	0.5044646	0.36638403	0.16327381	0.055971622	0.95004034
EA_Pp_50346a	"Zebrafish DNA sequence from clone CH211-142K18 in linkage group 20, complete sequence"	-1.2392411	-0.24906516	-0.81698346	-0.26394916	-1.8395505	2.9592333	-0.7188072	2.681497	3.2687745	1.7050719	3.3669305	2.8155732	2.4606762	0.2490654	-0.2799077	-0.67118	4.091281	-0.5645349	1.0387964	-1.5373073	-1.5581346	2.470086	2.1523237	-2.3903785	-0.8255148	-0.740309	-0.26042652	-1.1668189	1.8981223	2.0024529	1.7010131	2.7690997
EA_Pp_50347a	Similar To Kruppel-like Factor 9 / 	-0.5878222	1.3938303	0.68024564	1.2256835	-1.6375172	-0.14447737	-0.10490441	-1.5912759	-1.3326876	-1.0046933	-1.0075986	-0.8590014	1.101125	1.8744938	0.3842814	0.7990749	0.18484998	0.7715697	1.3996422	0.10490441	-0.7164519	-0.8459742	-1.7025254	-0.8136089	1.291251	0.63616157	1.2022047	0.5114348	0.6343334	-1.4299333	-1.3973448	-1.9964354
EA_Pp_50348a	Nephronectin / 	-0.754555	2.409655	0.38592553	1.0693285	-1.9209206	-0.43958807	-0.32112145	-1.7694356	-1.5526474	1.2925622	-1.2516181	-1.0790203	1.0210779	0.6020286	0.10204148	2.0179045	0.036705256	0.6077025	1.1357	-0.036705256	-0.8436115	-1.0727451	-1.9141443	-0.92981935	0.48926878	0.3853066	0.8583183	0.34358287	0.56443715	-1.514159	-1.6767633	-2.227144
EA_Pp_50349a	Rab6 Interacting Protein 2 / 	-0.1326077	-2.2449691	-2.988354	-1.5916653	0.3417976	0.48825812	0.73767686	1.314213	1.6181366	0.13590741	0.9881871	0.9064076	-2.370848	-2.8582501	-3.3017395	-2.627085	-3.3408642	1.4773195	-1.6932151	-3.474395	0.2517903	0.1326077	0.43450665	0.7434957	-2.866623	-2.4626873	-2.5644982	-2.8740206	0.6789372	-1.7603457	2.4715264	1.45875
EA_Pp_50351a	"Zebrafish DNA sequence from clone DKEYP-73A2 in linkage group 11, complete sequence"	-0.7728193	1.1312413	0.45546103	1.0694783	-0.7987611	-0.4222715	-1.2684991	-1.760925	-1.5394604	1.581445	-1.2321746	-1.0566137	1.1660562	0.59698176	0.124023676	0.6506913	0.04572606	0.5891626	1.1853037	-0.04572606	-0.87286735	-1.0584886	-1.8905237	-1.0328796	0.5016124	0.41514254	0.9107723	1.9757302	0.47825408	-1.585202	-1.64797	-2.2027972
EA_Pp_50352a	Coiled-coil Domain Containing 21 / 	-1.3250625	-1.8344543	0.14768672	-1.0983479	1.1246727	0.63644433	1.8375027	-0.056073904	-0.25551295	2.1249468	0.18309617	0.56575894	-2.0811632	-0.54768777	-1.7048604	0.056073904	-1.6490281	-1.5018623	-1.167156	1.9802582	2.2458594	0.40114045	1.1431143	2.0464509	-2.0546768	-1.677181	-2.3562062	-2.0450857	0.8236115	2.8484094	-0.2483747	0.18567014
EA_Pp_50353a	Similar To Expressed Sequence AI593442 / 	-0.698812	1.128922	0.45183897	1.0543039	-1.2503524	-0.38820267	-1.3133969	-1.7265892	-1.4893618	-0.302536	-1.2354956	-0.44931126	1.0032799	0.5230117	0.12445545	0.7708905	0.079616785	0.594836	1.1786277	-0.05492878	-0.81923723	-1.0450335	-2.0024228	-0.13086152	0.4592719	0.3767171	0.89793754	0.30924797	0.36329222	-1.6464643	0.05492878	-2.1738467
EA_Pp_50354a	Similar To Transmembrane 4 Superfamily Member 11 / 	1.055011	1.4400456	1.9768107	1.7222645	-3.3768308	-1.2655609	-3.5856893	-6.5883493	-4.7140827	-5.9621334	-0.21261287	-2.7999609	0.8421042	1.5979426	1.977226	0.9002063	1.0266831	0.38371062	1.465111	0.98687387	-6.714715	-1.2014205	-1.8400924	-1.5082614	0.9158995	0.21261287	2.2156556	2.417246	-3.5648534	-3.1291897	-2.4577825	-4.162158
EA_Pp_50355a	"Succinate Dehydrogenase Complex, Subunit A, Flavoprotein / "	0.9351342	1.9701598	0.7464335	1.3357222	0.73714995	-0.265599	-0.93102527	-0.5598371	-0.47203517	-0.84955573	-0.9152353	-1.0843875	0.17652345	1.3031838	0.040356398	1.2172706	0.66481423	0.9324243	1.0179656	-0.15504432	-0.040356398	-0.34438205	-0.5057304	0.37618184	0.55315423	0.30625415	-0.1304729	0.5284188	-0.6184051	-0.9612467	-1.1386306	-1.0128524
EA_Pp_50356a	Pleckstrin And Sec7 Domain Containing 3 / 	0.034609795	0.9512105	0.2502699	0.8010831	-0.59440565	-0.55808926	0.4834695	-0.35993338	-1.1881337	-0.5743222	-1.4467978	-1.2704711	0.726037	0.35112095	-0.034609795	0.43242717	-0.20406628	1.1807737	1.7751036	-0.31443143	0.95963097	-1.266027	-2.1602912	-1.1874452	2.1769147	0.18053412	0.7600956	0.12421322	2.2247133	-0.6111789	-0.07528353	-2.3856068
EA_Pp_50357a	Zgc:63907 / 	-0.7093711	-0.5141206	-0.74085665	-0.77877665	0.25159836	-0.26579142	0.6360135	-0.57704973	-0.23189306	1.1178632	0.35180807	-0.1857791	0.46998453	-0.7052827	0.40501308	-0.81416225	-0.006745815	-0.24878502	-0.80244875	-1.505384	0.83226633	-0.16031504	0.16573381	0.673326	0.33689833	0.5127115	0.6917453	0.5540843	0.006745815	1.6821928	-0.12909651	0.2836175
EA_Pp_50360a	"Epoxide Hydrolase 1, Microsomal / "	1.2404358	1.3819749	0.77891827	0.57324743	-0.47740293	-0.168504	0.015925646	0.14969611	-0.7237809	-0.472162	-1.904249	-1.4790747	-0.6927843	0.1350019	0.49551654	0.95200133	1.2803051	1.3206313	1.8280737	0.30238605	-0.015925646	0.11329436	-0.16038918	-0.4255197	-0.13955855	3.0820525	-0.69794273	1.0450447	-1.1731617	-0.6642268	-1.1123836	-0.100340605
EA_Pp_50361a	"Zebrafish DNA sequence from clone CH211-153A8, complete sequence"	-0.73546267	0.10538125	-0.5246589	0.045899868	-0.23291159	-0.97918916	-0.026452541	1.278542	-0.38284636	0.65002346	1.105164	0.87679243	-0.13301206	-0.30609083	0.02645278	-0.34256554	-0.98836446	1.290951	0.29049468	-1.2132547	-1.7968659	-0.67503834	0.24150085	-1.5618281	3.5207458	1.5978093	0.54759026	0.7324872	-0.61118174	-1.3242567	0.48725748	0.16733027
EA_Pp_50362a	Estrogen-related Receptor Alpha-like / 	0.6561897	1.1916375	0.29294252	0.5558586	-0.3342247	-1.239083	-0.24554634	-0.5209861	-0.78022194	-0.44584084	-1.4452415	-1.0495048	0.7227421	2.0274868	4.054358	1.5960689	0.52071977	0.98699164	0.31680775	3.8402705	0.20547819	-1.2323234	-0.6125803	-0.17813826	-0.5165572	-0.06731248	0.06731272	0.5350759	-0.5801573	0.44924974	-0.94646645	-0.77176905
EA_Pp_50363a	LIM Domain Only 1 / 	-0.34256887	0.096735	-0.8234415	0.79329824	0.87866783	0.31777048	1.5467477	-0.25953436	1.409575	2.7376533	0.861238	0.041461468	-0.5596142	-0.9921036	-1.0157847	-0.7492862	-1.6518903	0.034724712	-0.82649183	-0.734632	1.1211848	-1.6296697	-0.70674753	2.3953357	-0.605484	-0.034724712	0.1891346	-0.8686199	0.075511456	1.9291668	0.19575739	-0.4731412
EA_Pp_50364a	"Zinc Finger, DHHC Domain Containing 17 / "	0.04400444	-0.43691134	-1.0835228	-0.47677803	0.26259136	-0.11110878	-0.28030062	-0.16784048	0.64031315	-1.73E-04	-0.3905368	-0.45419884	-0.38178992	0.69445467	0.88340807	0.97673225	0.5251956	-0.3904357	0.12392521	-0.6330023	0.10327768	0.16432905	-0.084480286	0.15690231	-0.012481689	0.6543932	0.52484655	0.317935	-0.033011436	-0.53808117	0.12549019	1.73E-04
EA_Pp_50365a	Zgc:64123 / 	2.87292	1.6812468	1.0574408	2.4890146	-2.2288728	-0.74534607	-1.3165894	-1.9946995	-2.1095037	-1.9397144	-2.2458067	-2.166854	0.29904842	0.4093542	1.1488023	-0.09380674	1.6291876	2.7497473	2.8686867	0.09380627	-1.5267429	0.29683685	-1.515913	-2.992113	1.1096306	1.4641652	1.2417421	0.80369663	-1.8777971	-1.5848784	-2.4941235	-1.5403585
EA_Pp_50367a	"Sparc/osteonectin, Cwcv And Kazal-like Domains Proteoglycan 2 / "	-0.47417998	-0.22220254	-0.002461672	0.6749346	1.7185676	0.5413377	0.05434251	-0.28183055	0.002461672	0.62089324	-0.12658715	0.15742135	-0.15392709	-1.3164308	-0.36198974	0.007578611	-0.34820104	0.33991838	-0.76215386	-1.7688363	-0.46746755	-0.24395394	-0.7978618	0.99918056	0.3063643	0.037662268	-0.31495738	0.62686086	0.12208009	0.7386477	0.0063169	-1.2068527
EA_Pp_50368a	Dihydrofolate Reductase / 	-0.13789272	0.9452338	0.23516941	0.78809094	-2.0862143	-0.54505754	-1.5990121	-2.0885465	-1.4324257	-1.5247357	-1.5535109	-1.2874663	0.7881367	0.4195068	1.9293149	0.49167943	0.4610479	0.3869202	0.9969835	-0.3623116	-1.0096657	-1.2257721	-2.2480671	-1.1700318	0.24693084	0.13789272	0.6848719	0.15084243	0.41800523	-1.912245	0.39237952	-2.4066184
EA_Pp_50369a	SHC Transforming Protein 1 / 	-0.16306281	1.9538753	0.21366	0.34995246	0.48219705	0.5680711	-0.2494986	-0.52973676	-0.21400285	0.90485835	0.06622958	0.05671954	0.17457461	-0.05671954	-0.6490977	0.56279683	1.4495542	-0.13190103	-0.078346014	-0.15932727	0.5531442	0.28238082	-0.7245438	-0.2508986	-0.26124597	1.0304396	-0.2791679	-0.58509374	0.24126792	0.32131886	-0.2647841	-0.49050546
EA_Pp_50370a	RIKEN CDNA 2310008M10 Gene / 	1.3112812	2.2795248	0.6337395	2.142274	0.047056675	-0.2853508	-0.7732611	-0.84222984	-0.69483185	-1.1079369	-1.3152647	-1.2208776	0.58559895	2.5157032	2.5861063	2.7006521	0.9730234	1.4525151	0.9725733	0.6554661	-0.42627907	-0.44096947	-0.41396523	-0.047056198	0.21500015	0.58665895	0.93887615	-0.254076	-0.14660549	-0.909842	-0.80906296	-0.61614513
EA_Pp_50371a	Histidyl-tRNA Synthetase / 	0.055076122	0.6845317	0.04220152	0.70780706	-0.1377716	-0.46515703	-0.69956636	-0.61739874	-0.6026416	-0.8474364	-1.1830926	-0.8350682	0.86923933	3.9956021	0.6225357	3.7242246	0.35339117	0.5842457	0.646132	-0.71674013	-0.19948435	-0.57061815	-0.3122716	-0.26551962	0.7954593	0.96011734	0.20974874	0.21465158	0.10083151	-0.2645874	-0.5486121	-0.04220152
EA_Pp_50372a	"RAB7, Member RAS Oncogene Family / "	0.25191736	0.09180379	-1.2689209	-1.0246394	0.45195723	0.00629282	0.52297163	-0.96890974	-0.749208	-0.34081745	-0.13242435	-8.45E-04	8.45E-04	1.3851752	-0.4436841	1.4621611	0.38480663	0.052132368	0.19085693	-0.44668627	0.78024197	-0.004230499	-0.10466862	0.81019974	-1.3381763	-0.12892008	0.30377483	0.2108922	-1.5240965	0.84157324	-0.88277197	-0.006948471
EA_Pp_50373a	Iron Responsive Element Binding Protein 2 / 	-0.32889295	0.34933352	-1.9123538	0.082478285	0.832988	0.30167747	0.13709712	-0.5200379	-0.5149472	0.17366672	-0.49725556	-0.60882115	-0.18813586	1.6246021	-0.21891093	1.147794	0.37309146	-0.30466676	-0.42078137	-1.5218699	0.8613117	0.3834293	0.35904193	0.76798034	-0.9777429	-0.082478285	-0.14048791	-0.5153668	0.09024882	0.13556504	-0.8170855	0.18370414
EA_Pp_50374a	"Zebrafish DNA sequence from clone CH211-198A3 in linkage group 7, complete sequence"	1.0874686	1.6513484	1.1008549	1.794949	0.14801216	-0.14801216	-1.993897	-1.3726735	-0.8217273	-1.0069637	-2.0577788	-2.3246565	2.131072	2.0509624	2.097148	1.8309593	0.771698	1.7103834	1.8436251	-0.24175858	-0.88443995	-2.1662183	-1.3048692	-0.4180746	1.4932208	2.2356992	2.6616645	1.3336992	-0.77090645	-1.6895888	-0.9264884	-1.585547
EA_Pp_50375a	Transmembrane Protein 16K / 	0.573086	0.7956579	-0.71010804	0.038905382	-0.4061067	0.06961465	-0.81008315	-0.46967626	-0.44445252	0.007289171	-0.03126502	-0.64345574	0.7158835	1.3533385	0.95679307	0.88864636	1.1424987	-0.13282037	-0.09068227	-0.47380614	-0.4195826	0.10406089	-0.6153362	-1.0742061	0.58016896	0.7273271	0.40292907	0.53796077	-0.1196239	-0.7095282	-0.007289171	0.02844596
EA_Pp_50376a	PCTAIRE-motif Protein Kinase 2 / 	0.099859	0.6014402	-0.44645834	-0.20100689	-0.7013061	0.8143668	-2.381092	-0.2618904	-0.53166723	0.57451296	0.8284569	0.5356369	0.599242	1.0023105	0.6397953	0.5342529	1.147821	1.4895945	-0.11322403	-0.5243895	-0.73898554	-2.1895657	-1.1904311	-0.09985876	1.4339185	0.36365557	1.2663741	0.74552774	-0.7506733	-0.3981886	-0.12696838	-0.36268806
EA_Pp_50379a	"Alpha-2,8-sialyltransferase ST8Sia IV / "	-1.1754436	0.436373	-0.23237252	0.35217285	-1.0549135	-0.9746506	-2.0622873	-1.6282988	0.73653555	-1.9736052	-0.28204918	-0.29349947	2.2098098	3.4062805	1.0722737	0.17065597	-0.031336546	-0.00813508	0.52245235	1.6540585	-1.4514294	-0.6255088	1.0341363	-1.3213477	0.46655107	0.11313629	0.18390632	1.5542064	-0.15966654	-1.9994893	0.09702253	0.008134842
EA_Pp_50380a	"Leucine Zipper, Putative Tumor Suppressor 2 / "	0.6565387	4.0803595	1.2301009	1.2590992	-0.1762073	-1.3747742	-1.0044167	-0.91578984	-1.1276228	-0.7056496	-1.5119331	-1.2252595	0.9638822	0.99447274	0.99204373	0.74180675	0.1762073	0.9185164	0.7345979	1.074867	-0.3569324	-1.7094114	-1.2758348	-0.6275213	0.8457062	0.70323825	0.87560916	0.97315526	-1.3810513	-1.2079537	-1.29969	-1.3521631
EA_Pp_50384a	"Zebrafish DNA sequence from clone CH211-270C19, complete sequence"	-0.95386934	-0.03031826	-0.8235874	0.20856142	4.1859446	1.6018908	-0.059984446	0.023403406	0.25572467	0.14629579	-0.599632	0.50351214	-0.85512733	2.5347655	-1.8222561	-1.0500813	-1.7211854	-0.13399744	-0.71375275	2.4418137	0.31614995	0.7433646	1.8495848	-0.023403406	-1.1570175	-1.3487413	-1.0078123	-1.4408989	0.837445	0.44546294	1.5402157	1.3299124
EA_Pp_50385a	RAE1 RNA Export 1 Homolog / 	-0.45805073	0.4243927	-0.33414555	0.084077835	0.45383692	-0.17567825	0.18594742	0.059928894	-0.004683495	-0.11154652	-0.6231289	0.17363262	-0.19165707	0.16380596	-0.046130657	0.7576957	-0.9084835	-0.50117064	-0.46517944	-0.13479042	0.35667706	0.02881813	0.5907898	0.3358059	-0.17497444	0.048201084	-0.29620743	-0.3492384	0.9019022	-0.16791677	0.004683495	0.67725945
EA_Pp_50386a	"Zebrafish DNA sequence from clone DKEYP-96F6 in linkage group 18, complete sequence"	1.3044384	0.6444504	1.281656	1.692066	-2.2438757	-1.5687048	-2.4697745	-1.3464525	-0.959265	-2.070099	-0.05380702	-1.1996615	1.9068921	1.7779229	1.394532	0.7489326	0.51400876	2.1438634	1.4890835	0.05380702	-2.3947394	-1.3536594	-1.5397284	-2.928322	1.3478539	1.8751562	1.7712262	1.1897933	-1.6621912	-2.210376	-2.3722064	-2.5132568
EA_Pp_50387a	"Homo sapiens chromosome 8, clone RP11-122C21, complete sequence"	-0.5871918	1.403724	0.6940186	1.2437296	-1.6427524	-0.145221	-1.0294783	-1.5759261	-0.12103653	-0.98329425	-0.98473	-0.8476913	1.1100109	0.8266382	0.39084768	0.8009627	3.0279582	0.79205394	1.4176843	0.12103653	-0.7147505	-0.831166	-1.6709678	-0.81850266	0.62884283	0.65863204	1.2129481	0.5132835	0.648299	-1.3886764	-1.3812215	-1.9953983
EA_Pp_50388a	Hypothetical Protein LOC407660 / 	-0.080450535	0.25249147	2.03163	1.867166	0.21271324	-1.2914662	-0.9203048	-0.9438195	-0.041038036	-1.2961259	0.020071507	-1.233089	1.9436212	3.0530658	2.5494604	-0.9662895	2.2411962	1.7545824	0.45022154	0.95905447	-0.8341985	-0.24232244	-2.148686	-0.10776186	2.480844	2.1375542	1.5469251	2.6851058	-0.2921977	-0.76611996	-0.020071507	-1.648663
EA_Pp_50389a	Tetraspanin 4 / 	0.2936287	-1.0657191	-1.0219975	-0.834167	-0.6683011	0.87658405	-0.050824165	0.31112862	1.7974367	1.215807	1.1719894	0.77639866	0.36283207	-1.78E-04	-0.113847256	0.35538626	-0.08093166	-0.045066357	-0.2393446	-1.0907784	-0.18075562	0.044576645	-0.10900593	1.78E-04	-0.40387726	0.11045599	0.7255955	-0.41802788	0.33068943	-0.48741674	0.1175251	0.043334007
EA_Pp_50390a	LIM Domain Only 4 / 	-0.12415886	1.6086757	0.011413097	0.60313725	0.27244925	-0.81099176	0.014305592	0.76306486	0.44501352	-0.31066608	-1.7019625	-1.5548477	0.47137976	0.12718463	-0.3364637	0.2758422	-0.35365033	0.18171787	0.7253449	0.4897895	-0.5971956	-0.80049515	-0.42209864	0.18480873	0.19477701	-0.011412859	0.44256568	-0.13305163	-0.022572517	-1.1056652	-1.7564378	-0.38390493
EA_Pp_50391a	Similar To Zona Pellucida Glycoprotein 3 / 	1.1816525	1.0515327	10.496441	1.6068616	0.22835684	-0.57372546	4.221208	1.1565199	-1.0932357	1.2451634	-1.3734188	1.7207737	-0.14803576	1.1539989	-0.9063709	0.36591578	1.2152977	-0.5109031	0.11177039	11.475964	-1.2693787	-0.588439	4.674297	-1.0111256	0.5124233	-0.11536288	-0.11177039	-0.7720809	-0.6706095	-0.2704115	-0.5348859	-0.67244864
EA_Pp_50393a	Hypothetical Protein LOC560873 / Similar To RIKEN CDNA 5730427C23 / 	-0.4548955	1.2865465	0.4436221	1.4866464	-1.649292	-0.2776835	-0.44229746	-1.4567738	-1.2840052	-1.0637746	-1.1432724	-0.8836918	1.2708652	0.70865154	0.82833743	0.95795274	0.25657463	0.7541063	1.2113054	0.30208588	-0.2565744	-0.9743986	-1.707264	-0.66890335	0.8563597	0.5378058	0.9745631	0.62884736	0.693872	-0.29933262	-1.6043792	-1.2371502
EA_Pp_50394a	Zgc:77377 / 	-0.6095531	-2.6340578	-0.42580485	0.9078572	-0.035876513	-0.8040893	-0.1467588	-2.1686037	-0.14717412	-0.08593345	0.23855424	-0.4320457	0.973552	0.22513843	1.9749091	0.48045945	-0.16897273	0.83249784	0.752424	0.4205544	0.6192982	-0.05841565	-0.7511666	0.035876513	3.052605	1.2737215	2.0322387	1.2510207	-0.74385905	0.2567761	-1.7741635	-0.5616243
EA_Pp_50396a	Similar To MKIAA0870 Protein / 	0.8972988	1.1674867	0.65975714	1.0316949	-0.010230541	-0.033726215	-0.7313981	-0.06604242	-0.0377059	-0.114943504	-0.8446164	-0.77781296	1.1590338	0.6731229	1.4742093	-0.60851526	0.6128864	1.0339885	0.62099075	-0.14934254	-0.20268583	-0.1963458	0.010230541	-0.5208945	0.9543581	0.7934103	0.9537487	0.8376403	-0.83477974	-0.91373396	-0.38874674	0.08568907
EA_Pp_50397a	Similar To Ubquitin-like Protein 1 / 	1.8218403	2.6368313	-1.4994378	1.6588984	-0.5699315	0.98152256	-0.4206581	-1.1505194	0.14221382	-0.30554008	0.90488434	0.4827776	1.913887	0.08056259	0.5923333	1.22191	-0.4746747	0.76185083	-1.0729661	-2.7841616	-1.4345217	0.075671196	-0.96272755	-0.5251894	-0.7475085	-1.151741	-0.8797536	0.58367443	0.35146713	-0.09908724	-0.075671196	1.0432043
EA_Pp_50398a	Activin Receptor-like Kinase 8 / 	-0.38440323	0.12454867	-0.66686964	0.7430053	0.26876545	-0.65694	-0.14295197	-0.34276342	-0.11368227	-0.20268202	-0.32511997	-0.7416682	0.314842	2.1250687	-1.3790662	1.318285	0.2741499	0.42817163	0.83700275	-0.0935936	0.0935936	-0.70680904	-0.7092881	0.09367609	1.0813899	0.44881344	0.60060644	0.7140293	-0.7806535	0.891685	-0.9581089	-0.50318813
EA_Pp_50400a	"Hepatocyte Nuclear Factor 4, Alpha / "	0.34296036	1.2698283	1.0773902	0.9396591	-3.4294095	-0.9374404	-4.0838356	-4.433898	-3.7245793	-3.7978806	-0.35140753	-2.7765536	0.8282981	1.1550794	1.4903746	0.96805954	2.064652	0.43660927	0.90295553	0.075597286	-5.082345	-0.075597286	-2.7258043	-4.4589367	0.9895158	1.4590864	1.359734	1.4485621	-2.7962246	-4.068657	-3.0937324	-4.2726583
EA_Pp_50401a	Hypothetical Protein LOC570336 / 	3.2467756	4.3848314	3.6326542	3.6293907	-4.7322936	-8.639944	-2.678236	-9.954081	-8.06653	-6.994538	-7.0567074	-4.7449703	4.241974	3.4192429	3.0366917	3.150137	3.1127024	3.6888428	3.0076094	2.678236	-4.893324	-3.9637012	-4.760829	-2.908659	3.4136229	3.1993332	2.8993473	3.0045242	-9.294942	-4.9371123	-7.578564	-9.048956
EA_Pp_50402a	"Zebrafish DNA sequence from clone CH211-215A12 in linkage group 17, complete sequence"	0.22914386	-1.0956523	0.5713017	0.6270535	-1.6536899	-1.0900066	-1.378403	0.22121644	-0.07168412	-0.25845265	-1.4101603	-1.7034042	1.5027001	0.4361589	0.07168412	1.3764799	-1.4250498	1.3851063	0.5231836	1.4756587	-2.520066	-0.4790728	-0.7963588	-2.3908536	2.689121	1.717015	1.2774274	0.2724135	-1.5581286	-0.33448005	-0.8075826	0.22523475
EA_Pp_50403a	Similar To Hypothetical Protein KIAA0297/KIAA0329 / 	0.50578856	-0.037332296	3.1580193	-0.1597166	-0.5772803	0.2743199	-1.0413101	-1.2577779	-0.2470386	-0.68367696	0.06854892	-0.9904702	0.39567924	-0.6745384	0.8538239	0.22500801	1.2587965	1.1298916	0.24741507	-0.7124822	-1.1614387	-0.9647181	-0.17129827	0.79854417	0.037332296	0.82417154	0.05277157	0.22795057	-0.8215265	-1.0013571	-1.0503142	0.642184
EA_Pp_50405a	RIKEN CDNA 2310040C09 Gene / 	-1.9364638	-0.12655854	-0.91383314	-0.08210826	1.1406684	0.42082405	0.26503086	0.8829074	0.18689346	0.82585335	0.12422085	0.8193674	4.871323	-0.74812984	-1.2456827	-0.40640616	-1.1284776	-0.6362772	-0.12973833	1.6443644	0.11184931	0.24383926	0.0821085	0.92562294	-0.6002948	-0.8022492	-0.407449	-0.85249233	-0.74950886	0.08589935	1.0848083	-1.5671415
EA_Pp_50408a	"Phosphatidylinositol Glycan, Class C / "	8.67E-04	0.4047525	0.004757166	1.0542891	-0.024034739	-0.5267713	-0.49422622	-1.2206657	-0.86594176	-8.67E-04	-0.66562533	-0.10961318	0.7800791	0.530432	0.23882174	0.5159471	0.3127253	-0.40092587	0.008107901	0.10758901	-0.553601	-1.133951	-0.70435405	0.6110108	-0.19479966	0.045870543	0.29561448	0.11102462	0.07072663	-0.5250199	-0.4754188	-0.73556876
EA_Pp_50409a	"Family With Sequence Similarity 26, Member A / "	0.40642643	0.1317079	0.99917436	0.00982666	-0.8132241	0.5948	-0.3675189	0.71110725	2.2129927	0.21862793	1.1731324	2.2319474	-0.08725762	0.4418149	-0.009826422	-0.28233957	0.09128451	-0.15594721	0.12517738	-1.1166179	-0.71289253	-0.21537828	-1.1001303	-0.78444123	-0.58252144	-0.6577344	-0.13575435	-0.71303344	1.1337743	-0.36304903	1.8663726	1.9402876
EA_Pp_50410a	"Zebrafish DNA sequence from clone BUSM1-150F13 in linkage group 8 Contains part of a novel gene, a novel gene for a protein similar to human splicing factor 3a, subunit 1, 120kD (SF3A1), a novel gene for a protein similar to DNA directed polymerase delta 2, regulatory subunit (50kD) (POLD2), a novel gene for a protein similar to polyglutamine binding protein 1 (PQBP1), a novel gene for a protein similar to T54 protein and the putative novel transposon CR1DR2, complete sequence"	-1.1024148	0.95464516	1.3238058	0.71637106	-1.4851091	-0.57755375	-1.5658915	-0.57367253	-0.6543336	-0.82422996	-1.4799173	-1.3743894	0.5769515	0.3389039	-0.17301965	0.36815906	2.1092331	0.73492026	0.9974866	0.03869915	-1.0841529	0.55006576	-0.6717031	-1.3758748	0.2147429	0.26826787	0.70041776	-0.03869915	0.4054773	-1.9622333	0.42826152	-2.4901145
EA_Pp_50411a	RAD21 Homolog / 	-0.2545004	0.14080715	0.13995266	0.21143627	0.4270234	0.03584671	-0.020338058	-0.27962685	0.14515877	-0.46999168	-0.77234745	-0.09602928	-0.35842133	0.116763115	2.87E-04	0.49701834	-0.17432022	-0.12800646	0.08871651	0.24822807	0.25291538	0.087563515	0.35635948	1.319974	-0.5004511	-0.13600206	-0.2977953	-0.6560488	-2.86E-04	-0.35132933	-0.18642807	0.6636801
EA_Pp_50412a	Heparan Sulfate 6-O-sulfotransferase 2 / 	-1.0534947	0.737453	-0.039942026	1.4643486	-0.6979816	-0.51814437	-0.16361117	0.15164971	-0.66699123	-0.6517122	-1.5501797	0.9653847	0.54221463	1.310535	0.15317392	1.2729299	-0.39119124	2.3252318	0.58791614	-0.46346927	-1.1940424	-1.4986608	-0.1777184	-1.3332951	0.06089568	0.9141338	0.34488487	0.5949614	0.0820272	0.039942026	-0.97710824	-0.65463567
EA_Pp_50413a	Mitogen-activated Protein Kinase Kinase Kinase Kinase 5 / Mitogen-activated Protein Kinase Kinase Kinase Kinase 3 / 	-0.45428455	-0.89550865	-1.6002733	-0.9175595	0.73677695	-0.947225	-0.12826765	0.20167649	1.4646837	1.54595	0.39786208	0.8222133	0.50483	-0.67667663	-0.23462737	0.21433365	0.24224913	0.001546264	-0.8310298	-2.0630631	-0.001546264	-0.15449655	0.009291768	0.23636687	-1.0435444	0.6857096	-1.1091665	-0.7729441	0.49653208	-0.06339538	1.2277938	0.99142087
EA_Pp_50415a	Hypothetical Protein LOC559385 / 	0.011883259	1.0420232	-0.3430817	1.445888	0.34271574	-0.45394564	0.67111826	-0.2567649	0.15520334	-0.23072433	-0.26273918	-0.47373152	0.6829395	0.5033827	0.42815733	0.7524986	-0.54700446	0.5536699	-0.1709547	-0.34213924	-0.112558365	0.028154373	-0.43687677	-0.011883259	-0.26980948	0.14622545	-1.5387435	-0.6256273	1.235599	0.7652478	-0.110928535	0.2621746
EA_Pp_50416a	RIKEN CDNA C630035N08 Gene / 	-0.94272757	1.0577717	0.33537436	0.91565084	-0.9816017	-0.5032346	-1.337493	-0.037570953	-0.43116426	-1.3127728	1.078548	-1.0115995	0.783308	0.50877285	0.037570953	0.44066143	1.4806602	3.2883883	1.0794644	-0.21336746	-1.0581293	-1.112936	-1.9892292	-1.179039	0.30733156	0.33373976	1.1926959	0.16828847	0.3595624	-1.6452222	-0.7401242	-0.78167486
EA_Pp_50417a	Similar To NADPH Oxidase Homolog 1 / 	0.17043233	0.53877425	0.50818944	0.39742112	-0.9183934	-0.69121957	-1.9251659	-0.91354537	-0.17043233	-1.2005293	-0.19952178	-0.78361535	1.140095	1.0449188	1.4061863	0.2415874	0.8345506	0.9203408	0.25203872	1.3144233	-1.9085133	-0.6182039	-1.2448447	-0.5740926	0.89921784	1.3895705	1.3983414	1.4447606	-1.1226904	-1.9494369	-0.90232396	-1.2701609
EA_Pp_50418a	Zgc:73406 / 	-0.5212929	0.61105037	3.9548266	-0.038427114	0.28517842	-0.5163815	1.4484351	0.5528166	1.0599597	0.30565524	-0.16831756	0.628814	-0.07151294	-0.9012873	-0.3845775	-0.21816611	-1.1316454	-0.548414	-0.7390678	2.5662682	-0.003421068	-0.53884625	1.3060954	0.16856503	-0.6747072	-0.47242427	-0.16851163	0.003421068	1.6708033	0.071335554	1.1049922	1.7025635
EA_Pp_50419a	Zgc:77869 / 	0.45363688	0.6200893	-0.466542	0.2809441	-1.2780201	-0.44782424	-1.0179708	-1.7690613	0.20869946	0.7574675	-0.122918844	-0.06965041	-0.015819311	0.64257216	0.93881965	0.53563094	0.2702539	0.5643027	0.82394195	-1.3676426	-0.19011188	-0.2513845	-0.9646437	-1.1644199	0.4866135	1.2007005	1.1987746	0.5420859	-0.7892463	0.015819311	-0.10096526	-1.5993025
EA_Pp_50420a	"Zebrafish DNA sequence from clone CH211-224L10 in linkage group 23, complete sequence"	-0.1724236	0.8360567	0.1909368	0.67112637	0.012240171	-0.5596278	-0.3354261	0.83195376	0.024083853	-1.4753649	-0.56367135	-0.012240171	0.5249572	0.33087206	-0.18230224	0.27849126	-0.31159234	0.4699893	1.0252707	-0.57077646	-1.1315515	-0.05556369	-0.021443129	-0.75563383	0.14634562	0.2958672	0.7618971	-0.17765236	0.07121062	-1.9735372	0.9454782	-1.8155038
EA_Pp_50421a	KIAA1086 / 	0.09175968	0.049428463	0.047937393	-0.02064991	0.0968585	0.20864582	-0.2617159	-0.14364624	-0.27143478	0.47913742	-0.3929863	-0.102087975	0.6142249	0.45176363	0.26126432	-0.22006321	-0.12963581	0.4234786	-0.37335777	-0.74637604	0.2592821	0.21201324	-0.05648613	0.005626679	-0.21355724	0.18332815	0.57631016	0.64835835	-0.3544464	-1.054296	-0.005626679	-0.6239672
EA_Pp_50422a	ATPase Inhibitory Factor 1 / 	-0.08797836	0.504776	0.23918152	0.14748669	-0.6970887	-0.38348866	-0.9279108	-0.9177036	-0.23470497	-1.0757608	-0.22826958	-0.20527554	1.2832422	1.217701	1.2692266	1.0919175	1.328887	0.7218909	0.3617859	-1.0489902	-0.9527149	0.08797836	-0.7498617	-0.9103775	-0.14583969	0.920897	0.3842411	0.8784971	0.16599083	0.09574175	-0.16646767	-0.80027294
EA_Pp_50423a	"Collagen, Type IV, Alpha 3 Binding Protein / "	1.1863978	-0.40560555	-0.35048294	0.740577	-0.38992286	-0.70320773	-0.8208606	-0.85850406	0.008329153	0.15795445	0.36527085	-0.35187888	1.3813293	0.976063	1.3164322	0.18187547	-0.052663565	-0.039397478	0.91701245	-2.3257546	-0.008329153	-0.0495708	-0.30071712	-0.6195805	0.9801476	1.6470664	1.3155782	1.4207294	-0.6727574	0.31116128	-0.37132525	0.11477971
EA_Pp_50424a	"Solute Carrier Family 25, Member 14 / "	-0.64701796	1.1078677	0.4173541	1.1072755	-1.687799	-0.3476472	-1.4133968	-1.592186	-1.3592377	-1.2999878	-1.2986822	-1.0356541	1.0172987	0.46445942	0.001587153	0.76910543	0.4683063	0.54430676	1.0426497	-0.001586914	1.9689808	-1.1238413	-2.1169877	-0.82670975	0.54849005	0.38883042	0.7872822	0.41714263	0.4418249	-1.7988853	-1.7825317	-2.0361238
EA_Pp_50425a	"Loss Of Heterozygosity, 11, Chromosomal Region 2, Gene A Homolog / "	-0.49077106	-1.9600003	-3.057278	-0.7659123	1.667897	2.0559094	-0.31347823	-0.31353068	2.2609074	3.7969534	0.37933087	2.482343	-0.16275477	1.2982352	-3.2907352	-0.32256246	-0.9152911	-0.6359818	-1.1847928	-3.2999432	2.0361054	1.0648797	0.48669457	0.947963	-1.1088865	0.8661506	0.53372025	0.8422878	2.2760823	0.11208987	-3.291015	-0.11208987
EA_Pp_50426a	Similar To KIAA0837 Protein / 	-1.8891864	1.9144082	2.9722743	-0.14315915	-3.0340438	2.3468823	0.24082708	0.14972496	-2.6794443	-2.4460258	1.3010802	0.020812988	-0.2679429	7.985496	-1.0608695	7.9293747	5.07752	-0.5690434	-0.020813227	1.6412559	-1.6393485	2.8999677	0.19558048	1.1747499	-0.71465945	-0.7763548	-0.29392195	-0.8719499	-0.7872436	0.53315306	0.3997321	-0.15956068
EA_Pp_50427a	Major Histocompatibility Complex Class I UEA Gene / 	-0.4376669	1.3485312	0.5936427	1.3074236	-1.4979706	-0.19756365	-1.1625495	-1.4476991	-1.2278028	-1.0785432	-1.0653296	-0.86310244	1.2045703	0.70485306	0.2908466	0.93919396	0.3247416	3.6949515	1.2718441	0.19756365	-0.5495906	-0.8666587	-1.8560681	-0.68728685	3.5507507	0.5842874	1.0548873	0.565917	0.65559435	-1.5578146	-1.510263	-1.904542
EA_Pp_50428a	"Zinc Finger CCCH-type, Antiviral 1 / "	0.021235466	1.113617	0.34882164	0.49835682	-0.29985952	0.09986782	-0.7966051	-0.18861961	-0.025827408	0.021848679	-0.4294138	-0.21725845	0.33258057	0.3534956	0.7548156	-0.4653077	-0.18585014	-0.293427	-0.0498991	-0.7744036	0.07687664	-0.12236214	-0.3230095	0.852684	0.28849506	-0.021235943	0.39659595	0.0682745	-0.5343342	-0.9058671	0.50882244	0.2173357
EA_Pp_50429a	Expressed Sequence AU041783 / 	1.3570747	1.0456667	-1.0756352	0.021675587	0.31390762	-0.42802525	-1.2740865	-1.1182952	-0.100944996	-0.021675587	-0.3729596	-0.87925816	0.85108376	-0.52488804	1.2437477	0.9405799	0.47835636	0.52896786	0.23728275	-1.3333147	-1.2949619	0.57771015	-0.66145706	-0.18672752	1.1381006	1.6710105	1.0340304	1.0833187	-1.2315078	-1.5006132	0.2295084	-0.7277274
EA_Pp_50430a	"Zebrafish DNA sequence from clone CH211-242P18 in linkage group 1, complete sequence"	-1.4995115	-0.77254844	2.2660637	1.7980146	-2.5305262	-2.1227827	-2.957502	1.022614	1.6445403	-3.066317	2.2608953	-1.894053	2.3502154	-0.34347725	3.0802813	-0.86762047	2.2068548	2.1032991	-0.5500562	0.61678886	0.34347725	-2.8222547	-2.5543246	-1.4395566	2.7872787	3.4724607	-0.9068551	3.1620345	1.4752378	-1.7231011	1.614696	-2.6853595
EA_Pp_50431a	"6-phosphofructo-2-kinase/fructose-2,6-biphosphatase 4 / "	-1.4348118	-1.3688724	-0.89168	-2.2119799	0.21973157	1.070348	0.23188901	0.44484735	0.51612115	0.564852	-0.060584784	0.30119443	-1.0145743	-1.4669912	-1.5063641	-1.8270233	3.2808907	-1.0593753	-1.001631	0.13965726	0.32997632	2.085026	0.634557	-0.7337892	-1.5355124	-0.5469706	-0.3760116	-0.3625195	1.4124243	0.060584784	0.5542033	0.90202737
EA_Pp_50432a	"Superoxide Dismutase 1, Soluble / "	1.3714614	1.6292768	1.9493899	3.1084094	-1.591691	-1.6232066	-2.071941	-1.7339158	-1.8535647	-2.6365237	-1.4606586	-1.754395	2.196322	2.4987073	1.4559598	2.3661027	1.7204833	2.0536962	2.298514	0.33384943	-1.0280719	-1.891211	-1.7473712	-0.78475046	0.4190154	1.8447137	1.452949	2.1795564	-0.76098967	-1.1701899	-1.9208226	-0.33384943
EA_Pp_50433a	Chromosome 20 Open Reading Frame 18 / 	0.8461833	0.16051579	-0.16051579	0.18317556	-1.0857239	0.46941328	-0.38427877	-0.73811674	0.24048853	-0.8670802	0.23234606	-0.6937814	-0.551847	0.20193815	0.3341484	-0.27057934	1.8914409	-0.3768382	0.6087251	-0.21962976	-0.2649684	0.3300023	-1.0331378	-1.2092309	0.33222628	0.6443119	0.36528254	0.47629213	-0.37688017	-0.5506449	-0.28313398	0.48350382
EA_Pp_50434a	Hyperpolarization Activated Cyclic Nucleotide-gated Potassium Channel 3 / 	0.5642381	0.4061389	3.7682514	0.5341513	-2.409459	-0.7911439	-0.4247799	-0.049180508	0.26067686	-1.0301714	-0.72968674	-0.17391539	0.40853214	0.56356144	3.3836164	0.27847624	-0.44866586	0.99702954	0.703835	2.051774	-1.2705584	-0.5716238	0.45076084	-0.032957554	0.026455402	-0.087676525	0.38180494	-0.25600338	-0.026455402	-0.09809208	1.6680293	-0.50635576
EA_Pp_50435a	Synaptotagmin XIV / 	-0.46407318	1.3576822	0.6968179	1.2630076	-1.6042571	-0.14678669	-1.0683265	-1.5043979	-1.2782755	-1.039906	-0.9793334	-0.8528862	1.1826048	0.7526438	0.39273477	0.9396801	0.30582428	0.7883177	1.403729	0.14678621	-0.6131587	-0.81352043	-0.6605129	-0.7652931	0.66609025	0.6009333	1.1598685	0.54025054	0.6085522	-1.5013075	-1.418087	-1.9439859
EA_Pp_50437a	NK2 Transcription Factor Related 3 / 	2.2196386	2.4567106	-0.27787232	0.02346301	-0.30943656	3.2166336	-1.5683568	-1.0027516	-0.7550452	-1.4928029	2.3328397	0.35520053	1.7838461	0.055963278	1.7217519	0.2850845	4.0055456	-1.1231399	1.6176813	-0.51444745	-2.392913	2.9847372	1.9983556	-0.6323631	-0.1377461	-0.3341987	0.38300252	0.33288598	-1.0066864	-2.3569977	-0.02346301	-1.6149399
EA_Pp_50439a	"Zebrafish DNA sequence from clone DKEY-35P13 in linkage group 17, complete sequence"	-0.19756293	-0.9783623	-1.472245	-0.65169597	1.1777356	-1.5433629	2.3984973	0.70111203	-2.53557	-2.1521199	2.8921297	-0.7298062	1.5777414	-1.338875	1.7424848	-1.5004561	-2.2071874	0.081406355	0.26746058	0.103686094	-0.22111535	-1.5828397	0.32695222	1.1814001	1.3729126	-0.86840296	-0.081406355	1.3999383	0.690459	-0.6822641	1.203614	1.3650692
EA_Pp_50440a	Similar To LReO_3 / 	-0.03449273	0.07389665	-0.78917885	-0.14362502	3.4567337	0.3717394	4.668595	-2.9272113	-1.304292	5.0740905	3.0319743	3.0172915	-0.30257463	0.59543276	-1.0334411	-0.43816328	-1.1179075	-0.48915744	0.03449297	-1.3045802	5.6934295	0.2748356	0.8966203	4.1327777	-0.7260871	-0.7080786	-0.22748947	-0.87032986	-0.77494717	3.1325445	2.5413404	1.5762787
EA_Pp_50442a	Zgc:92791 / 	1.1278067	1.4405231	0.38169575	1.5696907	-0.8346276	-0.5513544	-1.3959436	-0.8769541	-0.52924633	-1.047224	-0.1414051	0.10628319	0.9113064	0.63503075	0.6249347	0.8623824	0.7628145	1.0126519	1.3886852	-0.10628319	-1.9172525	-0.8391285	-1.0502558	-1.2312107	1.0953093	0.8931556	1.5488272	1.007246	-0.24363327	-1.9313235	-0.86483383	-1.86796
EA_Pp_50443a	unnamed protein product [Tetraodon nigroviridis]	-3.779425	-1.9321585	4.084096	-1.9629941	1.574774	0.5663903	0.6182382	1.886234	0.9606941	-0.08465028	1.227123	1.1466949	-2.0781379	-2.4966376	-2.9422817	-2.3135304	-2.9744203	-2.4648752	-1.874783	5.635214	0.616112	0.08465028	1.1725175	0.91433597	-2.53533	-2.655703	-2.1675384	-2.3882306	1.730912	-0.58970475	2.6219146	0.16070771
EA_Pp_50444a	Si:rp71-18a24.1 / 	-0.6503024	-3.4331112	-1.4551582	-2.4499052	2.9456463	2.188314	2.2445893	2.1382728	2.1394515	2.4934974	1.7735	2.0142808	-3.6871717	-4.0914845	-4.45827	-3.2913837	-0.67228556	-3.889763	-1.615356	-1.3592978	3.1858363	0.6503024	2.8951468	2.732242	-1.347537	-4.246971	-3.6666257	-4.2966948	2.2860732	2.9321423	1.9983373	2.5223022
EA_Pp_50446a	"Zebrafish DNA sequence from clone CH211-225H9 in linkage group 20, complete sequence"	0.5154023	1.5942769	0.6442723	1.3497596	-0.7462349	-1.0963073	-1.3205314	-0.74627924	-0.68678427	-1.199244	-1.0300136	-1.1600289	0.76981115	1.3171916	0.77660275	0.9284582	0.61491346	1.212431	0.63657904	0.49985552	-1.0330243	-0.8675723	-0.8977933	-0.49985552	0.9486594	0.95189095	0.7170787	0.7493825	-0.7031617	-1.2431574	-1.0241313	-0.8915639
EA_Pp_50448a	Similar To Cell Division Cycle Associated 3 / 	-2.3049316	-4.7542906	1.0137181	-3.4758587	1.6973524	0.8394475	2.2383552	0.47022772	-0.47022772	1.2279763	0.6732993	0.56548357	-3.7031403	-6.978673	-5.692273	-6.7449136	-6.9103055	-6.922735	-3.7729917	2.289266	1.8411794	0.772449	1.6135097	2.6287045	-7.003114	-1.8400564	-4.566779	-6.235396	0.9430766	2.0066261	-0.5903077	2.1290803
EA_Pp_50449a	Nudix-type Motif 5 / 	-1.4647553	-1.8917768	-1.7477043	-0.9012697	0.522094	-0.39760518	-0.056334734	0.6218021	0.08913016	0.6132858	0.45521522	1.0260589	-0.70180583	1.5665166	0.026272058	0.43243337	-1.5071843	-1.6016753	-0.85172486	-1.5366404	-0.19056249	-0.15483022	1.0547693	-0.026272058	0.12627769	-0.17561603	0.23314166	-0.28588796	1.0419834	0.75043607	0.82879806	1.6970804
EA_Pp_50450a	"Neotrigonia margaritacea 18S ribosomal RNA gene, complete sequence"	0.014180183	0.24677944	-1.1603234	-0.39278412	0.2575059	-0.42172337	-0.33960772	0.17005444	0.21149778	-0.6434784	-0.22325087	0.019377708	-0.30028868	0.40079784	0.2553811	0.6221986	-0.28809786	-0.014180183	-1.5700648	0.5472059	-0.40047836	-0.19027853	0.09341335	-0.08911371	-0.074509144	0.62418175	0.38753414	0.2864585	0.033562183	-1.1828918	-0.3738947	0.17925549
EA_Pp_50451a	"Zebrafish DNA sequence from clone CH211-59H6, complete sequence"	-0.725842	1.1022451	0.39630413	0.994148	-1.7804174	-0.4048419	0.76577044	-1.7716746	-1.5123434	-1.329556	-1.2208853	-1.0950809	0.9404712	0.48104525	0.114555836	0.65122914	0.18892884	1.323066	1.07934	-0.1145556	-0.87008667	-0.26192093	-2.0497007	-0.97561884	1.5125778	0.3301983	0.8925781	0.3182869	0.4496107	-1.596962	-1.6764736	-2.1865034
EA_Pp_50452a	UDP-glucose Ceramide Glucosyltransferase / 	1.488493	0.92384243	0.2948928	0.026982069	0.9227214	0.17628384	-0.6922741	-0.15588331	-0.22544098	-0.7469053	0.17499685	-1.304945	-0.3375764	0.13522053	-1.2292941	-0.5926063	1.7426443	0.75997615	-0.08690381	0.4521823	0.006406784	-0.006406784	0.17018318	0.6753082	0.6955197	-0.2349863	-0.44813633	0.5621915	-0.8780327	-0.20432615	-0.46794653	-0.25270653
EA_Pp_50453a	Transportin 2 / 	0.019919872	0.45286965	0.004092932	3.5340247	0.84585667	0.7421212	0.4627428	0.32156515	-1.0739989	-0.95572853	-1.1758566	-0.4706478	-0.54041004	0.026321888	-0.00409317	-0.6757226	0.21870327	0.7015414	-0.46068954	-0.93631506	0.74759674	0.4097252	0.6741724	1.1132898	-0.11490893	0.94155455	-0.32546973	-1.180937	-0.3317852	-0.6341963	-0.7919736	-0.80010414
EA_Pp_50455a	Zgc:76914 / 	0.47315478	-0.90524197	-0.62320065	-0.24915218	-0.51127315	0.06670451	-0.28406262	-0.3787954	0.13713193	-0.39033437	0.3800032	-0.29695058	0.1863842	4.9756413	0.72810006	-0.059954405	1.4370534	1.5402577	0.13914466	-0.38378072	-2.303065	0.45199895	0.059954405	-1.2251713	-0.47283435	1.0474794	1.2523162	0.5175755	-0.64731	-0.5360682	-0.5535972	0.118664026
EA_Pp_50456a	Zgc:66195 / 	1.0610332	1.561451	1.2133446	1.694912	-0.44159842	-1.1674118	-0.45831585	-1.5602121	-1.0215168	-1.0439386	-1.0690746	-1.4509907	1.2494965	2.2247658	1.2717648	2.110302	0.39245892	1.4968052	1.1537428	-0.049146652	-0.16937542	-1.1520863	-0.8003807	0.018140793	0.8036146	1.1644001	0.87335014	0.8417635	-0.018140793	-0.34012938	-1.3389454	-0.70591927
EA_Pp_50457a	Zgc:77671 / 	-0.70077705	1.1655455	0.41465402	1.0625968	-1.8322439	-0.32247496	-1.3195977	-1.698112	-1.4928365	-1.2873349	-1.2319369	-1.0470719	0.9048042	0.5462885	1.1055996	0.8490286	0.07510042	0.68040323	1.1879833	-0.07510066	-0.79668	-1.0255523	-2.0545182	-1.0325232	0.44573164	0.43364978	0.9303322	0.3479619	0.3891232	-1.7087307	2.6067133	-2.1543217
EA_Pp_50458a	"Chaperonin Containing TCP1, Subunit 8 / "	0.33967304	2.3096628	1.1586437	1.1267653	0.013450623	-0.23327732	-1.2146769	-1.3766623	-0.5578337	-0.55691814	-1.1186152	-1.2465019	1.6000986	1.3276701	1.105833	1.089014	0.79671097	0.5449505	0.7758732	-0.013449669	-0.9272518	-0.636899	-1.0227051	-0.5156069	1.4103441	1.2898293	0.9762459	1.0034409	-0.46021652	-0.6248913	-1.12992	-1.2895947
EA_Pp_50459a	Similar To Ribosome Binding Protein 1 Homolog 180kDa / 	3.0989788	3.5196946	3.642967	3.2981222	-1.3303411	-1.96644	-2.2107866	-4.493231	-3.661548	-2.9443238	-3.2255886	-3.1689055	2.7719314	4.028987	3.7496836	3.0960653	1.3303411	3.3138897	2.8920982	2.1990092	-3.5825727	-3.8243258	-2.8792377	-3.084184	3.8858259	2.9939597	3.8675802	3.2613819	-2.391424	-2.6901758	-3.0586274	-2.7891614
EA_Pp_50460a	Hypothetical Protein LOC555377 / Similar To Methyltransferase COQ3 / Hypothetical Protein LOC567133 / 	1.1456714	1.3086157	-1.5890768	0.11156392	-0.050816536	-0.2213769	-0.8897667	1.0566459	0.32746363	-0.7221246	-1.7773361	-1.0600686	0.71505475	1.2620087	-1.8767538	4.1925855	-2.0793536	1.6137638	-0.044272423	-2.163679	-1.0798359	0.044272423	0.07630396	-1.9264724	2.3051548	2.1215892	-1.0733993	-1.4967089	1.6462536	1.4370656	-0.17578888	1.318799
EA_Pp_50461a	Salmo salar clone Hae227 microsatellite sequence	-0.6784439	1.0951185	2.3476987	1.1644931	-1.749454	-0.3767693	-1.2578464	-1.5930037	-1.4197965	-1.2108297	-1.2312732	-0.91744757	1.0032799	0.5236106	0.033676863	0.9233613	0.21064639	0.69928503	1.2522471	-0.028703213	-0.6972003	-1.028008	-1.9906163	0.028703213	0.7790201	0.5157118	0.89653397	3.0145068	0.63281775	-1.4782658	-1.7096009	-0.15750933
EA_Pp_50462a	MGC82689 Protein / 	0.04228449	2.1248193	0.17050028	1.54532	0.47106552	-0.17856455	-0.17326403	-0.00493288	-0.20101786	-1.1214824	0.63876677	-0.2949977	0.33241844	1.0337358	0.51525784	2.5127	-0.71464777	-0.3423915	0.00493288	0.5792403	-0.049921513	-0.15957022	0.3120799	1.0448337	-1.1894479	-0.8440223	-0.7598367	-0.3767581	0.9097743	-0.40278625	-0.046773434	0.44018412
EA_Pp_50464a	"Zebrafish DNA sequence from clone RP71-69P9 in linkage group 22, complete sequence"	-0.4848523	1.369134	0.6354523	1.2628269	-1.3493924	-0.14654589	-1.1121302	-1.5067286	-1.2950158	-1.0891452	-1.0274734	-0.86327314	1.1298802	0.73830223	0.3287127	1.0240331	0.28459454	0.84803414	1.3885341	0.14654565	-0.5971594	-0.8224635	-1.831603	-0.82527876	0.6476817	0.6077292	1.1196239	0.5362811	0.56816244	-1.5306869	-1.4797192	-1.9615588
EA_Pp_50465a	Paired Box Gene 6 / 	-1.3169649	-0.535784	-0.94275737	-0.66917324	0.5476849	0.07098317	0.9835541	1.5651004	1.3581464	-0.07098317	0.18850875	0.73037696	-0.7403512	-0.5193007	-1.58991	2.1033156	-1.6420546	-0.71668816	-0.6300845	2.3279407	0.6754048	0.17641568	-0.5138433	0.5716193	0.7296221	-1.361275	0.81352735	-1.3763723	-0.14451528	0.2224667	2.6773732	-0.30382657
EA_Pp_50466a	RIKEN CDNA 2410015B03 Gene / 	-0.5237162	-0.047931433	0.18271947	0.034035444	-0.039471388	-0.37694764	0.3582704	-0.060067415	0.09498668	0.06873679	-1.1072314	-0.40111852	1.004689	0.94086814	-0.030068636	-0.013180494	-0.49054742	0.32000518	0.32565475	-0.7911861	0.5154817	-0.46583772	-0.029890299	0.22776675	-0.34018588	2.1936972	0.9855478	0.018846273	0.76338744	-0.021143675	-0.74042153	0.013180494
EA_Pp_50467a	Ribosomal Protein L23a / 	0.8556452	1.9417734	1.1462297	1.2044001	-0.25761795	-0.71851444	-1.7309675	-1.744751	-0.93686104	-1.0719852	-1.6470146	-1.650711	1.8679504	0.94567966	0.582695	0.62656975	0.6815777	1.1516743	0.44004726	0.25761795	-1.345748	-1.1824493	-1.4904385	-0.81296444	0.99037075	0.72683144	0.4195757	0.61408997	-0.8173685	-1.170332	-1.5964622	-1.6529942
EA_Pp_50468a	Mitochondrial Translational Initiation Factor 3 / 	-0.05962181	1.3857985	-0.77801466	0.62286186	1.1024146	0.1419239	0.8286257	-0.12607765	-0.20862389	0.18497276	-0.52989674	0.19255829	-0.72621393	1.35674	-1.0861845	1.3270259	-0.07938576	-0.09212208	-0.16512966	-0.26297808	1.0699348	0.05962181	0.46232414	1.126627	-0.73016596	-0.1544323	-0.5385504	-0.63965225	0.18769741	0.573853	-0.48357105	0.27331161
EA_Pp_50469a	RAN GTPase Activating Protein 1 / 	-1.1055062	-0.22447181	-1.5857289	-1.3152792	0.9106033	0.3285687	0.28189492	-0.313792	0.37262845	0.36073422	-0.27544188	0.007993937	0.40538335	0.09464288	-0.18695283	-0.007993937	-0.83752656	-0.9640653	-1.1137455	-1.7811415	0.55859303	0.22731996	0.6368983	0.8080561	-1.161495	-0.56246877	-1.3561413	-0.6169107	1.3230441	0.36931872	0.29850984	0.7341149
EA_Pp_50470a	"Zebrafish DNA sequence from clone RP71-10G3 in linkage group 9 Contains DIRS-1 Danio rerio 1 (DIRSDR1), a putative novel non-LTR transposon similar to Dictyolstelium DIRS-1 and a CpG island, complete sequence"	-0.73131275	1.2693808	0.5406976	1.0916462	-1.7799177	-0.27031326	-0.27822495	-1.7440534	-1.464118	-1.1378326	-1.1545458	-0.8099098	0.96158075	0.6930189	0.24868584	0.65834856	0.030688286	4.3248878	1.2680397	-0.030688286	2.0476336	-0.97825146	-1.8419333	-0.9459915	1.9000709	0.5040269	1.0659304	0.37618923	0.50692415	-1.5548601	-1.5369253	-2.1364117
EA_Pp_50471a	Orthodenticle Homolog 1 / 	-0.8766904	0.85116005	1.3834867	0.94489956	-2.0060334	-0.3769791	0.08067894	-0.56852007	-1.5831041	-1.3005557	-1.0059218	-1.2586226	0.7920399	0.5664635	4.08361	0.61113787	-0.08067894	0.5774152	1.1230569	-0.3620453	-0.88157177	-1.1375566	-1.9554901	-1.1295943	0.39898086	0.36198068	0.8396332	2.5200458	0.31343174	-1.6994605	0.84033155	-2.257648
EA_Pp_50473a	Tetratricopeptide Repeat Domain 9 / 	0.014077425	-0.15185261	-0.90246034	1.4891701	0.7349067	-0.06444073	-0.48708153	1.5293803	1.2432423	-0.39334536	1.0155311	0.82118416	-0.41227102	-0.595973	-0.97832966	0.74288416	0.8882599	0.365664	0.19355083	-1.4286613	-0.59030294	0.93945026	-0.6450548	0.8053007	-0.94987464	1.236691	1.054183	-0.29109764	-0.1396761	-0.07682514	1.2548871	-0.014077663
EA_Pp_50474a	"Solute Carrier Family 36, Member 4 / "	-0.6198211	0.41512728	-1.1458154	0.1466384	0.7416105	0.21886873	0.00123167	-0.032728672	0.06886244	0.24910784	-0.00123167	-0.13039064	-1.3158898	-0.6523757	-0.90262985	-0.8289623	1.0478969	-0.8901739	-1.0971255	-0.9245477	0.33497953	0.27992105	0.42760992	1.2857919	-1.1209979	-1.267828	-1.1164527	-1.6132836	0.8126788	0.04039955	0.21263266	0.67712164
EA_Pp_50475a	Hippocalcin-like 1 / 	0.16018379	0.061072707	-0.3991691	-0.23420966	3.800673	1.7673467	4.07578	0.904035	0.43698776	-0.33426964	-0.98615706	-0.45152152	-0.061072707	-0.10433161	-0.8072895	1.054119	-0.28712404	-0.506039	-0.716514	1.2319077	4.08714	0.58164155	1.5784777	4.530904	-0.33082378	-0.45542085	-0.44482172	-1.1644684	0.06645906	-0.8405124	0.9138435	0.5794047
EA_Pp_50476a	BCL2-associated Athanogene 5 / 	-0.9938226	-1.3049746	-1.2298317	0.74308825	0.75652647	-0.14912796	-1.84E-04	0.17635727	0.69195366	0.92215157	0.26054	-0.007613659	-0.72491074	-0.85425496	0.014687061	-0.54271936	0.1291647	0.12751436	-0.081894875	-0.9861355	-0.05492878	1.84E-04	0.06680632	0.8014531	-0.54229116	0.22548866	-0.8643248	-0.6463778	-0.64302254	0.2503004	1.0988464	0.56393003
EA_Pp_50477a	"POU Domain, Class 4, Transcription Factor 2 / "	0.25151443	2.9076352	1.8307962	-0.023490667	0.13606882	-1.4177752	0.10363579	-1.1215615	-1.454298	-0.58332634	-2.2929716	-1.5215149	1.0025179	2.198244	0.8165717	2.4949207	-0.22143817	1.0996709	3.9355035	0.4960761	-1.8711252	-1.0541251	-0.35991526	-0.7576752	0.41764164	0.9316647	1.2100577	0.023490906	-0.3765669	-0.9309201	-1.4940405	-1.3488503
EA_Pp_50478a	Down Syndrome Critical Region Gene 2 / 	-1.3168569	1.4181685	-0.7624173	0.016504765	-0.61163616	-0.7746186	-0.42835093	-0.3103633	1.0762649	0.4344926	0.29918432	-0.016504765	-0.24531317	1.0587821	-0.18283367	0.43208504	0.032578945	0.17427826	-1.2152238	-1.7110906	0.78893137	-0.7125449	-0.1690526	-0.36350393	-0.90025187	0.96367836	-0.65658426	0.026582241	1.243154	0.5571461	0.3022313	0.118178844
EA_Pp_50479a	PMS1 Postmeiotic Segregation Increased 1 / 	-3.1737113	-1.3898325	-2.1119423	-1.45755	1.5014768	0.15670204	0.45760918	0.4192934	0.31680822	0.18356371	-0.4388423	0.5338454	-1.5390196	-1.1701548	-2.395656	-0.011824131	-2.4234009	-1.9932547	-1.4262004	0.011824131	0.7708044	0.7485986	1.3333364	1.5075474	-2.0628603	-2.1586897	-1.6346014	-2.180133	1.4131951	0.36934948	0.6020179	1.1118202
EA_Pp_50480a	"Protein Kinase, AMP-activated, Beta 1 Non-catalytic Subunit / "	-0.90132093	-1.4899697	-1.4277663	-1.9359446	1.5580616	1.2503295	2.1309428	1.5122275	-0.28177023	1.5164266	1.5564017	1.1851354	-2.8947666	-1.5934877	-1.7473974	-3.298553	-1.9534678	-3.6329045	-1.6772141	0.28177023	1.9533496	0.6167321	2.203426	1.7097211	-1.8390079	-2.261382	-1.8383985	-1.6327381	0.87139845	1.9680233	1.4855542	1.3133063
EA_Pp_50481a	Similar To ENSANGP00000028549 / Zgc:113274 / 	-0.29001236	-0.7545595	-1.9915462	-1.8469896	-0.48205996	-0.011174202	-1.0813618	-0.83797836	0.2742157	0.52490234	0.08170414	0.011174202	0.7021141	-0.5498123	0.5296416	-1.5300145	0.15185452	0.9867511	1.1216002	-1.4542208	0.8441286	-0.83526325	0.24770832	-0.20821095	-0.41709614	1.1086135	0.5986233	1.005846	0.057854652	-0.078166485	0.59558773	-0.054858208
EA_Pp_50482a	Carbonic Anhydrase II / 	1.7039194	3.1179056	1.6900864	3.3333073	-2.6144004	-1.5026321	-3.4389896	-3.57977	-4.381589	-4.9691944	-1.2865915	-3.7837572	3.1650095	0.68346405	0.9413028	3.0371542	2.4940014	1.7341585	2.4431381	0.6918955	-4.412381	-0.68346405	-4.1353617	-3.6426058	1.1775312	2.0191336	1.6142759	2.181797	-3.3322144	-3.7489715	-4.5436316	-3.2499304
EA_Pp_50484a	Cysteine-rich With EGF-like Domains 2 / 	1.0597138	2.5022244	1.7812543	1.2317815	-1.3964977	-0.96863794	-0.6340184	-0.6814351	-0.86018515	-1.3030763	-0.4941163	-0.5922723	1.5047002	2.8831296	3.9976387	3.4555979	0.71686697	-0.24195004	1.2238574	3.166698	-1.2788739	-0.5616994	-0.53031015	-2.0146365	1.0550122	0.94794846	1.3018765	0.9254508	0.037653446	-1.630702	-0.037653446	-0.735168
EA_Pp_50485a	Zgc:77395 / 	2.49718	4.6397953	2.8639898	4.1100903	-0.797956	-0.49367523	-0.8470211	-1.0700159	-1.4799232	-1.7961302	-1.1745872	-0.89572525	-0.48800468	0.4422016	0.46244	1.7623973	1.727417	1.1605468	1.6578026	1.9439802	-1.259326	0.38910007	-1.0833216	-0.3360138	1.167058	0.33601427	1.2015438	0.9961138	-0.92535114	-2.3941255	-0.8524523	-1.0080929
EA_Pp_50486a	"Zebrafish DNA sequence from clone CH211-121I12, complete sequence"	-0.43174553	1.3651133	0.6340785	1.2813447	-1.5519195	-0.16341496	-1.1168766	-1.4774914	-1.251544	-1.0570474	-1.0138655	-0.8720999	1.1957469	0.73076963	0.35659504	3.1749325	0.32658052	0.769578	1.342365	0.16341496	-0.5692806	-0.824728	-0.6238823	-0.72186565	0.68558216	0.5889821	1.1098855	0.554739	0.62598443	-1.5351543	-1.4654818	-1.9299335
EA_Pp_50487a	Similar To C1q-related Factor Precursor / 	-0.79007626	0.8029413	1.0023446	4.52253	0.12808514	-1.2619991	0.20833445	-2.5343294	-0.9484067	-0.6220989	-2.1106253	-0.33031273	1.0842979	-0.003424406	0.07827115	-0.13937497	1.5729966	0.93604636	0.19790936	-0.6184232	-0.47539425	-0.9563484	-1.8593712	-0.8635154	1.3123095	1.5613723	0.8984704	0.21719933	0.21200705	-0.057356834	-1.5534902	0.003424645
EA_Pp_50489a	"Proteasome Subunit, Alpha Type 2 / "	-0.894948	0.28973007	-0.15169048	0.25094604	0.49685335	-1.2919226	-0.5029316	-0.8965292	-0.72585297	-1.0929613	-0.64210224	-0.65781975	1.1186752	2.264103	1.4031277	1.5003815	0.25411415	-0.54915476	0.10986996	-0.28653717	0.13304234	-0.64408493	-0.5688381	0.87592506	-0.1334858	0.8108077	0.6182518	0.6354666	0.63288975	-0.6972232	-0.10986996	0.16372871
EA_Pp_50490a	"Zebrafish DNA sequence from clone DKEY-30K6, complete sequence"	-0.43048453	1.3288229	0.43132544	1.3302233	-0.76128125	-0.24961138	-1.147795	-1.4131978	-0.59561086	-0.9960835	-1.1143591	-0.872556	1.2544305	0.6931875	0.24961138	0.9891877	0.2934065	0.7764945	1.2571378	4.6320267	-0.51414466	-0.951565	-1.7892163	-0.6167691	0.7897382	0.5828457	1.0236127	0.65508294	0.7077987	-1.2969534	-1.5904372	-1.8714192
EA_Pp_50491a	"Sterol Carrier Protein 2, Liver / "	2.690136	1.3878164	1.6600208	2.8128433	-4.121079	-1.719573	-3.163618	-4.10305	-3.6479406	-4.49627	-3.3360653	-3.9414616	3.4067879	3.2777376	2.7267523	2.77077	2.837556	3.5278082	2.8320208	0.7353134	-3.1158476	-0.7353134	-3.3682327	-3.9939804	2.7275982	3.0683928	2.7218704	2.5995264	-3.4411163	-2.8050227	-3.2365103	-4.0031805
EA_Pp_50492a	Ubiquitin Domain Containing 1 / 	-1.1879985	-2.064957	-1.1245363	-0.9807379	0.70962644	-0.12656808	1.049238	-0.26920056	-0.17000794	2.769675	0.41411853	0.44965816	-0.47768664	0.58529735	1.1889212	0.036242723	-0.036242723	-1.1625335	-0.87727237	-1.2387602	1.8615911	0.14905906	0.292732	0.97949004	0.05230117	-0.46149564	-0.07252526	-0.3086121	0.53100085	2.165807	-0.13060212	0.29068542
EA_Pp_50493a	"CCR4-NOT Transcription Complex, Subunit 7 / "	-0.7673416	-0.8587229	-0.07440257	-0.2156589	0.39603853	-0.21526957	1.2368689	1.194963	0.67458916	-0.14699888	0.6591897	0.7889662	-0.8369596	-1.4651151	-0.9954791	-1.3361096	-2.0518024	-1.2926576	-0.8732965	0.6203928	0.8674617	0.76786804	1.3373523	0.5568824	0.16045284	-0.7941866	-0.19250727	-0.06729698	0.06729698	0.9035988	1.0403953	1.1869187
EA_Pp_50494a	"TSC22 Domain Family, Member 2 / "	0.12471676	0.85252666	0.55890775	2.842036	-0.0974462	-0.8997619	0.6228888	-2.294268	-0.4384458	-0.6242943	0.11535573	-1.6037104	0.39454246	0.6243746	-0.36333847	1.0617287	0.95031834	0.004353762	3.8771665	-0.6356802	-0.7644303	3.3435524	-0.1266582	-0.004353762	1.300062	-0.14806104	0.43109417	-0.21845102	-0.12456679	0.42044425	-0.8095696	-0.33885837
EA_Pp_50495a	"Zebrafish DNA sequence from clone CH211-218D20 in linkage group 9, complete sequence"	-1.5271604	-0.5301783	1.8453205	0.08559966	-0.51930547	-1.5821459	0.5492666	-0.17755151	-0.6286247	-0.3197539	1.4409492	0.28290725	0.38011384	-0.20797944	2.0798552	-0.5447209	0.005481958	-0.82576823	-0.12099624	1.8119171	1.0789363	0.20600867	0.17874885	0.12280393	-0.9520929	-0.45794368	-0.005481958	1.9348862	-1.0136025	-0.3771751	1.7176578	0.27508235
EA_Pp_50496a	"Zebrafish DNA sequence from clone DKEY-9K12, complete sequence"	-2.2641747	1.5257776	2.4315093	2.1798365	-1.9231918	-3.3532364	-3.222953	-0.82764316	-1.0089867	-2.873793	-3.3070242	-2.2635262	5.827677	6.105794	1.8978755	5.7447615	4.8095846	2.510515	3.4545195	0.87857556	-1.6879733	-2.9075172	1.038193	0.7663653	-0.05034089	2.3295124	0.05034089	3.1877005	-2.1035411	-1.4928658	-3.4941967	-2.464781
EA_Pp_50497a	"Tubulin, Beta 2C / "	-0.13347006	1.5481114	-0.6854477	0.5840783	2.142477	1.1263947	1.3310332	0.09617853	-0.1044631	-0.09617853	-0.119609356	0.58721685	-2.8959174	-1.0977435	-1.8825235	0.20705032	-0.6854873	-3.4192948	-2.4647489	0.25167036	1.646997	1.4760556	1.6813359	1.956059	-2.1438894	-3.1221628	-2.4419518	-3.3371787	2.6992478	1.5058298	-0.9257188	2.0400624
EA_Pp_50498a	Hypothetical Protein LOC564373 / 	-0.24938965	1.8270056	2.21657	0.11772013	0.8606329	-0.7076583	0.75042343	0.32487202	-0.6918459	-1.0854657	-0.14573145	-0.7125311	-0.06306577	1.7200937	-0.074346304	-0.20967197	-0.8769047	0.58470964	0.34239435	4.506642	0.12239075	0.063066006	1.2074041	0.06667662	-0.45623565	-0.37946844	0.090708494	-0.64122033	-0.5003915	-2.1032348	-0.5143428	0.12513494
EA_Pp_50500a	"Similar To CG3304-PA, Isoform A / "	0.002634287	1.1662209	0.31014276	0.9623916	-1.9404149	-0.41287088	-1.4030948	-1.82196	-1.5766535	-1.3112874	-1.3153343	-1.1885724	0.81621885	2.1929345	0.060792685	0.66133475	-0.002634525	0.58941054	1.1231203	2.910019	-0.87678576	-1.0743356	-2.1324353	-1.1095748	0.39036393	0.3758917	0.8519826	0.23523736	0.33092928	-1.7802057	-1.7733088	-2.2723126
EA_Pp_50501a	Keratin 4 / Type II Cytokeratin / Keratin 8 / 	0.06473136	-0.1614554	1.2712553	-1.2285125	0.3082893	2.7211554	-0.19849181	6.2546644	0.4246447	-1.9645102	0.49237752	-0.06473136	-0.61501575	-1.6331928	-0.77911544	0.6912215	4.3064613	-0.17468953	-0.7368977	2.1338208	-0.8498895	0.46871686	-0.26416755	-0.09244323	-1.6841214	-2.0297625	0.63726926	1.1470225	3.0585406	2.064821	0.46951795	-1.7387888
EA_Pp_50502a	"Zebrafish DNA sequence from clone DKEY-24B15 in linkage group 1, complete sequence"	0.7815919	0.48560286	-0.20370626	-0.040293217	-0.6456785	0.06252527	-0.8941941	-0.66080046	-0.046555042	-0.1157527	-0.30582666	-0.0688138	0.301682	0.34595537	1.1615963	-0.8393898	0.74160624	0.86477566	0.87645483	-1.1780734	-0.26223803	0.38507605	-0.6758609	-1.7279906	0.9853606	0.67448425	1.7816548	1.5800853	0.07771921	-1.2097273	0.040293217	-1.3150277
EA_Pp_50503a	Asparagine-linked Glycosylation 9 Homolog / 	1.1644688	2.0607972	-2.2186575	1.5272365	0.09338951	-0.25120687	-0.34977388	-0.17552567	-0.6484399	-0.3091364	-0.5511322	-0.98604965	0.89169693	2.1226	0.6349888	2.9783497	0.9511275	0.25215054	0.6023755	-0.48946095	0.30037022	-0.47335196	-0.060884	0.04203129	-0.379673	-0.64141035	0.030811787	-1.020091	0.024092674	-0.024092674	-0.8947277	0.118076324
EA_Pp_50504a	"Zebrafish DNA sequence from clone DKEY-174P10 in linkage group 19, complete sequence"	0.9313593	-0.34943295	1.2785654	0.21899223	-0.8113065	-0.59382296	-1.0335927	0.3429489	-0.048524857	-2.7903457	-4.3520603	-1.8943138	2.6846066	-0.001134396	2.5171027	1.0489421	1.8436184	1.9495134	0.28641415	0.29308033	-0.63306856	0.001134396	0.2430458	-3.0326543	0.2982645	1.3049684	-0.30710554	-2.7431786	-0.33693695	-4.6304884	0.11867857	-0.59606695
EA_Pp_50505a	Zgc:73373 / 	0.40119338	0.5701833	-0.12698054	0.009169817	-0.009169817	-0.7613938	1.052191	1.7518518	0.17823243	-2.2100203	0.27898002	0.49573493	-0.16281533	-0.35557604	-0.9108696	0.4423678	-0.4560349	1.0134492	0.40290976	-1.270591	0.97132564	0.23589444	1.4483092	-1.3862848	-0.35275316	1.4473464	-0.045089006	-0.85376096	0.9668081	-0.097018	-2.7639096	-1.9936974
EA_Pp_50506a	KIAA0907 Protein / 	0.20149755	1.5219498	2.4466176	0.8188925	-0.08254099	-0.5085578	-0.6088543	-0.73179483	-0.588789	-0.26600504	-0.78632927	-0.90262985	1.0000896	0.7243471	0.4021616	-0.22001028	0.74202204	0.8249712	0.31755924	3.9200492	-0.27227545	-0.3748536	-0.3714862	-0.21688175	0.6854348	0.55004597	0.564065	0.60124826	0.08254099	-0.24318409	-0.6716261	-0.6160016
EA_Pp_50507a	Zgc:55621 / 	-0.001852036	1.0764341	0.4445076	0.644887	0.558867	0.34121323	0.08798885	-0.44584084	0.091858864	-0.41756153	-0.30334282	-0.19446468	-0.29477406	-0.2273264	-0.17820024	0.4406762	0.28688145	-0.5642066	-0.33088303	1.0586615	-0.29593468	0.16932487	-0.05747795	0.5972338	0.08084965	0.001852512	-0.14235783	-0.3271532	0.47942543	-0.04501486	-0.087919235	0.0972929
EA_Pp_50508a	Similar To KIAA0780 Protein / 	-0.21673775	-1.1345856	0.7639208	-1.5304925	0.84633636	0.7990942	1.4234109	0.24739122	-0.15940237	-0.2062459	-1.0220227	-0.5504837	-1.6799483	0.092728615	-2.5248013	0.24740076	0.5737982	0.84720325	0.36088705	2.458088	1.2197795	0.6712122	1.2619967	-0.092728615	-2.1528914	-0.62181187	-1.7438021	-2.321772	-2.2583847	0.6662669	-1.4364338	0.6305165
EA_Pp_50509a	"Protein Tyrosine Phosphatase, Receptor Type, F Polypeptide, Interacting Protein, Alpha 3 / "	1.7443821	-0.6148033	0.19409108	-0.004059076	-1.3604043	-2.1387782	-0.688153	0.122035265	0.32397866	-1.1418803	0.004059076	2.8073127	3.5990474	1.8018339	1.6376522	-0.088378906	0.7220037	1.699559	-0.17487168	-1.8928237	-0.26022887	-2.9537828	-2.012101	-0.524616	2.8484862	3.1480725	1.4831035	2.8388464	-1.4325011	2.2994177	-0.14211679	-1.2626936
EA_Pp_50510a	"Similar To Putative Endoplasmic Reticulum Protein, With At Least 5 Transmembrane Domains, Of Eukaryotic Origin / Similar To CG15270-PA, Isoform A / "	-0.5816295	1.148226	1.0335791	0.9723141	-0.69114184	-0.40793443	-0.75413585	-1.8680246	-0.28815866	-1.2460306	-1.2609174	-1.1301734	0.82164	0.5755422	0.11786318	0.50759554	0.82847714	3.9845479	1.146898	1.2807109	-0.99449134	-1.0989888	-0.4913411	-1.0958669	0.7493403	0.72877717	0.9470172	0.23444533	0.37724757	-0.11786318	-0.8663461	-1.7489793
EA_Pp_50511a	"LSM7 Homolog, U6 Small Nuclear RNA Associated / "	-0.49988365	-0.0649662	-1.439765	-0.7096586	1.984788	1.1659298	1.3247423	1.0888634	0.98279095	0.040438652	0.50351906	0.7132635	-1.4467621	-0.13376713	-0.9968295	-0.04043913	-1.278429	-0.9826932	-0.601779	-1.8952303	1.4024878	1.2107859	1.4242401	1.4958944	-1.5493221	-2.1339755	-1.3714104	-1.3063879	1.036212	0.99348783	0.7421036	1.3113928
EA_Pp_50513a	Similar To Neurotoxin/C59/Ly-6-like Protein / 	-0.43400145	1.3741035	0.62158585	1.2889035	-1.5511613	-0.16720486	-1.1259675	-1.4744463	-1.2454338	-1.0549121	-1.0237598	-0.8743973	1.194339	0.73631454	0.34438062	0.95466375	0.3316617	0.77426434	1.337873	0.16720438	-0.5585346	-0.82524824	-1.8380728	-0.7194147	0.7017114	0.5953131	1.0974467	0.5561302	0.63221526	-0.65181637	-1.4795132	-1.9288568
EA_Pp_50514a	Coagulation Factor II Receptor-like 1 / 	-0.68397236	0.68439317	3.8300772	-0.29758453	0.8579669	0.6743827	-0.35111284	0.4887805	0.93527985	-0.27827454	1.377428	0.36878633	-0.4618554	-0.9155419	-1.397121	-0.59763193	1.27809	-0.8153584	-0.29061365	3.8932834	0.45035124	0.6865282	0.58791685	-1.2322142	-0.8786936	-1.0092688	-0.5729449	-1.0826585	0.27827454	-0.5952406	0.39264584	0.81216383
EA_Pp_50516a	"Uncoupling Protein 2, Like / "	1.3426255	0.17643845	2.1948013	2.1597486	0.1411823	0.41420448	-1.2112523	-0.22415316	2.2862225	-2.5010757	-3.0973215	0.47473943	0.5789982	-0.1411823	-1.7193404	-1.08823	1.8712376	-0.18320048	-0.6850709	2.5001225	-0.6110097	-2.880537	-1.1470925	-1.5719136	0.8860911	-1.4713131	-0.9514748	-0.65837944	0.2819885	2.0181298	2.8717365	2.6650705
EA_Pp_50517a	Similar To MARVEL Domain Containing 2 / 	0.44530606	0.43383098	-0.2775643	0.9923818	-0.23909497	-0.49153495	-1.7119672	-0.6642401	-0.019456148	0.020109415	0.025605917	-0.879235	0.34302282	1.8338902	0.74141526	-0.4793203	1.8410509	0.82278705	-0.027116537	0.3028319	-1.1279061	0.019456148	-0.7073686	-0.508765	0.8248279	0.80044675	1.5530055	1.1156237	-0.66414475	-1.1172106	-0.8553164	-0.96991134
EA_Pp_50519a	Retinoschisis 1 / 	-2.7159638	-0.8855561	-1.559497	-0.9441775	1.0042671	0.97302616	2.4146857	1.4249038	2.9807277	2.2224169	2.4355454	3.1968827	-0.2571689	-1.485289	1.1531509	-1.2350637	-1.9314319	-1.4141551	-0.8348366	-2.0485392	-0.2907039	1.38247	2.2860103	0.21730077	-1.5360311	-1.6283106	-1.0008243	-0.21730077	2.2316976	1.1987699	3.788713	3.729261
EA_Pp_50520a	Homo sapiens 3 BAC RP11-183P11 (Roswell Park Cancer Institute Human BAC Library) complete sequence	-0.7430339	1.2776508	0.51251626	1.0581028	-1.7909555	-0.22803283	-1.2292976	-1.693347	-1.451899	-1.1531024	-1.1314554	-1.003994	0.9554529	0.6544697	0.15047932	0.7226429	0.14266682	0.7916236	1.3434179	-0.14266706	-0.70510674	-0.9190912	-1.9645257	-0.99940825	0.58974814	0.60483027	1.0178573	0.32829642	0.53034496	-1.6331596	-1.6136746	0.7706466
EA_Pp_50521a	Similar To Shroom / 	0.001004338	-0.001004338	-0.4849137	-0.29662788	0.5026008	0.7012521	0.6155549	1.0140277	0.5421611	0.26865065	-0.13886678	0.27345526	-1.188218	-0.12516773	0.42134774	-1.1262292	-0.35294664	-0.28640735	-0.95542467	-0.056955695	0.62533534	0.43636525	0.34854043	-0.02236402	-0.9547399	0.7237512	0.2711135	-0.8910121	-0.5139326	-0.9212078	0.99116623	0.91850007
EA_Pp_50523a	SPRY Domain Containing 1 / 	0.81565666	1.3771307	0.30520368	0.7278323	0.25694752	-0.9701507	-0.07973337	-0.40122318	-0.9504862	-0.57398987	-0.6342015	-0.58878946	1.4237669	1.4427624	1.7341967	0.42307138	0.45340586	0.34938455	-0.0675292	-0.47435093	-1.3027215	-1.2190609	-0.4717183	0.0675292	1.0684114	0.3871312	0.34421492	1.5539331	-1.2207401	-0.92426825	-0.66246223	-1.116879
EA_Pp_50524a	"Family With Sequence Similarity 86, Member A / "	-0.14661026	0.6556463	-0.5442138	0.27506924	-0.4811654	-0.5532932	0.6357384	-0.14023113	-0.44656754	0.37818623	-0.33519268	-0.029148102	0.6297102	1.4334278	0.30435228	2.219357	-0.571887	-0.19739294	-0.008410454	-0.01578331	0.64443684	0.008410454	0.49396133	-0.48947144	-0.14902878	0.11746073	0.15860653	-0.34193897	1.0067568	0.91000795	-0.23900032	0.36749458
EA_Pp_50525a	N-myc Interactor / 	-0.8886888	0.4097333	-0.30147123	0.38098407	0.02844882	-0.70488405	0.3033204	0.111644745	0.20827961	0.32078695	0.13569069	-0.3753953	0.22013378	-0.20869708	0.9716339	0.12215018	-0.39165854	-0.087041855	0.43805552	-0.7199416	-0.72602606	0.16546392	-0.5152788	0.6036377	-0.21469736	-0.062549114	0.16100979	-0.09632969	-0.3294835	-0.028448582	-0.18080044	0.13778305
EA_Pp_50527a	"Zebrafish DNA sequence from clone DKEY-287H22 in linkage group 7, complete sequence"	-0.49815798	1.3184443	4.59591	8.215161	-0.26977444	-0.103432655	-1.1156225	-1.4721813	-1.2654047	-1.0770903	-1.0252109	-0.80582523	1.1213245	0.75347304	0.2888775	1.0896223	0.30357003	0.90537167	3.7559114	0.10343242	-0.56876516	-0.82495165	-0.62828827	-0.7644682	0.70997167	0.65871334	1.1299043	0.5684061	0.6610112	-1.4506483	-1.503809	-1.9223452
EA_Pp_50528a	"H1 Histone Family, Member X / "	0.44081497	0.6962576	2.46669	0.6258421	-0.7807727	-0.840271	-1.0265541	-0.9229975	0.04607296	-0.33761787	-0.04607296	0.24779892	0.9402132	-0.50710297	0.73872423	-2.4838767	1.2943974	2.9194255	1.9611359	1.2753048	-1.260912	-1.0421076	-1.0561829	-1.0524282	1.692543	2.2270694	1.4767103	2.5267248	-0.7548113	-1.7468762	-0.9174204	-0.82950497
EA_Pp_50530a	Hypothetical Protein BC008604 / Similar To CG4596-PA / RIKEN CDNA A830020B06 Gene / 	-1.3146067	0.5533552	-0.16966152	0.41562724	0.13414335	-1.0068185	-0.8167267	0.6647649	0.7764964	-1.0788043	-0.9242244	-1.6986804	0.288157	0.008793831	-0.46553612	0.2090466	0.16364002	-0.008794069	0.57688737	-0.7140763	0.5382805	-0.583282	-0.5937977	-0.39205933	1.7738161	0.24628806	0.35256433	0.60434866	-0.13106823	-0.19677687	-0.2837758	0.21490431
EA_Pp_50531a	Proprotein Convertase Subtilisin/kexin Type 6 / 	1.4857163	1.8794646	1.1759467	1.4171424	-2.1773868	-1.5211806	-3.5681443	-2.0092711	-2.2874103	-2.2819324	-2.8534827	-2.8066134	1.3580432	1.593101	2.0002413	2.1158857	1.2880931	1.9494572	2.298224	0.5986848	-4.193705	-0.5986848	-1.4979835	-2.386044	2.1367583	1.7988567	1.8420339	2.1189656	-2.2449536	-2.9650903	-2.7649674	-4.121509
EA_Pp_50532a	"Protein Tyrosine Phosphatase, Non-receptor Type 23 / "	-0.5263932	1.0372992	0.3119936	0.8876014	0.2937045	-0.39771128	-1.2258468	-0.10384321	-1.6733632	-1.2965274	-0.5866971	-0.06889534	0.7047477	1.1438587	0.006968737	0.51622987	-0.12937903	0.61552334	1.1464527	-0.344383	-0.053678036	-0.6098509	0.07104397	-0.006968975	0.32068396	0.429806	0.90284085	0.0617218	0.2544198	-1.2700801	-0.44786215	-0.71045065
EA_Pp_50535a	"Zebrafish DNA sequence from clone CH211-230K7 in linkage group 7, complete sequence"	0.6825862	1.3899164	1.14116	-0.5128856	0.2666211	-0.08612013	0.5959625	0.2290988	1.0956693	0.16498375	-1.0662303	0.10456753	-0.43819022	-0.7020948	0.020895958	-1.0391495	-0.5522845	-0.18054175	-0.8915582	-0.87586737	0.20003557	-0.6623354	0.43469954	-0.020895958	-0.5185108	-0.055364132	0.2494855	-0.7130866	0.57160187	1.2834163	-0.4108715	0.73412657
EA_Pp_50536a	Hypothetical Protein FLJ10081 / 	-0.22846746	-0.32205844	-0.617188	-0.43612123	1.1929662	-1.099796	0.2512591	-0.11733222	0.29838443	0.5486996	0.001610518	0.45063853	-0.5453422	-0.91220045	1.3019903	0.24828887	-1.4414766	-0.17158031	-0.29476523	-1.5541005	1.2483246	-0.8749654	0.676213	1.157335	0.49610162	-0.001610518	-0.5453477	-0.7403445	0.71039844	0.33724952	0.3755262	0.7519591
EA_Pp_50537a	Similar To MGC81901 Protein / 	0.33111	-0.0421772	0.7043047	0.6324034	-0.3791976	-0.25528908	-0.72108364	-0.8180599	-0.32506657	-0.46164322	-0.4083233	-0.48796082	1.5573082	1.0253506	1.3492551	1.1646457	1.2834921	1.9006853	1.2218714	-0.051991463	0.0421772	-0.13440228	-0.53771496	-0.4576416	1.3046961	2.0624933	1.2878275	1.3029375	0.101623535	-0.13945723	-0.69922256	-0.38265705
EA_Pp_50538a	Zinc Finger Protein 687 / 	-0.8558316	0.83329344	0.16075492	0.81826615	0.03938651	-0.7144332	-1.5963225	-0.8049269	0.13974857	-0.03938675	-1.1510015	-1.3236866	0.69413805	0.26424885	0.08440375	0.4752705	-0.20351362	0.30645633	0.8809407	-0.2755878	-1.0951085	-1.3565192	-2.1591125	-1.0120759	0.25408888	0.11262393	0.58583903	1.2089491	0.13518667	-1.4395785	-0.76193476	-0.99672794
EA_Pp_50539a	Tubulin Cofactor A / 	0.6154704	0.75611544	-0.06685972	0.6740651	-0.6026592	-0.55652475	-0.43927526	-0.70983267	-0.5632529	-0.59454775	-0.6017842	-0.7734475	0.9149966	2.4188342	0.8359442	1.9523277	0.351398	1.0569458	0.695107	-0.7829957	-0.09865618	-0.28457403	-0.16081381	-0.51546335	0.2444911	0.794466	0.47334528	0.54681826	0.4470153	-0.11116028	-0.70607805	0.06685972
EA_Pp_50540a	Coiled-coil Domain Containing 13 / 	-1.724396	-2.4910882	-2.9762902	-2.5694232	1.1895072	0.30468774	0.4228289	2.41828	2.2162116	3.4740727	3.3026097	3.3547738	-0.16175866	-2.9163573	-3.412749	-2.9903252	-3.1850474	-2.3513384	-1.8961384	-3.7981088	2.152815	0.8006022	0.16175866	0.7459538	-3.0904002	0.4850428	-0.45568633	1.4743497	3.2276356	-5.212701	-4.068902	3.4209244
EA_Pp_50541a	"Zebrafish DNA sequence from clone CH211-129M12 in linkage group 3, complete sequence"	0.54396105	1.6762857	1.819727	3.30485	-2.5302396	-2.1787496	-2.2374954	-1.2771082	-2.5627723	-3.1069794	0.71460676	-1.4862247	2.1990337	-1.0260882	2.9057465	2.243145	2.2559009	0.7632737	2.8187346	0.84711313	-0.64304113	-0.54396105	-1.6790795	-1.1142821	3.094152	1.6594791	2.2044873	3.2704587	-1.1430016	-5.4401536	-1.0357447	-0.85926676
EA_Pp_50542a	"Dynein, Cytoplasmic 1, Intermediate Chain 1 / "	0.26806426	0.4626019	-0.2335999	0.3602426	0.24078345	-0.074112654	0.5459597	-0.25732017	-1.2297671	-0.40869117	-0.26673818	-0.046432734	0.26839614	-0.015010119	0.41157842	0.0797801	-0.20968866	0.7846229	0.49728727	-0.7576091	0.015010119	-0.5087626	0.64816165	0.18465877	0.27200556	-0.30962276	0.23011851	-0.3655734	2.7274048	-1.2276032	-1.4247849	-1.2880871
EA_Pp_50543a	AP1 Gamma Subunit Binding Protein 1 / 	0.2473216	0.9084778	-0.04356718	1.818089	-0.9093466	-0.5312762	-1.7555804	-0.82252073	-1.2432876	-0.86712694	-0.6636977	-0.81950045	0.22534561	1.2286344	1.0716887	1.7359104	1.3809133	0.9317694	1.1755872	0.074039936	-0.53636885	-0.119279385	-0.47674513	0.04356718	0.45726442	0.42813015	0.76410055	0.36943102	-1.2466502	-1.3538065	-0.5650697	-0.4159732
EA_Pp_50544a	Zgc:66409 / 	1.548249	1.0380518	-0.934571	0.2292769	-0.6633575	0.43260837	-1.1877253	-0.45990157	0.17218089	0.017431974	0.94089055	-0.4007504	1.6713612	-2.0769076	1.9317749	0.6439626	1.0290253	1.0294945	-0.6563337	-0.24125361	-3.373162	-0.20890355	-0.4605887	-3.4500353	2.4105017	1.6152132	2.9683998	2.5807154	-0.32662654	-2.2365353	-0.017431974	-0.37070346
EA_Pp_50545a	Zgc:110345 / 	-0.7976718	-3.3634512	-3.3538542	-5.2545176	2.542841	1.8196502	4.264931	1.2933469	1.5739923	4.1166396	3.1322017	2.258367	-5.373443	-3.2672086	-6.160827	-5.5022573	-6.21955	-5.669303	-3.1382694	-3.3009257	3.3670154	0.7976718	2.0110707	3.1842961	-5.8653307	-5.908414	-2.3023758	-2.9938035	1.356421	4.712554	2.1011844	2.0728793
EA_Pp_50546a	"Zebrafish DNA sequence from clone CH211-210G13 in linkage group 3, complete sequence"	-1.0514722	0.9679513	0.23991275	0.79959583	-0.79015017	-0.59048223	1.3948159	-1.5367045	-0.6895468	-1.4191203	-0.23585606	-1.302052	0.65167403	0.39797163	-0.05876875	0.3332839	0.4127643	0.3576386	0.97349715	-0.32540727	-1.1717386	-1.2723718	-2.1078887	-1.2761431	0.17598343	0.22472739	4.616493	0.05876851	0.20887566	0.26644468	-1.449636	-2.4583344
EA_Pp_50547a	RNA Polymerase 1-2 / 	0.29886127	2.1699617	0.8219726	1.7205703	0.34133744	-0.08350682	-0.27024007	0.54367805	-1.4195931	-0.956589	-0.7029793	-0.21503854	0.4698217	0.294091	0.7244675	1.1419365	-0.62369275	-0.013890028	0.82116103	-0.014024019	-0.55171704	-0.28121877	0.7521322	1.0850742	-0.92577815	-0.8259828	-0.106208086	-0.19315839	0.26475692	-1.6566627	0.47962928	0.013890028
EA_Pp_50548a	Hypothetical Protein LOC569792 / 	-0.5378065	2.4439697	0.62532663	1.261142	-1.3510904	-0.08617115	-1.079689	-1.5251164	-1.2806864	-0.97747326	-0.9968977	-0.8759489	1.1004944	0.85740685	0.36303473	0.93660283	0.2905724	0.93288755	1.4621081	0.08617139	-0.57540035	-0.75402546	-1.8026991	-0.8292823	0.7095201	0.73179436	1.1877735	0.52028775	0.6545887	-1.449872	-1.456142	-1.9707012
EA_Pp_50549a	Zgc:86583 / 	0.06036663	0.982337	-0.78719234	0.103468895	0.7170348	0.23475075	-0.2989397	-0.16382408	0.87153435	0.18748188	-0.3813572	0.3149538	-0.895638	-1.1753836	-1.3759723	0.2517047	-1.2527657	-2.0149703	-1.5772476	-0.93013763	0.2813902	0.39408016	0.07136154	1.089016	-0.79146576	-1.1133866	-1.1706915	-1.7519398	0.74324226	0.2376523	-0.06036663	0.83215237
EA_Pp_50550a	Zgc:91911 / 	-0.8316214	-2.2950726	-0.57343554	-2.4683545	1.2981136	2.1610987	0.66564393	2.2496655	0.6711695	0.7234032	-0.11998916	0.8313086	-2.6534562	-2.8373778	-3.354055	-2.9715924	-3.617693	-2.9053502	0.07478261	1.0281312	0.9774134	1.7132657	0.72606206	-0.3834269	-3.1397593	0.8461087	-2.5297196	-3.2542431	1.2910941	-0.07478261	1.1128418	0.41974568
EA_Pp_50551a	"TBC1 Domain Family, Member 20 / "	-0.47532153	1.2736487	0.60670257	1.2671597	-1.5219414	-0.1509068	-1.2376707	-1.4198029	-1.181762	-1.1248844	-1.1105349	-0.8544686	1.1942737	0.6352217	1.1303108	2.4857414	0.3096614	0.7324512	1.2358186	0.1509068	-0.49206853	-0.9484875	-1.951688	-0.6506932	0.7208159	0.56832385	0.96405053	0.7888534	0.6117914	-1.6272242	-1.6101658	-1.8586485
EA_Pp_50552a	Hypothetical Protein LOC556936 / 	-1.2194624	0.73579884	0.007399797	0.6188023	0.041209698	-0.804893	-0.30420542	-1.9207568	-1.2967615	0.16660213	-1.0416112	-1.5053763	0.53192306	0.21586633	-0.26444912	0.14764619	-0.42493486	0.22454119	0.76796937	-0.1574266	1.0579991	-1.43925	-2.2983332	-0.007400036	0.008697271	0.2921362	0.5348549	-0.107914925	2.518342	1.1413875	-0.7366481	-1.697176
EA_Pp_50555a	E4tf1-60 Transcription Factor / 	-0.36762905	0.1650753	-0.33704567	0.11728859	1.0228801	0.5034723	0.56648445	0.060790062	-0.031747818	0.097595215	-0.074445724	0.39260387	-0.697114	-0.4162855	-0.26531076	-0.4177804	-0.35025215	-0.3272891	-0.39539528	-0.44248104	0.9904976	0.6254358	1.0784588	0.89949703	-0.37434006	-0.29467344	-0.39490986	-0.30718136	1.1428461	0.5768018	0.031747818	0.8340168
EA_Pp_50556a	Zgc:101113 / 	-0.7593012	0.21090698	0.08995533	-0.24592876	1.3625231	0.23639345	-0.4194379	-0.42055368	0.9110074	0.27764654	-0.025958538	0.025958538	0.43622303	-1.0676346	-0.41962957	-0.4214344	-0.5213623	-0.31083155	-0.52058554	-1.0001593	0.42961168	0.17554045	0.10562277	1.0894103	-0.29629087	0.046871662	-0.5033846	-0.14237976	0.7122569	-0.03877926	0.5667863	0.6506791
EA_Pp_50557a	Glycolipid Transfer Protein / 	1.7253332	1.6686611	0.3974843	1.2235203	-1.3671403	-0.32149124	-1.2061715	-2.048511	-1.4803958	-1.5013452	-0.41199398	-1.4787302	2.7566438	3.6432567	2.4170341	3.171708	2.025589	1.3560104	1.0288515	-0.6998315	-1.6645193	0.32149124	-1.6426268	-2.2256994	1.7849832	1.7913299	1.8691463	2.1363907	-1.8210297	-0.6173897	-1.8767829	-2.4307818
EA_Pp_50559a	RAS-related C3 Botulinum Substrate 1 / 	0.15521622	-0.58045006	-1.0403547	0.26694107	-0.5636096	0.15751266	0.19317532	-0.026164055	-0.3246317	-0.51707363	-0.2087965	-0.38458633	-0.33128643	1.3135118	0.097775936	-0.23586798	0.081848145	0.1619792	0.45957756	-0.65509796	0.28708744	0.49271488	0.52622414	-0.81247616	-0.7602501	-0.441257	0.046126366	-0.43143845	0.026164055	0.357018	-0.4965582	0.4652481
EA_Pp_50561a	"Zebrafish DNA sequence from clone CH211-173B9 in linkage group 20, complete sequence"	-0.15728498	-0.8466213	-1.0871899	-0.912575	-0.25275016	0.15112948	-0.51903844	0.31531405	0.033252478	0.18541789	1.4317853	0.4719875	2.5030506	1.8228128	2.797743	0.8902056	0.3823774	-0.20187306	-0.5133164	-1.8277028	-0.77861524	-0.7090657	-0.052913904	-0.78566766	1.8073604	2.8046172	2.3163478	3.0252712	-0.38025022	-0.033252478	0.4850862	-0.115294695
EA_Pp_50563a	Zinc Finger And BTB Domain Containing 16 / 	0.6038413	0.53070784	-0.123496294	1.0355158	-1.4595706	-0.26606727	-1.8910015	-2.3259919	-0.52251005	-0.61048746	0.18398547	0.23300862	4.123886	3.8402135	2.8620465	4.834154	3.0651433	3.5785315	0.68778586	-0.6473584	-1.4278114	-1.6413281	-2.5587046	-1.6136963	-0.11984849	3.1406863	1.0549955	2.5682728	-0.20884562	-2.3012364	-1.4674199	0.11984849
EA_Pp_50564a	Vitelline Membrane Outer Layer 1 Homolog / 	4.433061	5.444284	5.032783	5.3691516	-5.433451	-7.476212	-1.3645463	-5.759625	-7.3032904	-6.5566115	-7.1683393	-4.545369	5.6069875	1.3645463	5.5347724	2.180091	4.8186135	6.3867087	6.0153947	4.4887424	-2.9798856	-2.4505477	-3.7370481	-2.709869	4.3290477	5.7593474	5.26553	5.35189	-5.77465	-7.900938	-6.900502	-9.28599
EA_Pp_50565a	Zgc:73264 / 	-0.1849575	0.002023697	-0.17928886	-0.01950264	0.48011446	0.3638296	1.1788378	-0.22718048	-0.6255789	0.4844885	0.179039	-0.002023697	-0.21701813	0.3782177	-0.10334158	-0.24253988	-0.20419216	-0.051671505	0.36135292	-0.16275215	0.9443073	0.45829582	1.1543427	0.96595	-0.04673481	-0.25687933	0.010447502	-0.229105	0.22789478	1.274631	-0.20818329	0.76575565
EA_Pp_50566a	Chromodomain Helicase DNA Binding Protein 9 / 	1.1707294	0.68361306	1.0310843	2.5506403	-1.6470568	-1.0911906	-1.5750768	-0.5622566	-1.4535353	-2.857187	-0.21358752	-1.1048744	1.6331394	1.9630373	1.8128326	2.3159196	1.0879261	1.5414994	2.056464	0.21358752	-1.7228048	-0.763499	-0.5348041	-0.99752975	1.7454345	1.1849949	1.7587998	1.9161928	-0.7929189	-1.1963217	-0.9435828	-0.73399425
EA_Pp_50567a	"Family With Sequence Similarity 29, Member A / "	-2.536533	-2.8270874	0.18570709	-1.6719255	0.58677816	0.10428715	0.71292114	0.2722416	0.030461311	0.03984022	-0.21452618	0.26768017	-2.964363	-3.4643312	-1.741921	-2.27633	-3.9165788	-0.9952674	-2.6946602	1.5258799	1.0496607	0.17714024	0.9602947	0.10747051	-1.9492908	-0.8440294	-3.158402	-2.264306	1.0680275	0.7961755	-0.030461311	0.6203537
EA_Pp_50568a	"All-trans-13,14-dihydroretinol Saturase / "	-0.4956336	-0.9913831	5.4148397	-1.3497477	-0.7273431	1.7830238	1.9062462	1.3809462	0.5086498	2.2102528	1.3436642	2.5218897	-1.5389509	-4.0569043	-4.5349827	-3.8035867	-1.8588758	-0.89893484	-0.65756893	5.7654066	1.7057858	1.822093	2.3674278	0.05955887	-0.77162266	-0.75009155	-0.05955887	-1.2176609	1.2239475	-0.30945444	2.6834764	1.9907455
EA_Pp_50569a	"Zebrafish DNA sequence from clone CH211-51M24 in linkage group 19, complete sequence"	-0.08796978	0.32328892	0.1230402	0.39500713	-1.4244599	-0.9032421	-0.8546648	-0.79003334	0.53295326	-1.2090511	0.01215744	-0.0751133	0.2604971	1.0248947	0.5310397	1.7432055	-0.24162483	0.58002615	0.45035458	0.3638258	-0.99962044	-0.73563766	-0.5694647	-1.5564709	0.69622517	0.57669973	-0.035417557	0.54992676	0.11077595	-1.1494317	-0.24507904	-0.01215744
EA_Pp_50570a	Ancient Ubiquitous Protein 1 / 	0.7079725	1.6586304	1.3231249	1.673439	-0.9572816	-1.2383776	-1.3930454	-1.3700199	-0.9755869	-1.1928635	-1.160183	-0.92499447	1.1842518	1.5457649	1.9180679	1.1991038	1.1159077	1.1283774	1.2325001	0.4496975	-1.0147696	-0.959815	-1.192173	-0.4496975	1.6695194	1.7923813	1.4687119	1.5226126	-0.8086939	-0.92351294	-0.9449072	-0.9586239
EA_Pp_50571a	Claspin Homolog / 	-1.6959167	-4.140396	-0.80376196	-4.1640644	1.3553047	1.247087	1.5556331	0.81172323	-0.21017504	0.5449567	0.5892997	0.9770551	-4.504959	-5.445825	-3.9782248	-4.9517593	-4.0411186	-4.6793714	-2.978559	0.6530881	1.872704	1.5956378	2.1992764	1.7227502	-4.2729883	-4.129758	-3.8114352	-3.796814	2.1867251	1.7473507	0.21017504	2.0380464
EA_Pp_50572a	ENSANGP00000002341 / 	-1.1633272	0.6495929	-0.13823509	2.1029944	5.3597245	1.5335088	3.1082516	-2.0944233	-1.9782577	-1.7897906	3.0529647	-0.424572	0.44575024	0.008323908	-0.42279363	0.2105403	-0.40483713	0.044359207	0.5945265	-0.5737555	4.3650627	-0.5385392	1.5219712	5.933779	-0.008324146	-0.12778926	0.3357706	-0.18505096	-0.09387398	-2.2651744	0.5026245	-0.09394121
EA_Pp_50573a	"Chemokine, Receptor 4b / "	0.58664703	0.50622463	0.81885433	2.2001123	-1.5904136	-1.4806757	-1.1851692	-1.3516827	-2.3309221	-2.6429892	-0.9197979	-1.298172	0.30161762	3.8617458	3.4391937	1.4313297	0.7063112	0.053719044	1.2988281	0.18257332	-1.6569948	-1.5685978	-0.62567616	0.3331461	0.032284737	-0.03228426	1.5418663	0.9859457	-2.1432772	-1.895472	-1.7462101	-1.2706537
EA_Pp_50574a	Adenosylmethionine Decarboxylase 1 / 	0.9890852	2.693386	0.5429859	2.2428417	-0.28381443	-0.82110596	-0.8513298	-1.1494236	-1.1220522	-1.446558	-1.2126541	-1.071106	0.69493294	2.454156	0.47091198	1.9102373	0.4918852	1.2584696	0.8749876	0.22876358	-0.76917934	-0.7980852	-0.7657318	-0.23465729	0.18277454	0.7586546	0.42601871	0.51059914	-0.18277454	-1.0691695	-0.95062065	-0.6903877
EA_Pp_50575a	"Similar To Probable Tyrosyl-tRNA Synthetase, Mitochondrial Precursor / "	0.08359957	1.0391774	-0.82488155	0.83098316	0.8204279	0.16534281	0.6325402	0.5138335	-0.1306758	-0.35096312	-0.710547	0.01952982	-0.14157009	0.082710266	-0.76994944	2.3000298	-0.48367596	-0.72743845	0.18043327	-0.31447458	0.18572474	-0.2978158	0.3575263	1.258843	-2.3446403	-1.5507078	-1.0539613	-1.5401635	1.0657287	-0.38122463	-0.01952982	0.18726969
EA_Pp_50576a	Zinc Finger Protein 574 / 	-1.0224271	0.766767	0.036830902	0.70678425	-1.2521548	-0.5197756	0.66300917	0.6143913	-0.30606246	-1.0640378	-0.083927155	-0.5190549	0.63517714	0.12719059	-0.2583654	2.1984653	-0.2848072	0.4290855	0.7002523	-0.39415765	1.2180204	-0.97370195	0.1764512	-0.002751827	0.09886384	-0.001669645	0.51393104	0.001669884	0.13217545	-2.0590396	-1.013258	-0.37175798
EA_Pp_50577a	Zgc:66443 / 	-0.30711842	-0.122087	-0.030002594	-0.33179808	-0.80964804	-0.49409914	0.22184563	0.12828255	0.05410099	-0.29423857	-0.48934746	0.331151	-0.19419241	0.4576702	-0.14312124	0.47033262	0.2927971	0.15234184	0.12961388	1.3078289	0.38889885	0.36112976	-0.047761917	-0.9425173	-0.1445713	0.030002594	0.10404825	0.15089798	-0.04936552	-0.31683397	-0.3318329	0.042342186
EA_Pp_50579a	IQ Motif Containing B1 / 	-2.0532317	-0.45640397	-0.3156283	-2.0503416	0.9277661	0.3066728	1.7243569	0.37734437	1.0043128	2.6168044	0.6182883	1.4635346	-1.7569532	-2.8001018	-2.0949178	-0.6796768	-1.6194727	-1.0749581	-1.4832742	-0.2705176	1.8744814	0.20296454	0.69390607	1.193394	-0.85717225	-0.9507854	-2.2529922	-0.14274144	0.14274144	1.8714426	1.3480504	1.382952
EA_Pp_50582a	Unc-13 Homolog B / 	-0.83824015	-2.7099466	-2.1419694	-2.8661418	0.5548043	1.0567756	1.3100266	0.866817	0.9018674	0.84444857	1.0320935	0.49736834	-1.1079001	-2.2224953	-2.4585054	-2.795834	-0.43623686	-1.2590733	0.23151064	-0.9006572	1.6708732	1.2798572	1.3152862	-0.23151064	-1.1791859	-2.0842392	-2.9247966	-1.7286611	0.45969725	1.1934128	0.8106017	0.97040415
EA_Pp_50584a	Telomeric Repeat Binding Factor 1 / 	-1.5502636	-2.3699954	-1.5302184	-3.2791717	-0.07307935	0.96905255	1.284859	1.0564892	1.5303137	1.7693179	1.0266707	1.5354378	-3.2178445	-3.1356843	-3.4569578	-3.8286793	-3.8424885	-2.3448908	-3.1741948	1.1862957	2.2852337	1.9230368	1.1471884	0.92230344	-2.6913815	-3.7765427	-3.5347939	-3.4897118	2.5298302	2.836089	0.07307935	1.9835322
EA_Pp_50585a	Elongation Protein 3 Homolog / 	0.002509117	0.63848114	0.3250227	-1.4950194	0.7302599	-0.13632202	-0.45077372	-0.3598981	0.7070708	-0.002509117	-0.7661705	0.088680744	0.851984	0.80863714	-0.118272305	-0.5017283	0.18276834	0.16074276	-1.3626328	-0.552094	0.3382001	-0.47103405	0.14354992	0.61020994	-0.49455214	-0.482054	-1.604003	-1.4662468	0.85077095	-0.16106367	0.15985346	0.12115145
EA_Pp_50586a	RIKEN CDNA 3110057O12 Gene / 	1.3026812	1.307884	0.19525576	1.952245	0.18244553	-0.6046958	-1.4403253	-1.2372499	-0.90225077	-0.9283118	-0.98153543	-1.2613993	1.7730403	4.1653624	-0.15044427	3.2593188	2.574226	3.071806	1.7200041	-0.250288	-1.0233684	-1.2826924	-0.34699106	-1.257402	0.8672738	0.1845634	0.66528296	1.4170582	0.15044427	-0.20629478	-1.9299178	-0.68866444
EA_Pp_50589a	Hypothetical Protein FLJ25415 / 	-2.4456851	-0.5762775	-1.3303621	-0.69451	3.300411	0.9538243	5.084174	0.58435416	0.16267896	4.3550253	1.2784841	1.8213747	-0.83937335	1.2096202	-1.6282926	1.960192	-1.6760068	-1.0875249	1.0529459	-1.8194611	3.9166663	-0.95709014	2.172293	4.5836763	-1.3147445	-1.3332796	-0.82578945	-1.4122224	-0.579973	4.685686	1.0261228	-0.16267896
EA_Pp_50592a	Alpha-tropomyosin / 	-0.96946144	-2.2000504	-2.1169026	-2.1285803	1.4473863	1.079792	-0.35802412	3.6380253	1.7838697	-0.12531424	-0.08481026	0.93341255	-2.257935	0.6653881	-2.9830241	-2.3337705	4.4913893	-2.4861026	-0.46757555	-1.600802	0.73577976	0.32997942	0.25653696	1.7571783	3.722745	-2.7466366	-2.2784228	-0.17451525	0.969666	0.77157545	1.1861591	0.08481026
EA_Pp_50593a	Olfactomedin 3 / 	0.35300994	0.6141069	-0.042928934	-0.67126584	0.38211226	2.1041715	1.6698387	2.5099428	1.556937	-0.2983024	1.7369688	1.2439563	-2.1184692	-1.6164386	-0.5885966	1.8635142	-2.6816158	-2.0586221	-1.8938241	-0.09187436	-0.8131244	-0.5161364	1.9831445	1.7303121	-0.8913505	0.042928934	-1.6507823	-1.2993217	0.5257046	-0.25429988	1.6474683	1.0098026
EA_Pp_50595a	Hypothetical Protein LOC572182 / 	1.3733926	0.5504966	1.4500842	2.1524138	-0.9047327	-0.4685521	-0.46160936	-0.2056098	-0.8922763	-1.4256024	-0.41534567	-0.5200925	0.23618269	0.7517657	1.2470016	-1.1409416	1.0987506	1.0310106	0.96279764	0.7053971	-0.7201457	-0.110358715	-0.24967527	-1.0990996	1.0724902	0.3909197	0.3702588	0.8366389	-0.40481043	-0.92811775	-0.06781721	0.06781721
EA_Pp_50598a	Similar To Sorting Nexin 10 / 	-4.326623	-2.5427723	1.6478596	-2.5891094	-0.5168829	-1.1398311	0.13573456	-0.28641415	0.19533968	0.23103476	0.16923428	0.29269695	-1.3632622	-1.2689376	1.0734019	-1.6636529	0.677855	-3.1522439	-2.075388	3.2965755	0.25308323	-0.06999159	0.051799297	-0.051799297	-0.1261568	0.77798176	0.6678939	0.20998621	-0.0951066	-1.7645278	0.59455967	0.38506222
EA_Pp_50599a	Meiotic Recombination 11 Homolog A / 	-2.288696	-1.8425133	-2.695669	-2.8730955	1.490962	1.4128146	1.9669871	1.4221845	1.460669	1.4975934	1.2396741	1.1880069	-2.9739242	-2.6537676	-2.7457166	-1.3036561	-3.3191762	-3.1943614	-2.8765728	-0.46660852	2.3943772	2.00742	2.3337684	0.46660852	-3.0922647	-2.688402	-2.12148	-3.6481247	2.104608	1.9237776	0.5913739	2.1968894
EA_Pp_50601a	"Zgc:86723 / Crystallin, Gamma M5 / Crystallin, Gamma M7 / Similar To Gamma Crystallin B / Crystallin, Gamma M2c / Similar To GammaM2b-crystallin / Crystallin, Gamma M4 / Crystallin, Gamma M1 / Crystallin, Gamma M2b / Crystallin, Gamma M3 / Zgc:112327 / "	-0.49618244	1.4493477	0.77181435	1.2880309	-1.2840786	-0.12809563	-1.1173553	-1.4920797	-1.2409029	-1.00772	-1.0239587	-0.85874176	1.1598089	0.8078792	0.3217287	0.94428873	0.33644295	0.86579347	1.4091632	0.12809563	-0.530488	-0.7900286	-1.5016518	-0.75825167	0.7670386	0.6870539	1.1125786	0.54926705	0.68074703	-1.4798446	-1.4928164	-1.9384546
EA_Pp_50604a	Nuclear Receptor Interacting Protein 1 / 	1.257951	1.3768227	1.4740674	1.8195264	-1.1698687	-1.0637529	-0.36981034	-0.39751172	-0.5191982	-0.95859456	-0.0592463	-0.97625804	0.6468656	0.95498013	1.6630299	0.013611555	1.053407	1.739145	1.5363739	-0.013611555	-1.4401672	0.04046607	-1.2162392	-1.3909357	1.6048548	1.3621786	1.4538562	1.6475575	-2.306516	-1.1795189	-0.5175345	-1.1421463
EA_Pp_50605a	Si:ch211-101n13.4 / Similar To Centrosomal Protein Of 68 KDa / Hypothetical Protein LOC573817 / Hypothetical Protein LOC554715 / Zgc:112945 / 	-1.117722	2.4635098	0.023278475	0.6717329	0.75989866	-0.69903684	0.35381413	0.027283669	-0.719625	-0.51239514	-0.41392088	-0.023278236	0.5219984	0.24420142	-0.24195957	0.34659052	-0.2912438	0.31305456	0.8481178	-0.49578834	0.5935302	-1.1136403	-0.1821661	-0.29969168	0.12723565	0.11456323	0.5657227	-0.065244436	0.06320381	-0.2290492	-0.17182684	-0.32573032
EA_Pp_50607a	"MAD, Mothers Against Decapentaplegic Homolog 3b / "	0.15091634	-0.16621089	0.4364264	1.5483129	-0.33210063	-0.93425536	-0.4268005	-0.10144591	-0.7299168	-1.0199649	-0.47660995	0.04783559	-0.08455491	0.001168966	1.1896865	-0.15312266	0.765744	0.94535375	0.56288743	0.28725696	-0.977649	-0.7485297	-0.001168966	0.06338239	1.0701773	1.1046269	1.6393416	1.3530896	-0.6924064	-0.64546704	0.16885495	-0.30852866
EA_Pp_50609a	"Meprin A, Alpha / "	0.3756008	5.0493374	-0.22610188	-0.6840515	0.24777079	5.5628605	-1.5586777	-1.5448599	-0.9668083	-1.1143608	0.22610188	0.5644808	1.5715384	-0.47443342	1.3572984	-0.72744036	6.1453485	0.9502034	2.8931952	-1.728056	-0.9569397	5.3186493	-0.3549881	-2.066143	1.2754126	0.64956903	2.171318	2.6000423	-0.762496	-1.323883	-0.7187691	-0.8600464
EA_Pp_50610a	Fibronectin Type III And Ankyrin Repeat Domains 1 / 	-0.65799785	-1.3057573	-3.509003	-2.8460517	3.6503747	1.4961927	5.1972275	1.5141437	2.4330432	4.7650747	3.1163366	3.0933511	-3.0088031	-1.0875533	-3.8423111	-3.0615816	-0.85001445	-3.253375	-2.7455244	-3.9780061	4.763836	1.0925596	2.3072212	5.8864746	-3.4492407	-3.4911914	-2.1180685	-3.5733902	2.4308393	5.04152	3.0757654	0.65799785
EA_Pp_50611a	"Zebrafish DNA sequence from clone CH211-236L6 in linkage group 2, complete sequence"	-0.36810207	1.256866	0.5746572	1.8377991	-1.6260176	-0.27032995	-1.1739497	-1.6767459	-1.4389033	-1.1308379	-1.1100144	-0.9681258	1.0088983	1.8922474	0.2703297	0.7157831	0.54007936	1.8613312	1.2832508	3.3090158	-0.6211419	-0.9594054	-1.8238072	-0.9207072	3.268692	2.137135	1.0766091	0.40040016	0.50954103	-0.4444108	-1.514749	-2.0968719
EA_Pp_50612a	"Solute Carrier Family 36, Member 1 / "	-0.67927456	-0.13787985	-1.926513	0.20044613	0.5895705	-0.00477314	-0.06336212	0.09983444	0.66378117	0.6415787	0.00477314	0.36544323	-2.6088068	-1.1875086	-1.4725227	-0.9284353	0.9455004	-0.4956813	-0.93178034	-1.3627138	0.11925316	0.3545313	0.3571844	0.7955675	-1.434444	-1.6200747	-1.5755038	-2.9898949	0.33993053	0.39798594	0.04828739	0.56578445
EA_Pp_50613a	REC8-like 1 / 	-1.1908607	-0.16929126	-0.9047651	-0.31165338	3.5508626	3.499173	4.7769165	0.5321462	0.18414855	1.7541902	3.8490875	0.91277957	-0.3885789	-0.7976513	-1.2933826	-0.6383462	-1.2188494	-0.6794138	-0.13205647	-1.4902923	4.817915	3.8895042	5.2347345	3.5600288	-0.77772117	-0.8577695	-0.4673252	-1.0135586	0.16450238	5.135911	0.13205647	4.10985
EA_Pp_50614a	Chromobox Homolog 4 / 	-1.5714738	-0.54187083	0.008887291	-0.2702775	0.6050062	0.24418736	0.54895353	1.007627	0.9433427	0.75990105	0.001599312	0.82387686	-0.9269569	-1.7147782	-3.079716	-1.3247671	-1.3622389	-1.797549	-2.096194	-0.001599312	0.43820667	0.64470196	0.67030144	-0.38431215	-0.3211007	-0.14633417	-1.3852396	3.6161838	1.9206319	-0.063344955	0.90864897	1.03402
EA_Pp_50615a	"Zebrafish DNA sequence from clone CH211-237E12, complete sequence"	1.2656441	0.43141556	0.95691013	1.3345022	-1.881208	-0.76643085	-2.2524338	-0.99591064	-0.743968	-2.044034	-0.42687702	-1.1886587	1.314045	0.9309902	1.4042859	0.7217078	0.79223824	1.3023553	1.4749317	0.42687702	-2.065775	-0.59393406	-1.2033615	-2.0762053	1.4571581	1.5837893	1.2867184	1.4724607	-1.4228535	-2.420074	-1.299943	-1.6628075
EA_Pp_50616a	Zgc:92885 / 	0.18013692	1.3519781	1.137706	0.98157763	-0.3630526	0.39361978	4.6153107	1.2694519	-1.3953888	-1.2009585	-0.7925451	-0.3668387	0.5296705	0.041049242	1.1379206	-0.42060018	0.20610642	0.6011002	-0.043832064	-0.03047347	-1.3491523	-0.60288835	-0.6080229	-0.37417436	-0.20550036	0.03047347	-0.13090444	0.23371339	-0.9560931	0.961838	0.19502044	-1.1117408
EA_Pp_50617a	N-sulfoglucosamine Sulfohydrolase / 	-0.22910094	-0.52337337	-0.4391334	0.05947566	0.29110408	-0.3509624	-0.6082413	-0.69278455	0.9094713	0.4484527	0.536906	-0.2069447	-0.43266892	0.0263865	-0.18062234	-0.8955424	0.7844312	0.45622277	-0.17803216	-0.22651124	0.12608981	0.23013473	0.15578532	0.66296077	-0.07507348	0.58833337	0.34378266	0.28458285	-0.0263865	-0.25870967	-0.03829503	0.25027347
EA_Pp_50618a	Zgc:85680 / 	0.23616648	2.1663957	0.27337217	1.4352212	-1.2275295	2.2047696	-2.1399045	-1.9157767	-2.020176	-0.6709409	-1.368443	-1.6425958	0.09739065	2.3879218	0.39006424	1.7853689	3.7918477	0.29317713	0.43892145	-0.381927	-2.4954352	2.0969272	-0.09739065	-2.0575743	0.49079466	-0.10415316	1.4086165	-0.18147707	-2.3647614	0.16751003	-1.8268018	-1.2188201
EA_Pp_50619a	"Coenzyme Q6 Homolog, Monooxygenase / "	1.1357217	1.7704234	0.46843386	1.297607	-0.45972252	-0.1900754	-1.5225902	-0.7143378	-0.37562323	-0.5478263	-1.498076	-0.24612665	1.2093606	1.2531734	1.0840778	1.052269	0.6431165	1.3098412	1.379993	-0.5902686	-0.7674241	-1.2438321	-0.8657813	-0.36128855	0.30046892	0.97701263	0.8866277	0.06244421	0.016230106	-1.4394417	-0.016230106	-0.81119967
EA_Pp_50620a	Ictacalcin / 	1.889842	-0.3575878	-0.70273876	2.6108475	-1.0849833	-0.5363655	-2.012947	0.26788044	-0.93869686	-1.4239635	1.0703993	-0.13591003	0.347929	-0.37457848	0.24879313	0.18553877	1.0432234	1.5274396	1.7856169	-0.1998291	-2.4932594	-0.7070122	-0.8362074	-2.1407604	0.91060734	1.2226739	1.8108644	2.719655	0.13591003	0.36037302	-1.1165915	-0.78755474
EA_Pp_50621a	"Zebrafish DNA sequence from clone DKEY-12H2 in linkage group 20, complete sequence"	0.21290755	0.5224688	0.18523908	1.4539282	0.042990923	-0.57540965	0.17247891	-0.8501003	-0.9253781	-0.11291289	-1.971627	-1.7882025	1.0032566	0.9967649	-0.19674802	-1.1419334	2.2623236	1.0109537	0.49905086	-0.351125	-0.004363775	-2.6980765	-0.7200906	-0.39317822	0.004363775	0.5762284	0.26059556	0.4223287	-1.2152345	0.4220369	-0.74580026	-1.4424322
EA_Pp_50623a	"Collagen Type XVIII, Alpha 1 / "	0.96034646	0.9585984	1.212889	0.89666295	-1.0127003	-0.5506437	-1.1616275	-0.2967975	0.035843134	-1.1962717	-1.0794857	-1.3456552	1.1521466	0.6552565	-1.4495118	0.485667	-0.06317687	0.94930816	0.67367196	-0.7122314	-1.022167	-0.8950088	-0.5285833	-0.39904666	0.9286635	1.3186443	1.2742703	0.23222756	1.2397931	-0.035843134	-0.20937896	0.19630742
EA_Pp_50624a	Arrestin Domain Containing 3 / 	0.20076656	1.1765504	0.14557552	0.40705395	-1.4438496	-1.3302155	-1.4858952	-0.6451416	0.04288006	-1.742209	-0.04288006	-0.9582062	0.8316822	0.40437365	-0.07899141	-0.24033213	1.5802288	1.7843928	0.9985838	-0.43276548	-1.7206936	0.5171275	-1.3265758	-1.4435792	2.1243372	0.48441982	-0.5608983	-0.11559296	1.0121799	0.9933834	0.12849855	-1.8627229
EA_Pp_50625a	"Triticum aestivum clone wlsu2.pk0001.h3:fis, full insert mRNA sequence"	1.0515931	4.602888	5.8211718	5.8425503	0.051025152	2.1541922	1.8673136	7.805936	0.33369803	-2.321369	-2.235647	-2.755201	-0.7446687	-1.2163975	-1.7206545	-0.9416797	3.1793773	5.3942385	3.614041	-0.051025152	-0.4142487	-2.8549955	1.9277079	2.1613944	1.9489009	-1.3355553	-0.91303015	0.4928968	-1.3004711	-1.2983549	-3.4829032	-2.01985
EA_Pp_50626a	Zgc:73310 / 	-1.5308828	0.1300354	-0.52430964	0.73807335	0.24770164	1.0820012	-1.1001163	0.052476883	0.013613701	2.3659148	1.776783	1.0652475	-0.001724005	-0.46453905	-0.8769276	-0.28889847	-0.97641087	-0.43566775	0.12086773	-1.1149809	1.5674062	1.4629173	0.001723766	-0.5485873	-0.54959154	-0.6621454	-0.12648368	-0.6378646	1.116405	-0.30694294	1.7264876	2.0090036
EA_Pp_50627a	"Zebrafish DNA sequence from clone DKEY-14D8 in linkage group 4, complete sequence"	0.37983608	0.57717896	0.5618267	0.8289871	-0.70606756	-0.5741224	0.061293602	-0.10748196	-0.92713547	-0.6263342	-0.11760044	-0.061293602	0.7831812	0.34388638	1.1279788	0.5305762	0.49921036	1.0548244	1.4365816	-0.22038364	-0.88807774	-0.45536804	-0.96824646	-0.9679518	0.8206978	1.023458	1.3733101	1.1081314	-1.2855968	-1.0025496	-0.25554466	-0.332695
EA_Pp_50628a	Similar To Insulin Receptor Substrate 1 / 	-2.9756293	-4.2146816	2.0623302	-4.346136	0.3923316	-0.99291134	0.08542633	1.4903688	0.44943428	0.26900578	-0.08542633	0.36436367	-4.4046345	-3.7551768	-5.1970053	-4.442407	-3.9617674	-4.820049	-1.5351415	3.5067472	0.6695967	0.5342312	0.6566992	0.50862694	-4.9617567	-4.987338	-4.4120903	-5.016592	1.6644154	0.7506223	1.2726231	0.21313286
EA_Pp_50629a	Zgc:100980 / 	-1.4547803	-0.10503292	-1.3789155	-0.7481513	1.333267	0.6482084	0.036073446	-0.10742688	0.16705489	0.834069	0.28919864	-0.036073446	-0.8856561	0.50350356	-1.6449997	-0.9888432	-1.1424046	-1.1277053	-0.59809446	1.3432701	1.3225381	0.8493669	0.5006511	0.91677165	-1.3645685	-1.3724954	-0.85762024	-1.4592657	1.0518501	1.6740758	1.0621641	0.5869906
EA_Pp_50630a	Absent In Melanoma 1 / 	-0.7328005	-0.13359356	-0.6973548	-1.3870676	-0.09884834	-0.15559769	-1.4256334	3.0949025	-2.0644956	1.20328	2.2478251	4.2146955	-0.5428724	7.3958554	4.53423	-1.4783821	6.301492	4.918071	-1.2629395	5.456201	3.9267793	-0.5111475	0.09884834	2.459127	-0.5266819	-1.0877504	4.921042	4.394714	-1.2833076	4.296076	2.5221934	-1.7607331
EA_Pp_50631a	Rho GTPase Activating Protein 5 / 	0.68934727	1.4370093	-0.66120815	0.9632325	0.5989232	0.14858532	-0.51437855	0.34586334	0.159379	0.3223505	-0.23458004	-0.004281044	-0.34370995	0.5069957	0.114153385	0.012005806	-0.6563926	-0.42892838	0.004281044	-1.0540252	-1.1971855	0.626668	0.24554062	-0.5729203	0.3103962	-0.006892681	0.06833172	-0.06119299	-0.48288822	-0.7385559	-0.4249382	-0.13496208
EA_Pp_50632a	Similar To Cat Eye Syndrome Critical Region Protein 2 / 	0.001525641	-1.9619279	1.2806227	-1.2333622	0.55654836	0.4228804	2.8817294	-0.7533076	-0.7525785	3.0132115	1.1339095	0.9761708	-2.03623	0.7629235	-0.001525641	0.18235612	-0.7280643	-2.2434554	-1.6989572	0.3122418	3.0850089	-0.35419917	0.66319966	2.717954	-1.0326262	-0.54980206	-0.4720776	-1.5877159	0.119051695	3.578655	-0.9645536	-0.33881783
EA_Pp_50635a	Similar To MKIAA1138 Protein / 	-1.7222307	0.14792061	2.3021367	0.024913073	0.914263	0.30351424	0.5824468	1.2986038	-0.024913073	0.99617743	-1.2436812	-0.22916055	-0.11630058	-0.48578978	-0.9018817	-0.20419502	-0.9537611	-0.36929846	0.15785384	2.7989767	1.0887568	0.27307725	0.93865275	-0.38352656	-0.59496903	-0.61478853	-0.10415316	-0.69260335	0.8185413	-0.1560452	1.8739183	1.0163572
EA_Pp_50636a	Arginyl Aminopeptidase / 	-0.07465887	1.0880675	-0.31563377	-0.6103821	-0.47901058	-0.4943328	-0.2679534	-0.068835735	-0.30821848	-0.23276186	0.014797688	-0.16540003	0.6982269	2.1549897	1.1391926	1.7017431	0.3233056	-0.041056156	0.55035734	-0.6978612	-0.42912436	-0.12151575	0.16437483	-0.014797688	0.661304	0.9124737	1.0806317	1.1063399	0.5374274	-0.6895027	0.37255907	0.11944914
EA_Pp_50637a	Ectonucleoside Triphosphate Diphosphohydrolase 2 / Zgc:100819 / 	-1.1645186	-1.2225947	1.8871675	-1.4345448	0.06884718	-0.11927414	0.15905094	1.5693679	0.78721666	-0.5880184	0.09774399	0.36344194	-1.5730591	0.013940334	-1.6589978	-1.3849039	0.49302673	-0.9030533	-1.2394814	3.7544093	0.47891855	0.19754362	0.7325406	0.41958714	-1.7887893	-0.79945874	-0.4180355	-0.013940334	-0.33393097	0.52908707	0.61210203	-0.8175216
EA_Pp_50638a	Intraflagellar Transport 81 Homolog / 	-0.530859	-2.5112967	-3.1918325	-2.566688	1.1575685	0.54606533	2.385723	0.068219185	0.42452908	2.1225357	1.2767811	0.8164358	-1.253912	-2.0152555	-1.6661434	-2.0798168	-2.8318977	-1.2668161	-1.6118722	-1.2137227	2.6151133	0.0843811	0.857872	0.839859	-0.068219185	-1.0391154	-0.5812931	-0.22205639	0.21740723	2.7031312	0.46624565	0.4007702
EA_Pp_50639a	Rho GTPase Activating Protein 21 / 	-0.5244653	0.15206504	-0.5051305	0.33341336	-0.8672278	-0.44658542	-0.82500815	-1.2735331	0.40022635	-0.17699456	0.26435637	-0.66344476	1.160651	0.84843755	1.2013843	0.7026131	0.9043267	0.927171	0.25455785	-0.2280953	-0.30218005	-0.262367	-0.99744344	-0.7651427	0.57098603	1.5140564	0.7904823	1.1778219	-0.15206504	0.66274095	-0.9848783	-0.36684585
EA_Pp_50640a	"Zebrafish DNA sequence from clone DKEY-83M2 in linkage group 6, complete sequence"	-0.46870852	0.106808186	0.1668005	0.38188267	-0.39996624	-0.5212598	-0.17653036	0.12608767	-0.29290485	-0.06801176	-0.22728014	0.29355764	0.06801176	-0.7759228	0.66867924	0.94084454	-0.58027935	0.10057354	0.63299894	0.7791128	-0.6369095	-0.51497316	0.28137445	0.5552192	-0.7279649	-0.25006962	0.4038825	0.17165613	-0.31719923	-1.0091248	0.49047232	-0.16984797
EA_Pp_50643a	"Down-regulator Of Transcription 1, TBP-binding / "	-0.14151073	-0.019261122	-1.0457413	-1.0148919	0.81984735	0.6720531	0.34891963	0.49734378	0.33497882	-0.090447664	0.10233188	-0.2096541	-1.0835922	0.76662993	-0.38207412	0.6412308	-0.5824473	-0.27715087	-0.93472505	0.019261122	1.1736228	0.8965595	0.8842437	-0.23013711	-1.7232001	-1.8788226	-2.5895436	-0.2916038	1.4103525	1.1856863	0.613899	1.045183
EA_Pp_50645a	Zgc:92357 / 	3.3091755	3.305089	2.9452505	3.653202	-3.7649531	-1.3364372	-2.699976	-2.8587894	-2.1131105	-3.251443	-3.3224497	-2.9301128	3.4281044	3.423829	2.409371	1.3364367	3.215644	2.8031154	3.6213036	2.2138805	-3.0231733	-2.0649776	-2.8562517	-2.748869	2.8591118	2.447576	2.6583128	2.588851	-3.280755	-2.8899035	-3.2761574	-3.6494055
EA_Pp_50646a	"ATP-binding Cassette, Sub-family B, Member 4 / "	0.33434582	2.9716635	1.2070322	0.45290852	0.19138479	2.8361502	-1.1580734	-0.69159985	-1.8884583	-1.9456568	1.9568415	-1.6052504	-0.630764	-0.56674767	1.7363515	-1.3604589	4.564824	-0.05709982	2.1877537	-0.6171665	-1.2709799	3.2841806	0.4101267	-1.5990906	0.11657715	1.7005067	0.057100296	1.257227	-1.9400673	-1.3295836	-1.3588753	-3.261241
EA_Pp_50648a	KIAA0310 / 	0.0965631	2.505332	0.7562094	0.20095015	-0.19580221	-1.227885	-2.0464454	-0.7547064	-0.44243813	-0.84951544	-0.89104176	-1.9227834	1.3244143	1.9745574	0.71778345	2.1449723	0.74086833	1.3840041	0.78748703	-0.9296956	-0.7810416	-1.0088706	-1.0517745	-0.87789774	-0.025617361	0.51061726	0.94559526	0.1679585	1.8469858	0.025617123	-2.3621507	-0.5376477
EA_Pp_50650a	unnamed protein product [Tetraodon nigroviridis]	0.15676975	1.562118	0.24354672	0.39644194	-2.0157795	-1.1885452	-2.055376	-2.435707	-2.0682797	0.3920231	-2.0185008	-1.7697496	1.9457793	-0.15676951	1.9652152	1.6928859	-0.6560359	1.1826968	0.39413667	0.34025383	-1.5208797	-1.8279152	-2.5352478	0.8277817	1.5489349	1.3664427	2.415474	2.0983357	-0.23034191	-2.3214011	-2.4473553	-1.2986808
EA_Pp_50651a	Similar To Dihydropteridine Reductase / 	2.7392888	3.3882718	1.9888749	3.531159	-3.8402414	-2.1337123	-3.7540107	-3.4990172	-2.920755	-3.232839	-4.180801	-3.9457307	3.4152064	3.5288253	2.4315906	2.8733802	2.4273	2.6205611	2.1616607	1.6598868	-4.044252	-1.6598868	-3.703363	-3.4649367	2.378634	2.9355235	2.5292	3.0035167	-2.6698775	-2.9855185	-3.1868453	-3.2198434
EA_Pp_50652a	CAMP Responsive Element Binding Protein 1 / 	-2.043937	-0.5704179	-0.06919408	-2.2845943	0.8912909	-0.39810586	0.007197619	0.2773459	-1.2884357	-2.4336212	1.1614907	1.241688	-0.44494176	-0.006060839	0.68737435	0.23536372	-1.7521563	-1.8713536	-2.1194682	-3.4171991	-0.4195969	0.037528753	1.3248703	0.5475414	-0.10084462	-0.12927032	0.18743396	1.9429004	0.809849	0.006060839	0.70624757	0.53789735
EA_Pp_50653a	"Low Density Lipoprotein Receptor-related Protein 8, Apolipoprotein E Receptor / "	4.01401	3.7029386	0.18581247	0.94761324	-3.7965136	-1.9042592	-1.137835	-0.99106836	-1.5745349	-1.8895335	-1.5857062	-1.2054591	7.1922975	6.764582	6.3679175	6.3951793	2.9524894	1.3020258	4.606279	-0.57813406	-2.739944	-3.1827931	-1.8938165	-2.458509	6.1449485	6.4636054	6.1647773	6.3809257	-1.625135	1.506669	-0.18581247	-1.0236754
EA_Pp_50654a	"POU Domain, Class 2, Transcription Factor 2 / "	-0.7625718	1.2479339	0.511235	1.0979841	-0.40149903	-0.31091142	-1.1369019	-0.4431343	-1.53582	-1.1222639	0.59155655	-1.0208721	0.9646895	2.2708068	0.22478318	0.61045074	0.033379316	0.6874807	1.2628193	-0.033379316	-0.8777375	-0.96164465	-1.8045154	-0.99863005	0.47590327	1.2023292	1.0491064	3.5010033	0.5568285	-1.4311128	-0.473495	-2.1993918
EA_Pp_50655a	MAM Domain Containing 1 / 	0.61013436	-1.0603139	-0.06277895	0.032624006	1.973849	0.696542	1.1267502	2.1058943	1.3447754	4.1084185	2.386886	3.8105633	-1.1966944	-1.7006862	-2.174075	-1.4554377	-0.73360133	-1.6524744	-1.1343279	-0.57016253	0.7738216	2.2751334	-0.032624006	1.4453127	-0.7386124	-1.7956667	-1.3947978	-1.8192401	4.322916	-0.12835002	2.0813992	2.7690508
EA_Pp_50657a	Dynein Cytoplasmic 2 Heavy Chain 1 / 	-0.17489886	1.5661609	0.46930623	0.15908647	0.79165006	-0.1374247	-0.026886225	-0.3353026	-0.022049189	0.9821689	-0.55184484	-0.55365014	0.60243773	0.2121551	0.022049189	-0.35210586	-0.14127469	0.032208204	-0.4617498	-0.11675954	1.2295663	-0.12543988	-0.18252206	1.2702034	0.16310096	0.3678019	-0.105959654	0.3234017	0.760185	0.68983006	-0.1057713	-0.18691564
EA_Pp_50658a	Trh3 Protein / 	-0.8742392	0.7315309	-0.06719661	0.55923057	1.3736172	-0.8121848	1.1389189	-2.2056727	-1.952949	-1.7129807	-1.7181706	-1.548799	0.4476161	1.2445855	-0.40636086	0.8768492	-0.37263203	0.18592119	0.73166823	1.3660607	1.0637927	-1.4949079	-0.8264308	2.288353	0.073420286	0.009179831	0.41300178	-0.16874838	-0.009179592	0.09627104	-2.197647	-1.1161208
EA_Pp_50659a	Zgc:100933 / 	0.1959076	-0.84733534	-0.60282564	-0.20587969	-0.37207365	1.4658947	-0.79259205	0.6430025	-0.001750946	-1.1912842	-0.4206705	-0.34599686	-0.5577822	-0.3910079	0.04075098	-0.48438978	-0.070747375	-0.37498283	0.19211864	0.050128937	0.17586708	0.28535938	-0.109342575	1.1443138	0.06911945	0.39524984	0.5651026	0.001750946	0.2291832	0.25759745	0.566185	-1.0215874
EA_Pp_50660a	Similar To CG14120-PA / 	1.4236269	0.55331135	1.916276	0.42498493	-2.7475967	-1.422885	-2.8649268	-2.0351958	-5.218721	-3.9746065	-3.17319	-4.507244	3.7931948	2.1213503	5.9701104	1.862	0.751245	2.7990704	3.1191807	0.36177826	-4.434923	-0.36177826	-2.6127534	-4.699761	6.00731	5.5266957	5.865718	6.428796	-3.3402781	-4.351004	-5.2574396	-5.9058723
EA_Pp_50661a	Zgc:55318 / 	2.229464	0.94517565	0.2953558	2.6133628	-0.017073631	-0.582201	0.021192074	-0.92232895	-0.98733044	-1.2189789	-0.56744194	-1.1774464	0.7712202	0.37244558	-0.040928602	2.3210235	-0.11526084	0.7477839	1.0788231	-0.24106526	-0.36177778	-1.2332745	-1.2006025	-1.2053375	2.5682716	0.21154094	1.5870032	0.12035775	1.8207679	0.017073393	-1.8318052	-2.0234385
EA_Pp_50662a	Similar To Seizure 6-like Protein Precursor / 	-0.7968826	1.0339458	0.35232878	0.9695518	0.07398486	-0.48716593	-0.6744733	-1.8140445	-0.961246	0.38344622	-1.3379817	-1.1607175	1.0814099	0.42772222	0.01574111	0.6894405	-0.015740871	0.5068538	1.0803189	-0.13561034	-0.90889406	-1.1448236	-0.65084505	-1.1236534	0.37361097	0.28792858	0.79687285	0.21814775	0.27099276	-1.8266425	-1.781589	-2.2629304
EA_Pp_50663a	RIKEN CDNA 2510002A14 Gene / 	1.2696075	0.9989276	0.18351388	1.403269	-0.061133385	-0.5658815	-0.7088721	-1.4230864	-1.0829203	-1.358638	-1.4255316	-1.1580718	0.98205996	0.4351604	1.24982	0.6701808	-0.026929379	0.4735434	0.9391558	0.014092207	-0.014092207	-1.2504656	-0.26937652	-0.09681702	0.55740523	0.259454	0.690274	0.32898235	0.41228366	-1.0547287	-1.8792217	-1.9689276
EA_Pp_50664a	SRY-box Containing Gene 9 / 	0.5101812	1.4916203	0.2415998	-0.08340192	-0.9842274	-1.139261	-2.589584	-1.1936982	-0.8965819	-2.0642684	-1.7252281	-3.3770635	0.94318557	4.315363	0.628073	0.5035031	0.21595216	1.0600345	0.2649877	-1.1229279	-2.0820305	0.08340192	-2.0886104	-2.5268438	1.6345088	1.6525233	1.2797863	0.9746773	1.147279	-3.1066291	-2.7736046	-2.6469743
EA_Pp_50665a	Zgc:110542 / Hypothetical Protein LOC555106 / 	0.2985201	0.7760153	-0.1956644	0.38358307	-0.16643	0.38819218	-0.007235527	0.26142788	0.82445526	0.8313217	-0.030920029	0.5869951	-0.46262312	-2.4715815	-0.43814516	-1.087522	-0.5397291	-0.11418009	-0.043359756	-0.21747875	0.1974144	0.007235527	0.24601841	-0.66350174	0.5915899	0.68893766	-0.21283245	-0.3646145	0.16485405	-0.7235837	0.8818264	0.12782383
EA_Pp_50666a	"Peroxisome Proliferative Activated Receptor, Gamma, Coactivator-related 1 / "	-0.82533455	2.3686209	2.136036	1.6587257	-0.19941568	-0.072769165	-0.39048767	-0.23645973	-0.69576645	-1.3252211	-1.4433842	-0.45836067	0.99158955	1.3335371	1.5676208	1.9944234	0.6589384	-0.67720366	-0.581131	2.0613852	-0.4131689	-0.3255329	0.102274895	-0.33307457	0.25317192	0.6990342	2.2478209	2.3581467	0.12961292	-1.1728482	-0.5641413	0.072769165
EA_Pp_50667a	Similar To Neuronal Calcium Binding Protein 2 / 	0.032260895	1.2839208	0.26412868	0.91439843	1.706203	-0.4400921	-0.9305544	-1.3512468	-1.6279755	-1.4146986	-1.3710427	-1.1903448	0.7510724	0.42608857	-0.032260895	0.70873904	0.1696961	1.9506376	1.0549355	-0.25754237	-0.936954	-1.1642733	-1.7635198	-1.171607	0.309474	0.3487687	0.7987833	0.9143729	0.27516985	-1.331296	-1.8455954	-2.259416
EA_Pp_50668a	Rho Guanine Nucleotide Exchange Factor 10-like / 	-0.1910944	-0.3682294	-0.75447035	-0.08394623	0.19314146	-0.001758575	-0.6324825	0.35266018	1.1531525	0.31842613	-0.26151276	-0.082203865	0.16766262	-0.95844984	-0.3249607	-0.6193924	-0.55188656	0.1764059	0.08629513	-0.90630007	0.6380434	0.20184422	-0.3914852	0.1509924	0.15414953	0.35752773	-0.31707668	0.001758575	0.41525745	0.101290226	0.14912796	-0.19400978
EA_Pp_50669a	"Solute Carrier Family 5, Member 3 / "	-0.48311138	1.3479524	0.6631391	1.2781544	-1.6445055	-0.17197418	-1.1001225	-1.5035982	-1.290556	-1.0831804	-1.0246372	-0.85194683	1.1609097	0.7388735	0.33037186	1.0022478	0.29596472	0.8199558	1.3927331	0.17197466	-0.5972166	-0.8308387	-1.7881622	-0.8121314	0.68038225	0.5987711	1.1106725	0.52994657	0.5800595	-1.5181994	-1.4692688	-1.9528437
EA_Pp_50670a	unnamed protein product [Tetraodon nigroviridis]	-0.78022766	1.2567744	1.1408267	1.0879695	-0.5840759	-0.30428267	-1.1384702	-1.7665715	-1.5505562	-1.1229157	-0.052614212	-1.0393167	2.4199257	0.70204735	0.9151089	1.11818	0.052614212	0.68115425	1.2562091	0.94001675	-0.89447737	-0.9645419	-1.8153353	-1.0100646	1.6945796	1.8342009	1.0561078	0.33157516	0.5240722	-1.4374495	-0.4278412	-2.2142024
EA_Pp_50671a	"Solute Carrier Family 35, Member D1 / Solute Carrier Family 35, Member D2 / "	-0.47005272	0.17463017	-0.38137722	0.12931442	0.122272015	-0.21007729	0.28997612	-0.10439205	-0.03404522	0.31821346	-0.22598553	-2.17E-04	-1.1664295	2.5198746	0.3627715	0.7650142	-0.5156479	-0.37939215	-0.49877548	-0.4039898	0.64346504	2.17E-04	0.34883404	-0.1654253	0.8096132	-0.2841649	-0.18038654	0.34819221	0.73810863	1.0685334	-0.08331776	0.34180546
EA_Pp_50672a	Tripartite Motif Protein 2 / 	1.2158027	0.45094585	1.0820279	3.2439234	0.09637499	-1.0509708	-0.56623054	-2.4092042	-1.3371994	-1.9458978	0.6617415	-1.7581761	0.2756505	-0.16105199	0.5113137	2.321936	0.041980505	3.615505	2.2221835	-0.3519554	-1.52612	0.6457207	-2.6687162	-1.6579778	-0.25483322	1.7772791	0.25963378	-0.041980505	-0.28923488	-0.6471598	-1.859904	1.3718011
EA_Pp_50674a	Myo-inositol Oxygenase / 	3.0951552	3.4759989	3.1518297	2.9503255	-1.1612649	-2.0180714	-0.62832403	-1.3243327	-3.531271	-2.7523646	-2.2491899	-1.4859705	2.5200124	1.6113143	6.65841	0.62832403	2.1907177	3.3048253	3.4012165	1.2979903	-2.8275785	-2.6409373	-1.7374191	-0.6643567	3.113615	8.228483	3.823937	3.7570615	-1.6284771	-3.7376256	-2.4658914	-2.3975415
EA_Pp_50675a	"Zebrafish DNA sequence from clone CH211-160E15 in linkage group 9, complete sequence"	1.0044792	3.4029815	2.3238504	1.5592654	-0.87949824	-1.8990438	-2.239741	-2.5039585	-2.5787613	-2.2526662	-2.48149	-2.7634118	1.5067842	1.2355034	1.0566027	0.87949824	1.2631876	1.6100619	0.89734006	1.1883934	-2.5737007	-1.9727476	-2.1355317	-1.9638546	1.0966613	1.022229	1.2240808	1.067673	-1.8548429	-2.7616746	-1.8547008	-2.8716104
EA_Pp_50676a	"RAB32, Member RAS Oncogene Family / "	1.3028219	1.2997129	1.0443599	1.7479179	-0.7816436	-5.20E-04	-1.3906882	-1.0748913	0.17564082	-0.19000745	-0.39818406	-0.792989	0.5331104	-1.9988358	1.2731736	-1.2459829	0.41742587	0.5673897	1.0232227	0.61518836	-1.2838633	-0.03257394	-0.713526	-1.2918875	0.39511275	1.5263855	0.864558	0.5098865	-0.041433573	5.20E-04	-0.77826524	-0.9901335
EA_Pp_50677a	Similar To Protein KIAA0759 / 	1.4335613	1.3144674	2.3260856	3.0718956	0.28695393	-0.40416336	0.34581757	-0.7637162	-0.9669194	-0.07226086	-0.493783	-0.3157668	-1.1276772	-1.6015556	-0.32080507	-1.1115644	0.32798433	1.7652512	0.09792185	1.9453592	0.5159173	-0.80065584	0.5491886	1.2360649	-1.285687	-1.3037252	-1.3004811	-1.5183675	0.126575	0.34949017	-0.6298542	0.07226086
EA_Pp_50678a	Progesterone Receptor Membrane Component 2 / 	0.8777051	1.4290605	0.7327099	1.5896616	-0.07260656	-0.41025257	-0.5126996	-0.2218442	-0.2692356	-1.1935716	-0.6374111	-0.36526442	0.4605856	1.9722576	0.5082855	2.0449467	-0.33315563	1.1694121	1.0222516	0.23042393	-1.2535963	-0.1614666	-0.24645853	0.07260656	0.54590416	0.23655558	0.14553452	0.7054329	-0.7538867	-0.13304615	-0.6439791	-0.16778994
EA_Pp_50679a	Activating Transcription Factor 6 / 	1.5272288	1.1282716	0.92630863	2.1450295	-1.0619602	-0.51304483	-0.29337263	-0.5328193	-0.66337204	-0.15495777	-0.023348331	-0.9954667	0.23341513	2.3968682	2.6103926	1.3192997	1.327735	2.3472733	2.119223	-0.19945145	0.023348331	-0.080702305	-0.19178629	-0.8080082	0.4986391	0.6501527	0.7230172	0.75070906	-0.34895325	-0.32174397	-0.8661785	-0.18143415
EA_Pp_50680a	High Mobility Group Box 2 / 	-0.39968157	-0.02511406	-1.1370296	-1.0117745	0.27662277	-0.50973845	0.22351408	-1.0656695	-0.42456198	0.03390169	-0.24712515	-0.21240568	0.4242587	0.12361765	0.65244293	-0.2019434	-0.38036394	0.28134537	-0.531178	-1.4380164	0.6727605	0.37780142	0.5495362	-0.012560368	0.08765173	0.5153904	0.012560368	-0.057331562	1.8426661	0.96812725	-0.61085844	1.1694169
EA_Pp_50681a	unknown [Schistosoma japonicum]	1.0472188	3.1675148	1.1785815	2.0137362	-0.07051778	-0.40308428	-1.3840952	-1.7550669	-1.5075474	-1.2821674	-1.2896929	-1.1350374	1.175421	1.8090086	0.77710366	0.6934204	0.07051778	0.5819812	1.1278079	-0.121516466	-0.8043003	-1.0571613	-2.1018305	-1.0166979	0.91330075	0.39514375	0.84596205	0.2888806	0.3968897	-1.7537365	-1.7539749	-1.2678032
EA_Pp_50682a	Acyltransferase Like 1 / 	-0.48459315	1.4189212	0.6125696	1.4762506	-1.0974243	-0.14434218	-1.1391695	-1.4740388	-1.2251251	-1.0253427	-1.0397646	-0.85169864	1.179079	0.77949977	0.2938938	0.94395566	0.34573078	0.83349705	1.3749096	0.14434218	-0.5154607	-0.8165939	-1.849551	-0.7289264	0.78129005	0.66670704	1.079143	0.5588422	0.68315244	-1.4991968	-1.5145633	-1.9204443
EA_Pp_50683a	CDNA Sequence BC022651 / 	0.41850996	1.3892598	0.59550047	-0.01520586	1.7639437	-0.023738384	1.8041358	-2.4438052	-2.290185	1.4311194	-0.061837673	-0.35049105	0.9611678	-2.1348686	-1.0722289	-0.7955408	0.61336756	0.2434349	0.01520586	-0.8382478	2.856646	-0.88353586	-0.72085524	2.389565	-0.035485744	1.0850773	0.6075082	1.3441405	-1.6956553	0.6045828	-1.0540967	-2.5129638
EA_Pp_50684a	unnamed protein product [Tetraodon nigroviridis]	-2.4189649	-1.0470793	-1.7941434	0.12071109	0.94055676	-0.12071109	0.7348926	-0.15627074	1.2792556	1.7055652	0.75995326	0.80780816	-1.1763442	-1.6764507	-2.1131952	-1.4329324	-2.1330667	-1.6117854	-0.14267468	1.458924	1.40329	-0.38503957	0.9217441	1.1348064	2.322642	-1.8414967	-1.3625522	-1.8080971	1.5201037	2.7099326	2.1954067	0.742347
EA_Pp_50685a	Chaperonin Subunit 6a / 	0.5944805	1.4721894	0.9023504	0.8725252	-0.6140566	-0.26206398	-0.76281786	-0.47814608	-0.79136896	-1.6058917	-1.171772	-1.2391686	0.6850214	2.8153906	0.31018353	2.7635193	0.48550797	0.84788895	0.2797289	-1.1151819	-1.4280624	0.26206398	-0.83812046	-0.8606601	1.4031825	1.272296	0.30939436	-0.56399775	0.4046259	-0.8213577	-1.4583583	-0.6762824
EA_Pp_50687a	Cytochrome C Oxidase Subunit I / 	0.95190144	2.1322823	1.3692694	1.2840118	-0.29131317	-0.48181343	-1.5663443	-1.7632179	-1.8068581	-2.109435	-1.509366	-2.5399103	2.0388737	1.2308989	0.83805466	0.77812386	0.7687254	1.3938046	0.7577448	0.29131317	-1.2024374	-0.94815826	-1.3022699	-0.7058296	1.1278152	0.8808899	0.6365471	0.77989864	-0.51375294	-0.9851055	-2.1254253	-1.7849178
EA_Pp_50688a	Dihydroorotate Dehydrogenase / 	-0.11742616	0.88915896	-0.117875814	0.49483466	0.98603654	0.47045493	0.613693	0.6810739	-0.24237657	-1.4971955	-1.1132176	-1.0398076	-1.3418658	1.084358	0.02445054	0.91627717	-0.16978765	-0.41102624	0.32194114	0.25567985	0.8548639	0.6540592	1.0997741	1.5065172	-1.3612311	0.1770184	-1.7276947	-1.2664444	-0.27652097	-0.064587355	-0.2297709	-0.02445054
EA_Pp_50690a	"Zebrafish DNA sequence from clone CH211-129O13, complete sequence"	0.22524881	-0.7572422	-0.19368792	0.8027005	-0.44312668	0.025509834	0.6110029	1.3121939	-0.47281837	-0.36269236	0.076830864	0.06226921	-0.27755404	2.5751543	2.450338	-0.06733942	0.42954826	0.81468105	0.17303085	-1.8069534	-0.5660219	-0.1851263	-0.13850498	-0.77412176	1.3077555	0.6766658	2.5847015	0.41981316	-0.6965971	-0.7196827	-0.09954548	-0.025509834
EA_Pp_50693a	EDAR-associated Death Domain / 	-0.64540505	-0.74911356	-0.5722594	-0.85634947	0.8284321	0.60458755	0.5776253	0.83799124	1.4871855	0.87588453	0.82585907	0.7682977	-0.6204133	-1.347755	-1.7140548	-1.2095191	-0.8726027	-1.3321445	-0.70609903	0.190279	0.26482916	0.43856192	0.82130766	-0.190279	-0.88839746	-1.4992123	-0.93221307	-1.5742152	1.4820423	0.5997386	1.0512552	1.0780439
EA_Pp_50694a	"Tyrosine 3-monooxygenase/tryptophan 5-monooxygenase Activation Protein, Theta Polypeptide / "	0.5250788	1.5739374	-0.2992592	0.95491695	0.06376982	0.016533852	-0.62314796	-0.574667	-0.016533852	-0.57931995	-0.47292995	-0.87923145	0.19767952	0.7736397	0.26582098	1.978828	0.8332195	0.16169786	-0.07942295	0.21961212	-0.3237028	0.13637352	-0.38133526	-0.30339813	0.049146652	0.40191984	0.3628378	-0.38653374	-0.107663155	-0.8621793	-0.4888935	-0.45923615
EA_Pp_50696a	Tol2 Transposon-derived Gene Trap Locus P4 / 	1.2889833	0.42653108	0.72472596	-0.41662455	-1.1143558	0.2264657	-2.5814795	-1.2728705	-0.4808259	-1.6391246	-0.7811637	-0.7060852	0.6517458	0.30726552	0.54918814	1.0409164	1.9778843	2.2377977	1.8205452	0.009041786	-1.0728679	-1.458729	-1.801322	-2.0182576	0.8238225	0.984231	1.1618528	-0.009041786	1.2783694	-0.3192644	-1.636756	-2.1663756
EA_Pp_50697a	Zgc:77151 / 	0.6328993	0.500093	0.8566575	1.3794985	-0.9361334	-0.092823505	-1.1864591	-0.94267035	-1.3831649	-2.3268065	-2.2984772	-1.6690469	0.28357673	0.422302	0.8032303	0.39692497	0.17251086	0.6642134	1.2108498	1.9924865	-2.6126575	0.092823505	-2.710205	-2.1768866	0.2976849	0.9681616	-0.8168609	0.6274419	-1.3682349	-1.2203894	-2.8003392	-3.221119
EA_Pp_50699a	Major Facilitator Superfamily Domain Containing 4 / 	-0.7566025	-0.15484142	-0.09633899	-0.23136711	-0.21783495	0.54047775	-0.89531565	0.29213	0.41529274	-0.93512774	0.91420555	-0.123258114	-0.32286072	1.4802618	0.2896421	-0.5708294	-1.1914122	-0.75648737	-0.19301581	2.1282535	0.44862556	0.16542768	0.12600803	-0.33360434	0.110357285	-0.93005514	-0.42471147	0.21061444	0.20721722	0.096339226	1.2088485	1.0237737
EA_Pp_50700a	Four And A Half LIM Domains 3 / 	0.036567688	-1.0606995	9.377941	1.5852804	0.202559	0.22592926	3.9892907	1.6383548	-0.48732138	-0.7302189	1.3208051	0.57710123	-1.3566165	-1.1775613	-2.0854523	-1.720938	1.4059095	-1.5483963	-1.0535371	11.051567	0.028238773	-0.30627584	5.140575	1.8813529	-1.8654032	-0.930274	-0.6920891	-1.0312855	0.51669025	-0.35392427	-0.028238773	0.94715834
EA_Pp_50701a	Zgc:92259 / 	-0.7109089	-0.4212742	-0.67749405	-1.2821274	2.0512066	1.1239004	1.0015965	0.6518364	0.66271114	0.8618202	0.4212742	0.9240017	-0.598361	-0.8314009	-0.5897994	-1.1377969	-1.4822197	-1.5330615	-1.1973	-0.43856144	1.2917795	1.032114	1.3331509	1.7667465	-0.8250761	-0.7604375	-0.79444695	-0.7605953	1.9073076	1.0143561	0.82658195	1.0807762
EA_Pp_50702a	Netrin 1 / 	1.4400535	-8.69E-04	-0.3743887	0.7209215	-3.0890281	0.054597855	-3.0013232	8.69E-04	0.077326775	-0.42169094	-1.2015643	-2.004951	2.7401352	1.3262253	2.6047873	1.7794476	0.9707041	2.1149745	1.7162628	-0.5104208	-3.7769794	-0.43930292	-0.32924652	-4.0513062	2.2138643	2.9402223	2.7141905	2.4335327	-2.8934278	-3.1342378	-1.9680195	-1.4601736
EA_Pp_50703a	Hypothetical Protein FLJ12949-like / 	-0.5264163	-2.0847716	-0.7263894	-0.68991804	-0.49344587	-0.03845787	0.5020437	0.4639206	0.22295189	0.23691845	-1.2175455	0.5681534	-0.8488636	1.1009941	0.37492418	0.44311857	-1.622086	-0.01602459	-0.501914	-0.8002262	0.0327425	0.58131886	0.37339973	-2.289485	-0.47049236	-0.021586895	0.01602459	-1.6466889	0.041218758	0.68632746	0.375906	1.1330137
EA_Pp_50704a	CGI-121 Protein / 	-1.2577486	-1.2877102	-0.39043522	-1.1188316	0.47799635	-0.10375881	0.10826874	-0.03726864	0.28512478	0.52753067	0.03726864	0.47138882	-0.1883688	0.43203545	-0.27288294	-0.95395327	-0.89364624	-0.22907686	-0.4882393	0.11726189	0.33944702	0.20559406	0.43478394	0.3500204	-0.20151043	-0.05894518	-0.14503574	-0.36023712	0.7891512	0.3239751	0.5111904	1.0860624
EA_Pp_50705a	Brain And Reproductive Organ-expressed / 	-0.02218175	0.41308188	-0.17213082	0.98538804	0.6158788	-0.12610221	0.30531335	-0.16832137	-0.51829696	0.02218175	-0.05126643	-0.91978717	0.13066125	1.1226895	-0.47253633	0.71656203	-0.2977078	0.25561404	-0.4916265	-0.6990545	0.5868323	-0.24329543	0.036913157	0.98071504	-0.23630404	-1.2289875	-0.54311824	0.0733912	0.304765	0.60925174	-0.059633017	0.0995667
EA_Pp_50706a	KIAA1429 / 	-1.6834571	0.036290407	-0.5574322	1.9012754	1.3744237	0.21470761	1.4101498	0.840605	-2.4207828	-2.2524073	-0.03717923	-0.402776	-0.036290407	-0.4177506	-0.91180754	0.95308805	0.7972686	-0.27079725	0.25311136	-1.1612556	0.7195523	0.51133895	2.4224565	1.5895965	-0.3871057	-0.16774535	-0.079330444	1.9897459	-0.42696786	0.06048751	-0.2916944	0.09381747
EA_Pp_50708a	Zgc:56078 / 	1.27599	-0.8926163	-1.2041798	1.2247157	-0.006251335	1.0760312	0.07909918	0.7002053	0.50003195	0.6238723	0.5279298	-0.2540183	0.006251335	-0.45272303	-0.013311863	1.3259592	0.33760262	2.2002687	-1.3482656	-0.6523051	-0.20161009	0.6837611	-0.2973199	-0.48140478	-0.4399519	0.6738925	-0.33041763	0.2940383	0.10730028	-1.1098871	-0.19548368	-0.011580944
EA_Pp_50709a	Baculoviral IAP Repeat-containing 2 / 	0.2715156	1.5045245	0.57196784	0.38092923	-1.1826575	-1.779279	-2.0647056	-1.8821561	-1.5893905	-0.7589762	-0.9764955	-1.7698314	2.835274	1.52404	0.49744773	0.99137235	0.37683272	1.2777965	0.16048312	0.001586676	-2.2943666	-1.8577898	-0.001586676	-1.7615616	0.44225907	0.6730821	0.37010264	0.45144153	-0.80116725	-1.5482419	-1.9653285	-1.1169269
EA_Pp_50711a	Sex Hormone Binding Globulin / 	1.7145202	2.615698	1.3511212	2.0084655	-1.9914086	-1.620281	-2.624818	-3.0792181	-2.805662	-2.5871289	-2.5833228	-2.4411538	2.5625565	1.4165175	2.4684618	1.9681242	1.2048905	1.7541568	0.9750006	0.86739564	-2.1166704	-2.3820946	-2.679969	-2.3485606	1.7837975	1.5332825	1.6554778	1.7769496	-0.86739564	-2.9430678	-1.3175919	-3.4930022
EA_Pp_50712a	Zgc:77757 / 	0.24840689	-0.7101774	-0.3917513	0.23120022	-1.2660003	-0.46022606	-0.4575615	-4.07E-04	0.3212433	-0.82211304	0.16795826	-0.14605522	0.055045605	0.94031954	0.976954	1.3896623	-0.2226057	0.37393236	0.48664188	-1.1966119	-0.6691952	-0.2287035	-0.2115736	-1.3742085	0.22532701	0.37881327	0.5286503	0.43123913	-0.22275066	-0.9537859	4.07E-04	0.31468487
EA_Pp_50713a	Similar To Beta Platelet-derived Growth Factor Receptor Precursor / 	-1.3021278	0.54726696	-0.19987488	4.852595	0.03433156	-1.0100546	0.60877943	-1.0914159	-0.0343318	-0.8499305	1.9384427	0.18083143	0.40772772	-0.07857585	-0.5292022	0.17138958	-0.55470324	1.5341856	0.4975307	-0.6784296	0.26402903	-0.1229825	-1.1679177	0.21827888	1.9783144	-0.26232553	0.20742297	-0.22034907	0.06829357	2.226152	-2.297196	-1.1780558
EA_Pp_50714a	Zgc:55321 / 	1.2087636	1.8987393	1.4421859	1.7329307	-0.48551273	-0.5436883	-1.7350106	-0.842608	-0.19353819	-0.8511472	-0.4627595	-0.7421937	1.3356738	2.161981	0.8975687	1.7714243	0.9818349	1.678195	0.8075776	1.6590009	-0.9934535	-0.67919874	-0.79317904	-0.73814726	0.19353819	1.1590376	1.1328368	1.1203313	-0.36543512	-1.1104507	-0.7517705	-0.66772604
EA_Pp_50715a	Zgc:73142 / 	-0.6708672	1.1405132	0.46086478	1.1077068	-1.7942111	0.5440736	-1.283242	-1.6593368	-1.4152143	-1.1932647	-1.172323	-1.0103462	0.95058775	0.66135144	0.16551828	0.89115095	0.12429118	0.76413465	1.2672193	-0.12429118	-0.7283876	-0.9668262	-0.686383	-0.96051097	0.5344677	0.51175356	0.99608564	0.38427997	0.5118921	-1.5736339	-1.674586	-2.0924175
EA_Pp_50716a	"Zebrafish DNA sequence from clone BUSM1-150I12 in linkage group 6 Contains a novel gene similar to ERBB (v-erb-b erythroblastic leukemia viral oncogene homolog, neuro/glioblastoma derived oncogene homolog), a novel gene similar to PA2G4 (proliferation-associated 2G4 protein), the 5' part of a novel gene similar to MYH10 (non-muscle myosin heavy chain 10 ) and two CpG islands, complete sequence"	1.2056468	2.2689428	0.87944317	1.9202642	-2.1861653	-0.69391227	-2.041535	-1.486805	-0.8935673	-1.9920173	-0.8752837	-1.0825701	2.11285	-0.18484688	0.17451072	0.83951616	1.5093532	1.9715185	0.39559293	0.3416493	0.56355333	-1.6938806	-1.598021	-1.5921426	1.9742208	0.21424794	0.87238646	0.70521784	-0.17451048	-1.0943985	-2.3495803	-2.2373128
EA_Pp_50718a	E74-like Factor 2 / 	0.23443794	-0.08915901	0.12559223	0.35884666	-0.27498007	-0.35293293	-0.28015327	-0.29998684	0.12765503	-0.4327612	-0.06767559	0.18145752	0.5652933	-0.08281326	0.76996374	0.060903072	0.194273	0.6641135	0.5342827	-0.47619724	-0.6980858	-0.01094532	-0.099746704	-1.0142908	0.9361572	1.2423358	0.92574406	1.0100107	-0.12322903	-0.4510436	0.01094532	-0.37195683
EA_Pp_50719a	"Zinc Finger Protein 622, Like / "	0.03804016	0.12193298	0.3822918	0.5095396	-0.7967925	-0.6967478	-1.2151423	-0.6500044	-0.24093723	-0.76716995	-0.64311314	-0.2924204	0.88376904	1.017973	0.99804735	1.2943034	0.032216072	0.10430956	0.5467167	-0.032216072	-0.8189764	-0.75137997	-0.82834816	-1.3016901	0.50185776	1.2977548	0.9545851	0.8977909	-0.1251049	-1.509975	0.41634464	-0.69306755
EA_Pp_50722a	"Endothelial Differentiation, Lysophosphatidic Acid G-protein-coupled Receptor, 2 / "	-0.64861727	-0.27547455	-0.31270838	-0.9132328	1.9128246	0.7156825	1.518621	-0.65343237	-0.32377958	2.6216035	0.8454251	0.37781858	-0.12683535	-1.3687325	-0.5985794	-1.6893172	1.7473264	-0.5313587	-0.54920626	0.012551785	2.3734336	0.89465094	0.22826338	2.802075	-0.31374884	-0.07461262	0.08954477	0.31336546	-0.5433135	3.0097914	-0.012551785	0.13560534
EA_Pp_50723a	RIKEN CDNA 4833441J24 Gene / 	-0.9364929	0.637624	0.10585761	0.5339439	-0.21979833	-0.876245	0.37259388	-2.2432694	-0.83790827	0.38732004	-1.6909003	-1.5577521	0.49302578	0.020308495	-0.36460233	0.20449162	-0.45507503	0.047288418	0.60732293	-0.57778	-0.020308495	0.48142147	-2.53305	0.7656903	-0.063058615	2.5810533	0.4047215	-0.13446712	0.04019499	1.2786851	-1.986651	-2.6489992
EA_Pp_50724a	Similar To Cadherin-18 Precursor / 	1.5794036	1.1223586	1.1588154	1.989507	-0.8408232	-1.500427	-1.0615561	-1.8923037	-1.4850504	-1.7691572	-1.446079	-2.181317	-0.006008387	2.7894738	0.8394835	1.6275733	1.011687	0.9569595	0.8441751	0.43902564	-1.92961	-2.1647742	-2.99734	0.006008387	1.4925401	2.0171316	-0.08750582	0.0318985	2.7925212	-0.9111674	-0.91954064	-0.533201
EA_Pp_50725a	Synaptotagmin 2 / 	0.1161747	0.51115465	1.5398493	0.4622774	-0.2579372	-0.8358066	0.4270544	1.8885822	-1.7778668	2.4977589	-1.8538408	-1.6707134	0.36334682	-0.014675856	-0.49878645	0.22918367	-0.20292139	1.5772321	1.8156343	-0.6502662	0.014676094	-1.676806	-0.71829414	-1.6031113	1.6651196	1.0641367	0.28254437	-0.2990849	0.26822138	-1.4077764	-0.7192378	-2.8177428
EA_Pp_50726a	Leucine Rich Repeat And Fibronectin Type III Domain Containing 5 / 	-0.57953787	1.4478016	0.6600485	1.2538276	-1.6522694	-0.040211678	-1.0439234	-1.5276141	-1.3021984	-0.9394274	-0.95785236	-0.8844824	1.0698862	2.9975228	0.37568855	0.90151453	0.24783587	0.979074	1.5028834	0.040211678	-0.59282875	-0.73991966	-1.7544203	-0.86770153	0.68557763	0.7864318	1.2562885	0.4613788	0.6326909	-1.4140377	-1.433958	-1.9652853
EA_Pp_50728a	Similar To Family With Sequence Similarity 62 Member B / 	-0.990443	0.8288336	0.6109617	0.80847263	-1.3155224	-0.69023705	-1.4205887	-0.24447846	-1.7426846	1.2254584	-1.5064218	-1.3454907	0.792969	0.34492874	-0.15094161	0.389508	-0.21937752	0.3605709	0.86212516	0.3831148	-1.0824187	-1.3295887	0.96609616	-1.2397106	0.21738935	0.11379862	0.58931327	0.1093061	0.33770728	-1.7483017	-0.1093061	-2.4883811
EA_Pp_50729a	Katanin P80 Subunit B 1 / 	-1.1631477	-0.008169413	-0.48712897	-0.3438661	0.82443976	-0.2600267	0.008169413	1.0729249	0.5220883	1.2406209	-6.330982	0.8706534	0.3474996	-0.8450887	-4.9499054	-0.99285054	-3.8776817	-0.941098	0.34390616	-0.2428453	-5.8966274	0.18115354	1.3378823	0.36971116	-1.0744941	1.0358589	0.9580872	-4.7749853	1.6569874	0.2806642	-6.788722	1.8399584
EA_Pp_50730a	Similar To Aftiphilin / 	0.5997267	3.660327	0.91205263	-0.42164993	-1.038197	-1.9053068	-0.94230986	0.123036385	-0.17798805	0.24889612	0.014093876	-0.014093876	-0.53391194	0.87094927	0.7950797	0.25016022	-0.4243474	0.49264598	0.5456805	-0.2490995	-0.8139634	-0.6623101	-0.42491674	-0.4069109	0.43386316	0.2606237	0.6447468	-0.14428091	-1.0738616	0.17962599	-0.10668039	0.17024899
EA_Pp_50732a	Similar To Zinc Finger Protein 386 / 	-0.3842137	0.83891296	0.38230014	0.7758298	-0.25040984	-0.4168861	-1.362679	-0.35996103	0.06561947	-1.3539643	-1.2555871	-0.39467764	0.6610906	0.42692494	-0.06561971	0.35105848	-0.20889688	0.60069466	1.1829925	-0.49540925	-0.9977536	-0.9239764	-1.0751891	-1.360642	0.25575662	0.43440413	0.92074203	0.20529246	0.14304352	-0.8256836	0.224123	0.100408554
EA_Pp_50733a	Elastin Microfibril Interfacer 2 / 	-1.0929348	0.6629188	0.028626919	0.58649254	1.3416865	-0.72165084	-0.47678494	-1.0618079	-0.64213705	0.80720925	-1.7938192	1.0115192	0.5328491	-0.015159607	-0.40580463	0.37784338	1.004005	0.14135933	0.6012683	-0.49137783	1.204005	-1.4366453	-0.17695022	1.63747	-0.013262272	-0.12564111	0.35214353	0.013262272	-0.03859496	0.6828811	-2.2071407	-0.2001636
EA_Pp_50734a	C-terminal Binding Protein 2 / 	0.26355338	1.7704332	0.7685678	0.9494455	-0.82719684	-0.6691859	0.3791921	-0.61334634	-0.6171696	-1.1373494	-0.96036744	-0.5492594	0.08153653	1.2547872	0.7011807	1.4150069	0.6492765	1.3516629	1.3301122	-0.08153653	-0.43399072	-0.8118584	-1.0476029	-0.6582482	0.9344394	1.1685154	0.6380136	0.43160415	-1.138098	-1.0168426	-1.2414801	-1.7624743
EA_Pp_50735a	Microtubule-associated Protein 6 / 	-0.47337556	-0.051297188	-0.92153215	-0.28353405	0.92172956	0.49295425	-0.15471411	1.3078642	1.911366	0.78658247	0.8183303	1.0736156	0.19404054	-0.74092484	-1.1842492	3.0727944	-1.2631614	-0.642097	-0.12910652	-0.024435997	0.024435997	-0.29382563	0.15835905	0.8786335	-0.9049578	-0.8892379	-0.38012052	-0.9916656	0.7254424	0.37970877	1.9297061	0.3468151
EA_Pp_50736a	"NADH Dehydrogenase 1, Subcomplex Unknown, 1, 6kDa / "	0.018492699	1.5440989	0.6792221	1.1534739	0.04896593	-1.0546722	-0.6568823	-1.3503914	0.04376793	-0.68618965	-0.69581985	-0.845274	0.30418015	1.2929153	-0.018493176	1.2646627	0.2743044	0.64276934	0.35137272	0.034585953	-0.49347305	-1.1442633	-0.81879425	0.8083992	0.05772209	-0.053964138	0.18206978	-0.25108337	-0.24856281	-0.114783764	-0.8797388	-0.5010557
EA_Pp_50738a	KIAA0774 / 	-0.6069622	0.8121114	0.054269552	0.7022667	-0.89739037	-0.72926044	-0.15958643	-1.1133156	-1.7477417	-0.7538204	1.0768361	-0.5774174	0.60559845	1.490217	-0.21487832	0.39067435	-0.097067595	0.22335672	0.79116344	-0.42423916	-1.0661345	-1.3841524	0.544384	0.3782692	0.115624905	0.025457859	0.53618526	-0.025457859	0.042965174	-1.4793205	0.06482744	-0.5596523
EA_Pp_50739a	Similar To Chromosome 1 Open Reading Frame 9; Membrane Protein CH1 / 	-0.39047313	1.3266947	0.3692739	1.2664177	-0.20736861	-0.6230433	-1.0058115	-1.447654	-0.133425	0.10229325	-0.5427134	-0.8237574	1.2957375	0.9550426	-0.7371557	0.81801534	0.8180444	0.70894456	0.04487157	0.0936954	-0.47389627	-0.37063098	-0.56915975	0.23191524	0.14595675	0.99958825	0.7757752	0.8729131	-0.39855886	-0.04487157	-1.4303725	-0.4606006
EA_Pp_50741a	Zgc:91896 / 	-0.8136654	-1.0473008	-1.5733399	0.06798315	0.05667734	-0.646678	0.33415985	0.19981956	-0.28617477	-0.24604893	0.002693176	0.2813263	-0.94771385	-0.03808689	0.5394788	0.02573204	-0.7315011	-0.59423923	-0.06582546	0.38614368	-0.021971703	-0.373991	0.25149727	-0.44148827	-0.5757785	0.29445028	-0.002693176	0.064875126	0.43871784	0.43573523	0.4319725	0.6366472
EA_Pp_50742a	Neighbor Of BRCA1 Gene 1 / 	-1.0975451	2.635529	0.043168783	0.74920154	-0.04316902	-0.8182118	-1.6745725	-2.0855618	-0.45874	1.3668146	-1.6427121	-1.2707095	0.91040254	0.21537662	-0.29018354	4.768063	0.57931304	0.22472763	0.77365375	-0.33884668	-0.8304584	-1.0385728	1.6098833	-1.3578267	0.81269217	0.55317736	2.5836806	0.5625293	0.1348648	-0.31732225	-1.6062894	-0.6654763
EA_Pp_50743a	B-cell Translocation Gene 4 / 	-1.0862288	0.31047845	9.959711	2.3098516	-1.0630996	-0.63698983	4.90064	1.9433837	-0.445323	-1.2956197	-0.6745167	1.8609028	0.17931652	-0.36456203	-0.77155924	0.009866476	2.8410192	0.5551169	0.2349267	10.726313	0.34890842	-0.5287962	5.231691	1.1504359	-0.34824395	-0.47431397	-0.009866715	-0.3551643	-0.37443686	-0.08759451	-0.6517539	0.19458151
EA_Pp_50744a	"Zebrafish DNA sequence from clone CH211-163I12 in linkage group 25, complete sequence"	-0.80326223	1.0245628	0.35293722	0.95327663	-1.9670587	-0.4930725	-1.36164	1.7053237	-1.6112905	-1.3951821	-1.3372307	-1.1764579	0.8466368	0.42267418	0.022644758	0.6632254	-0.022644997	0.4892614	1.0773704	-0.15560889	-0.92364645	-1.1486526	1.0455351	-1.1270776	0.36086798	0.27470517	0.79594755	0.2060399	0.26430297	-1.8331885	-1.780477	-2.2757201
EA_Pp_50748a	Hypothetical Protein LOC567989 / 	-1.0616193	0.8315003	0.051313877	0.6900897	-0.6915288	-0.6747775	-0.4884014	0.11308527	-1.8574905	-1.6339145	-1.586772	-1.4313426	0.537163	0.2030456	-0.22726464	0.46677923	0.4577589	0.3222754	0.83419085	-0.4490161	0.19979048	-0.9663701	0.24343872	-1.3975062	0.06702709	0.07302046	0.581146	-0.018776655	0.018776655	-2.073186	-0.11324978	-2.529593
EA_Pp_50750a	Ubiquitin Specific Peptidase 15 / 	-0.052624702	1.2525563	0.7455621	0.8427768	0.09247637	-0.3413062	-0.8290925	-0.25911522	0.19498014	0.002276897	-0.46252394	-0.49049664	0.18405247	0.16765547	0.48803043	0.80525255	1.0213108	1.202023	-0.002276897	-0.49166298	-0.927052	-0.3857875	-0.96860075	0.20357466	-0.6691308	0.6323304	0.12907028	0.116871834	-0.28326225	-0.43254852	-0.2653079	-0.22021961
EA_Pp_50751a	Similar To PRR8 Protein / 	-1.3617408	-0.88268065	-1.252279	-0.21534085	1.7711473	-0.6205039	1.29703	1.5611806	0.55112505	2.729693	0.12963057	2.2208629	-0.8931327	-0.78192186	-1.8500302	0.18823862	-1.9507332	-1.1906922	-0.8301928	-0.12963057	1.3257232	0.974278	0.5204272	1.4939656	-0.2941153	-1.6301744	-1.0720015	-1.7079649	1.7042413	0.36022186	1.57761	0.99298954
EA_Pp_50752a	Hypothetical Protein LOC567816 / 	-0.6038172	1.3618271	0.7689352	1.2435732	-1.6310613	0.009688377	-0.9581835	-1.5120351	-1.325928	-0.9035566	-0.8617823	-0.8730247	1.0948484	0.9014988	0.38479662	0.8352201	0.2454412	1.0310314	1.5911624	-0.009688377	-0.5630748	-0.69628215	-1.6668832	-0.89261556	0.71007466	0.8613572	1.3352425	0.36195874	0.61887	-1.4028766	-1.369777	-1.9425924
EA_Pp_50753a	"Similar To Musculoskeletal, Embryonic Nuclear Protein 1 / "	0.40944433	-0.21373177	-0.75602627	-0.19009495	0.39819193	-1.0180712	-0.5774188	0.67546415	-1.1110787	-0.65648985	1.29603	0.55125475	2.7143416	2.8539095	1.0347104	2.6223316	1.658318	0.047132015	-0.1648488	-0.47580695	-1.1843495	-0.740129	-0.90676546	-1.6914985	1.9858942	-0.047131777	1.4867992	2.8990402	-0.86249495	0.7650428	0.58804893	-0.7279768
EA_Pp_50754a	Fused Toes Homolog / 	0.14296794	0.56849504	0.9239762	0.75134635	-0.68605256	-0.2682526	-0.27383208	0.39475274	-1.1698892	-0.48827243	-0.1351335	-0.46058297	0.56706166	0.80322385	0.47759414	0.49306846	0.34646916	0.34361768	-0.7162545	1.0452173	-0.35144877	0.26119685	0.023307562	-1.3065827	0.22129703	-0.15174365	-0.023307562	-1.8916779	-0.17347741	0.51903033	-0.17187142	-0.95437884
EA_Pp_50755a	"Zebrafish DNA sequence from clone DKEY-11N6 in linkage group 22, complete sequence"	1.1174791	2.4055102	0.37452292	0.49788737	-0.17044568	-0.29754853	-1.3986585	-0.916723	-0.8408592	-0.6950495	-0.7598965	-1.450465	1.1215184	0.7717073	0.73643804	0.35100818	1.0436804	1.099796	0.2837956	0.17044568	-0.91663814	-0.90753627	-1.0318515	-1.124821	1.0999281	1.050101	0.47488332	0.7140076	-0.9720719	-1.1760948	-1.1179831	-1.5078232
EA_Pp_50759a	Ubiquitin-like 3 / 	-0.06818414	0.96575356	4.614357	0.9161291	-1.4799852	-0.5024433	-1.487515	-1.8418646	-1.4129853	-1.462739	-1.4067583	-1.1797829	1.2278733	1.6502929	0.081525564	0.70746684	0.06818414	1.1229866	1.0171325	-0.2277782	-0.94986296	-1.2076168	-1.7988071	-1.1869202	0.324785	0.2754562	0.7479825	1.6151974	0.25375366	-1.8542767	-1.8709393	0.6284709
EA_Pp_50760a	Hypothetical Protein LOC407682 / 	-0.06781149	0.06692171	-0.23722506	-0.63798475	0.27701378	0.06990099	-0.22116327	0.037617207	-0.33465242	-0.28151178	0.31427526	-0.8050847	-0.54644823	1.4241109	0.5291147	-0.30802727	0.3893857	0.2505579	0.38598967	-0.51203966	0.9887395	-0.07786703	-0.037617207	1.0896573	-0.60021544	1.00663	-0.079824924	1.2451434	-0.11579752	1.0862389	0.23554277	-0.073289394
EA_Pp_50762a	"Zinc Finger, CCHC Domain Containing 6 / "	-0.6850884	1.1280165	0.39487147	1.0697005	-1.7837698	-0.39996004	-1.4117453	-1.6657999	-1.3916075	-1.3587463	-1.390887	-1.0994413	0.98316956	0.6995146	0.024082422	0.7683122	0.049144268	0.5573425	1.0272489	-0.024082422	-0.7575462	-1.0896032	0.29582238	-0.8979051	2.3677628	0.33702183	0.7853005	0.39271975	0.530597	-1.8114679	-1.11462	-0.28938985
EA_Pp_50763a	C35E7.5a / 	-0.7246566	-0.41613722	-0.16789746	-0.598366	0.32606053	1.0560491	0.9546921	-0.96961856	-1.0707595	0.15993047	0.25132823	-0.67156005	-0.7670808	0.036408186	-1.1637001	-1.0822775	2.5686405	0.819082	0.97150016	-0.26805234	0.94540524	0.23933625	-0.036408186	0.5494902	-1.2492356	-0.81112814	0.19412875	0.33664107	-1.2068574	0.8397906	-0.700722	0.5090177
EA_Pp_50764a	Similar To Putative Nucleic Acid Binding Protein / 	-0.012077093	1.1000988	0.001126051	0.48692822	1.6104963	0.2680633	1.8821166	-0.001126051	-0.75074553	2.7289765	1.1369755	0.43445992	0.30103993	0.06402612	-0.32290483	-0.1470406	0.10126281	-0.27410626	-0.27131486	-0.96834064	2.567139	-0.6926439	-0.8035705	1.3097966	-0.21060252	-0.06635022	-0.40526938	-0.35486722	-0.009472609	1.2008235	0.23484254	-0.56798196
EA_Pp_50765a	Nucleoporin 35kDa / 	-0.24852443	0.48268342	1.094312	0.4190247	0.20480227	-0.11269164	-0.09811664	0.2345345	0.02569127	-0.7256553	-0.42137313	0.060461283	-0.68551946	-0.4510553	-0.64709306	0.51167274	-0.71652293	0.4443853	-0.08364558	1.6410887	-0.1413486	0.055299044	0.3161633	0.37995267	-0.5803983	-0.02569127	-0.33273387	-0.3295715	0.8653462	-1.0225594	0.07577348	0.36031556
EA_Pp_50767a	RIKEN CDNA 4930431B11 Gene / 	-2.6548555	-0.6556549	-1.4098117	2.2142398	-0.1957376	0.4362676	1.1453526	0.9117167	0.88113093	2.3650043	0.4489081	1.5582569	-0.9463415	-1.1210554	-1.7089908	-1.2536087	-0.025512457	-1.2424734	-0.6308527	-1.9182236	2.5997217	-0.035770178	1.4192135	0.8978107	-1.4316611	-1.4427481	0.025512457	-1.6036112	1.4219182	1.9176295	0.8771961	0.7661145
EA_Pp_50768a	"Zebrafish DNA sequence from clone CH211-127M24 in linkage group 20, complete sequence"	-0.17953086	-0.61405206	-0.08330703	-0.14570022	-0.8459542	-0.079808	-1.2158859	-0.01916194	0.4785006	-1.3335845	0.4972794	0.1309874	0.8796065	0.6480963	0.65599895	1.300905	0.72992826	-0.4338181	-0.13582206	0.13878846	-1.2253397	0.06676793	-0.40262294	-0.9362829	1.0367692	1.4584539	0.9619086	1.0310509	0.08064103	0.01916194	-0.26129127	-0.112560034
EA_Pp_50769a	"Zebrafish DNA sequence from clone CH211-203L9 in linkage group 19, complete sequence"	1.4230514	-0.1290431	0.45578527	0.55428076	-1.6556664	-0.19298315	-2.1060586	-0.44469595	-0.5989566	-1.6576991	0.1290431	-1.2079225	1.3133817	1.0124059	1.2208996	1.4068794	2.0871892	0.9537287	0.80268526	-0.26340818	-2.1631742	0.21750975	-0.51094294	-1.9672399	2.251597	2.5427608	2.2147107	1.5766559	-0.79071665	-1.8329821	-1.0283885	-1.3181605
EA_Pp_50770a	Chromosome 1 Open Reading Frame 124 / 	-0.44962192	-0.11070895	-0.12983823	-0.8267777	0.65388656	0.12599683	0.81708837	0.3678887	0.6451676	1.164902	0.01908946	0.44110894	-0.4836986	-0.29559445	-0.9330137	-1.9561644	-0.9189508	0.09902978	0.5823262	-0.3084681	1.5743201	-0.17573714	0.83602166	1.7507727	-1.4458175	-1.2916148	-2.3770154	-0.93843436	-0.01908946	0.30494475	0.7064259	0.4202454
EA_Pp_50773a	Zgc:73062 / 	-0.8762388	1.0614977	-0.91283274	-1.161766	1.7485957	1.0365572	2.0736418	1.6472521	0.6555643	-1.1913915	0.05256653	-0.07362747	-2.2869701	1.0684938	-4.0913773	-3.5630894	0.93186283	-2.3577006	-1.060071	-1.2677684	2.2176075	2.0310078	1.0148411	2.421029	-3.816725	-3.8996816	-3.3442612	-3.8946261	0.21260738	2.7793317	-0.05256653	0.069366455
EA_Pp_50774a	"Protein O-linked Mannose Beta1,2-N-acetylglucosaminyltransferase / "	0.570179	0.3628285	-0.5318806	1.1229718	0.3662958	-0.22665405	-0.00268507	-0.078091145	0.739789	0.35561132	-1.0324593	-0.061377525	-0.255116	-0.011553526	0.00268507	-0.45293427	-0.65761566	0.7426572	0.07330847	0.5243931	0.09044409	-0.06456566	0.02564621	-0.36312485	0.5200572	0.02458191	-0.22340512	-0.75590014	-0.70238686	-0.4008875	0.011878967	0.5392585
EA_Pp_50775a	Similar To Alpha 1 Type XI Collagen Isoform A Preproprotein / Zgc:114123 / 	-2.485861	-5.136049	1.6627305	-3.633609	0.05035758	0.50781465	0.62623715	1.2379248	0.91197515	0.9506438	0.3245299	1.0974476	-4.957796	-4.759903	-5.909081	-6.0882235	-4.582057	-4.244915	-3.21372	2.8640206	0.050388575	-0.77644897	0.5808556	-0.05035758	-6.071077	-5.7684584	-5.8024793	-4.8088217	0.16992593	1.6151769	1.5897954	0.4922278
EA_Pp_50776a	Similar To Chromosome 20 Open Reading Frame 23 / 	0.5404241	0.70133233	0.040831804	0.6392219	-1.926111	0.06535649	-1.2177207	-2.1498888	-0.8999431	-0.6068902	-1.3954885	3.1472523	0.53301597	0.110713005	0.041972876	0.6234734	0.2909081	0.16427517	0.7605345	-0.4688232	-1.2480919	-1.4718177	-2.3971226	-1.4453385	0.05344963	-0.040831804	0.4772601	1.6711447	-0.04315257	-2.137594	-2.095143	-2.593582
EA_Pp_50777a	"Inositol Polyphosphate-5-phosphatase, 145kDa / "	0.44770932	-0.7234285	-1.2626336	-0.013083696	-0.38942266	-0.32115912	-0.31063724	0.7228558	0.013083696	-0.44544482	0.39122605	0.45812345	0.44700503	-0.66501975	0.6804855	0.45064998	-0.49206376	-0.34786344	-0.6382921	-1.1702602	-0.6082971	-0.35523105	0.102101564	-0.57674575	1.156914	0.8862703	1.3631794	1.2490904	0.67918134	-0.07590604	0.36667943	0.28502107
EA_Pp_50778a	unnamed protein product [Tetraodon nigroviridis]	-2.5200007	-4.319931	-0.22917867	-4.510788	-0.002571344	0.16812539	0.22138333	0.55580354	0.522753	0.002571344	0.9522135	0.60902905	-2.6116238	-2.59045	-1.8755977	-2.738364	0.40466142	-3.3985665	-1.9879982	1.2737172	0.21612477	0.5177252	0.4167416	-0.3473518	-2.3319104	-1.4303114	-1.6284301	-1.7936885	0.14891744	0.005247831	0.91312814	0.72621846
EA_Pp_50779a	"Zebrafish DNA sequence from clone DKEY-110P14 in linkage group 22, complete sequence"	1.1595519	1.7206869	-0.43532372	0.64945865	0.49109292	-0.46519876	-0.592057	-0.49039435	-0.9938903	-0.023555517	-1.1154444	-1.84606	1.7665839	2.7153027	0.3199277	1.7891018	0.5376916	1.6083782	0.30327392	0.6945412	-1.6237748	-1.6212637	-0.6166041	-0.6671417	1.3754585	1.6873949	0.023555517	0.28396082	-0.43398213	-0.42935538	-0.5196812	-0.94132733
EA_Pp_50780a	Hypothetical Protein LOC560551 / 	-0.9521918	0.8030758	-0.66118526	-0.5408678	0.9520607	0.25162935	0.09506941	0.64846754	0.60047483	0.25094938	-0.09506941	0.5300822	-0.5693598	-1.6643376	-1.5238762	-0.60377264	-0.8794341	-0.5405774	-0.50288486	0.3601899	0.34269476	0.2452426	0.37961435	0.3533864	-1.1383595	-0.45709085	-1.263866	-0.5410309	0.89989805	-0.6772728	0.6205678	0.5944991
EA_Pp_50781a	Peptidylglycine Alpha-amidating Monooxygenase / 	0.8673663	1.6217966	0.71986294	0.8077359	-0.3207636	-0.4295392	-0.933373	-1.1341333	-0.32815552	-0.0895257	-0.43062449	-0.81307745	2.0826912	1.4070463	2.1934052	0.8619566	0.7531166	1.5486827	0.83527756	-0.11469269	-0.29247284	-0.4797883	-0.60142994	-0.19647741	2.3894835	1.8402619	2.4301486	2.414888	-0.7733927	0.0895257	-0.64003897	-1.1244245
EA_Pp_50782a	"Ceroid-lipofuscinosis, Neuronal 8 / "	0.5463214	0.9287987	0.13197231	0.5734873	0.45387268	0.39170313	-0.7901306	-0.86334896	-0.5849681	-0.4463253	-0.8037176	-0.76894903	0.73484445	0.85955	1.0708723	-0.7034159	0.9483843	0.94567585	-0.25791264	0.61788654	-0.13197231	-0.6198659	-0.603992	-0.15174294	-0.33564472	1.5155325	1.2961521	0.46451616	-0.9726844	0.20969248	-1.0458522	-1.0265236
EA_Pp_50785a	PDZ Domain Containing 1 Like / 	2.929669	3.4486408	-0.5991237	0.040783644	1.8750072	5.091287	-1.1492233	1.6086769	-1.9252524	1.0758905	2.785584	1.6580725	0.08307862	2.8811269	-0.87811327	0.38771605	7.4867063	-0.2930522	3.6400719	-1.1992157	-1.5444522	5.737598	2.5392609	-2.039095	-0.5447614	-0.36874104	-0.040783644	-0.71495247	-0.5392561	-2.630159	-2.0836368	-2.6592307
EA_Pp_50787a	Stathmin-like 4 / 	0.5244057	-0.37768292	-0.740082	0.8821533	0.47182631	1.194433	0.5044658	2.588856	-0.10247874	-1.0031083	-0.12882638	0.9131715	-0.6250603	-1.0200272	-0.002025843	-0.9046166	-1.5192592	0.6986897	-0.41306567	0.002025843	-0.18252921	0.54289746	0.17827821	-2.129854	0.8796723	1.0404294	0.6593673	-1.3044562	-0.04937625	-1.3960135	0.27517533	0.88487744
EA_Pp_50788a	Similar To Exostosin-1 / 	-0.9520061	1.7698467	1.4999359	-1.7754886	0.5403826	0.6011007	0.7430837	0.554281	2.1058538	-1.42851	-1.505935	-1.066108	0.54351115	2.5139701	-2.751356	-3.2526562	-2.2032511	-2.7352164	-0.9912188	2.968332	-0.6005299	0.10615802	1.3288066	-0.8669503	-0.68967223	-0.10615802	-3.1542318	-1.5060995	3.161309	0.84466195	1.5788925	0.65643287
EA_Pp_50789a	"Zebrafish DNA sequence from clone DKEY-21I5 in linkage group 5, complete sequence"	0.41387272	0.3234043	-0.3820157	0.8850131	-0.65988374	1.4834118	-1.0913396	-1.1337638	0.5814309	-0.46598816	-1.1176357	2.1638045	0.1460185	0.7989931	0.8247676	-0.14601874	-0.7957077	1.2557025	0.3123381	-0.8220265	-1.6671805	-1.7046795	-0.15459633	-0.5266328	0.8361931	0.3818345	0.7927327	-0.46958137	-0.18052197	-0.5454502	1.0616856	1.1910453
EA_Pp_50790a	Src Homology 2 Domain Containing F / 	0.2248745	-0.7805724	-0.8815148	1.9971375	-0.1292715	-0.08540869	-0.17551947	0.4739642	0.6628356	0.22161388	0.9293413	0.4683118	1.2950935	-1.4142962	0.5084357	0.63569546	-1.8581803	-0.43499184	0.08540869	0.23978329	-0.62757874	-0.4078269	-0.32203627	0.45111465	-0.5942993	-0.5463476	0.75376177	0.81782866	-1.3154306	-0.89745045	-0.8126898	0.508091
EA_Pp_50791a	Zgc:86749 / 	1.9366481	1.3546436	0.36810374	2.627671	-0.011492491	-0.29830194	-0.11273217	-0.26088834	-3.0945895	-2.8895843	-1.4381335	-2.1492903	0.53065085	2.1807535	1.7407925	3.1758645	1.408983	1.7973177	2.5714662	0.6653993	0.011492491	-0.7433655	-0.2035706	0.5155771	-0.09869599	-0.16535926	1.610172	1.6414764	-2.360863	-0.607908	-2.7877753	-1.8658345
EA_Pp_50793a	Golgi Transport 1 Homolog B / 	0.71979785	1.580653	0.5367763	1.3329866	0.5661881	-0.3038013	-0.08511567	0.21970153	-0.17652869	-0.055853605	-0.8888142	-0.27578473	0.43752646	0.2757237	0.17399669	0.5327561	-0.070097685	1.0489981	0.23714328	-0.04993415	-0.58243203	-0.6626613	-0.34906316	0.30280423	0.03764844	0.04163289	0.07342124	-0.03764844	-0.7311089	-0.35112405	-0.4446609	-0.34696794
EA_Pp_50794a	Forkhead Box F2 / 	-0.40383434	0.8169265	-0.21478128	0.7242799	-2.6472125	0.33547544	-1.7220302	-1.5849595	-3.210814	-2.2196121	0.46230173	-1.5975146	0.8313441	1.3875155	1.0495243	1.0224762	1.6066575	0.42598534	0.7362113	-0.6641698	-2.2949476	0.07970381	-0.07970381	-2.259098	0.8711982	1.0133495	1.2619338	1.0298533	-2.3397775	-2.5293179	-3.247542	-2.7005138
EA_Pp_50795a	Zgc:91960 / 	0.30270958	0.93361187	0.8050604	1.4204412	-1.4414954	-1.5522318	-2.1305108	-0.8967538	0.54475546	-1.9637046	-1.3723502	-0.8054347	1.241663	1.5329275	-0.7096796	1.5193372	-0.29017448	1.5100827	1.6495476	-0.33687592	-1.6469007	-1.273612	-0.90708303	0.41574574	0.52346134	2.1827545	0.7054424	1.4806795	-0.59868765	0.012759686	-1.052732	-0.012759686
EA_Pp_50796a	Zgc:64105 / 	-0.72245145	-0.2548325	-1.0929751	-0.4602859	1.4561238	1.0645933	3.6821027	0.86227703	0.8718519	3.6797175	2.706242	1.1199145	-0.6425855	-0.8450339	-1.3429873	-0.76331806	-1.4593363	-0.76678467	-0.25738096	-1.6477933	3.1045957	0.7825093	2.0102048	2.7557387	-1.0545511	-0.983567	-0.50047374	-1.2058394	0.25483227	3.3338757	0.5905223	1.2171421
EA_Pp_50797a	Copine II / 	1.7580845	0.2990749	-0.27639985	0.58181405	0.20335746	0.22949243	-0.8950746	0.37335324	0.9353659	0.082782984	-0.04275012	0.32109952	-0.46167207	-0.9442556	-0.4413259	-0.001315355	-0.357342	0.34218478	-0.004165411	-1.5162246	-0.12474322	1.685611	1.6137574	0.10335183	0.001315355	-0.06278443	0.56918263	-0.019606352	0.9710839	-0.70123124	-0.32343078	-0.6219251
EA_Pp_50798a	"ATP-binding Cassette, Sub-family A, Member 5 / "	0.3474772	1.6247194	0.6986356	0.47891116	0.57401705	-0.6717644	-0.62594366	-1.3102083	-0.7308512	-0.52858114	-2.7529993	-0.3020954	0.8552797	0.8466611	-0.24683785	1.2397704	0.648479	1.5928898	0.74347353	0.2468381	-0.95818853	-1.0873122	-0.81131124	-0.3773346	3.8497787	0.49892354	1.0895863	-0.6955745	-0.8910146	0.46555948	-0.8427324	-0.7604294
EA_Pp_50800a	"Zebrafish DNA sequence from clone CH211-59F19 in linkage group 23, complete sequence"	0.2406764	1.047857	0.3281753	0.9646938	-1.7404943	-0.46744633	-1.422646	-1.807311	-1.6033897	-1.4048743	-1.3436823	-1.1586881	0.8259084	0.4217074	0.003083468	3.0016117	0.10380936	0.5347812	1.0739062	-0.003083468	-0.90411234	-1.1424437	-2.130528	-1.1346383	0.35324	0.29986477	0.8015299	0.22782516	0.26279998	-1.8368835	-1.7936172	-2.262754
EA_Pp_50801a	Isopentenyl-diphosphate Delta Isomerase 1 / 	-0.55723095	2.2907333	0.6805887	0.10419083	-0.06140089	-0.29900932	-0.5138016	-0.8096533	-2.2102146	-1.8604069	-0.40922737	-1.3950672	0.049315453	0.5600147	2.7716408	-0.8952584	3.9829426	-0.42657804	0.80336666	1.524046	-0.08224869	2.1143522	-0.27992058	0.39956284	2.6346264	1.1286902	0.7194805	0.01876545	-0.01876545	-0.29367876	0.21367168	-0.47571278
EA_Pp_50802a	Zgc:91973 / 	-1.0545869	-1.2799783	0.3134091	-1.2889132	0.7939217	-0.1666348	-0.4835384	0.5012982	1.2660172	0.19269395	-0.29900146	0.026029348	-1.0927532	-1.6725724	1.12971	-0.4340036	-1.0615764	-0.404135	-1.0611644	-0.046801805	0.08126187	0.46966004	1.0199196	0.48765635	2.1849892	-0.026029348	-1.0115354	-2.0874221	0.3565743	0.40132356	0.8830159	0.6589062
EA_Pp_50805a	TPA Regulated Locus / 	-0.20044136	0.9527106	0.26842237	0.9052496	-0.43378043	-0.56107855	-1.2024589	-1.7601628	0.28656483	-1.2727418	-1.0486388	-1.2105541	0.7474301	2.1768417	0.66669106	0.6611762	0.49927902	0.45808053	0.981591	-0.20272994	-0.97646475	-1.1515241	-1.0044041	-1.2113423	0.30285573	0.46123958	0.70837617	1.208988	0.20044136	-1.1254044	-0.88931704	-0.9692168
EA_Pp_50806a	unnamed protein product [Tetraodon nigroviridis]	0.89618754	-0.038035154	-0.46405482	0.8873856	-1.0259001	-0.44255805	-0.034725428	0.14894652	-0.12447286	0.3994906	0.06886506	-0.34715962	0.46034217	0.13912511	1.5037777	0.6469662	-0.5440557	1.1568906	1.1429632	-0.13327432	-0.39056468	-0.2551148	-0.53647304	-0.6255772	1.048662	1.0893414	1.1761205	1.1932495	-1.0646222	0.034725428	-0.06792855	-0.23901105
EA_Pp_50807a	RIKEN CDNA 2310030N02 Gene / 	0.41185188	1.8877268	2.1791868	1.4323702	-0.92653894	-0.91911316	-0.7812824	-0.6517248	-0.48119926	-1.0504827	-1.1351662	-0.7546387	0.27125072	0.8585253	0.764112	-0.7037864	0.6963873	0.7645135	1.4740477	1.4520893	-0.72839165	-0.7870083	-0.20906353	5.01E-04	1.7827225	0.73672533	0.6017914	0.92543316	-0.07724285	-1.2085643	-0.5269661	-5.01E-04
EA_Pp_50808a	Zgc:55398 / 	2.4771552	-0.1971941	-0.931731	-0.15792537	0.7329731	3.3182583	-1.2578187	-2.1131516	-0.97545433	-1.5724764	-0.23710442	0.6654453	3.978384	2.0594091	-1.2833407	1.7057381	-1.2231977	-0.71973777	1.3014145	0.42553616	-2.076097	2.2321815	0.68868303	0.15792513	0.8214817	0.98894167	2.3169107	1.8173823	-0.85218954	-1.2110004	-2.723895	-1.6140404
EA_Pp_50810a	Cysteine And Glycine-rich Protein 2 Binding Protein / 	-1.4085908	-0.8515239	-0.24961281	-0.71623755	0.34695816	-0.11138964	0.31671667	0.39152002	1.0308452	0.6881566	0.9363332	1.2834716	-0.94238997	-0.6110754	-0.44089222	0.51765156	-1.3847623	-1.1029501	-0.14334059	-0.5480275	0.33944368	0.11138964	1.484797	1.7907319	-0.27457094	-0.1474657	-0.5526719	-0.238338	1.8519282	0.39001465	1.4304385	1.656774
EA_Pp_50811a	Caspase 9 / 	-0.9189613	-1.8608248	-0.799701	-1.9954114	0.09353471	0.06839919	1.2838571	0.22712493	0.6367705	0.27594686	0.6973808	0.6349447	-0.2863896	-1.4488225	-0.8678167	-2.3241107	-0.500139	-0.6677356	-0.6965325	-2.019118	1.3693826	0.118532896	0.6032264	1.3621213	-0.43686175	-1.3274047	-0.06839919	-0.74492526	0.19597173	0.19188666	0.35465074	0.64501834
EA_Pp_50812a	Unc-5 Homolog B / 	-1.4331193	-0.93136406	-0.2483716	-1.0436387	0.5622139	-0.0887084	0.73102903	-0.109366894	0.009978771	0.35266066	0.16227579	0.13559008	-2.2147932	-0.24595308	-1.1694298	-0.57750607	-1.9522438	-1.5235071	-0.009978771	0.8432555	1.0241055	0.3990941	0.6181531	0.9832063	-0.32089853	0.07090187	-0.65198755	-0.8393264	0.5827155	1.1372261	0.13199091	0.42444563
EA_Pp_50813a	MAD2 Mitotic Arrest Deficient-like 1 / 	-2.7147799	-5.539529	-0.13810205	-4.1492443	1.6040802	0.4735074	2.2140212	0.78557825	-0.20392561	0.9117198	0.67815065	0.8605113	-5.6974173	-6.1678505	-6.520756	-5.9784718	-5.0181456	-5.159929	-3.7441416	1.1599326	1.5926232	0.35776663	1.9752507	2.7809196	-6.2500525	-6.3052864	-3.969307	-6.3271666	1.1725554	1.7832413	0.13810205	2.0085006
EA_Pp_50819a	"Ribosomal Protein S6 Kinase, Like / "	-0.28505087	0.026126385	-0.21476412	-0.13620853	0.00108242	-0.0654912	-0.004910946	-0.004627705	-0.6549096	-0.1844554	-0.41504717	0.020727634	0.14213562	0.9660878	0.17371178	0.4633379	-0.41920137	-0.00108242	-0.06399584	0.1306262	0.21315813	-0.00301218	0.38021517	0.15440512	-0.021877766	0.27086163	0.1729064	-0.15758848	0.48310232	0.058135986	-0.02438116	0.23758745
EA_Pp_50820a	Zgc:77876 / 	-2.8883958	-5.4593735	-5.1109576	-6.8822055	1.0628705	0.011267662	0.38789177	0.22119904	-0.011267662	0.4951496	0.5423975	0.07852268	-6.972944	-7.4063215	-5.8857875	0.29167223	-7.8297386	-6.173374	-4.3578315	-5.057757	1.4271812	0.07901573	1.0214376	0.8668833	-5.399789	-6.551716	-4.6753263	-7.245017	1.6316967	1.4241614	0.7195692	0.16688442
EA_Pp_50821a	Similar To Replicase/helicase/endonuclease / 	-0.118368864	-0.7929938	-0.6880214	-0.4937837	0.19416308	0.42159867	0.27460217	0.59053636	0.350219	0.4986832	-0.402251	0.33296514	0.46341443	-0.34650397	0.033059835	-0.41203332	-1.1506641	0.13763022	-0.08996463	-1.260577	-0.044401884	-0.14112163	0.3596604	-0.75449157	-0.10551429	0.3570335	0.037941217	-0.033059835	1.2952511	0.3065517	0.23237729	-0.2045095
EA_Pp_50822a	"Proteasome 26S Subunit, Non-ATPase, 3 / "	0.002538681	0.7091036	-0.9868469	0.21601295	1.1989999	0.8102226	0.3367672	-0.17699528	-0.12865257	-0.002538681	-0.7374716	-0.48967075	-0.19882488	1.9998789	-0.37296438	1.7612052	0.06280041	-0.20113707	-0.5587387	-0.6807108	0.78574276	0.35353947	0.5924082	0.8218651	-1.4448376	-0.9704242	-0.71089554	-0.79766846	0.87711716	0.44364595	-0.276474	0.30124855
EA_Pp_50823a	"N-ethylmaleimide-sensitive Factor Attachment Protein, Alpha / "	0.73243666	1.2178264	0.08296156	1.3589587	-0.07606411	-0.45015478	-0.52357435	-0.9021659	-0.05179739	-0.47544527	-0.5645566	-0.8026204	0.3508296	1.6575255	0.86595917	1.4881697	0.74385405	0.71288395	0.6430259	-0.49436522	-0.035936832	-0.43816996	-0.31227922	-0.29312468	0.091385365	0.7585354	-0.018685818	0.11424208	0.018685818	0.13334274	-0.6702428	-0.10011244
EA_Pp_50824a	"Zebrafish DNA sequence from clone CH211-172B12 in linkage group 4, complete sequence"	0.30068493	0.6088278	-0.055396557	0.43555927	-0.74764085	-0.8009379	-1.7727017	-1.2103839	-1.376926	-1.7140131	0.055396557	-0.5538554	1.2216611	1.8869905	2.4809341	1.3112354	0.52088475	1.4154484	0.78173757	-0.8029983	-1.3704219	-1.0773997	-2.4880228	-1.6940703	0.56243086	0.88674426	1.858109	1.3736482	-0.1625495	-1.4958463	0.20296335	-1.1187844
EA_Pp_50825a	Hypothetical Protein MGC10986 / 	-0.36800575	-0.8213432	-0.5555382	-2.0427778	0.34035778	0.16856813	0.39989042	0.08888674	1.4429746	0.474061	0.652823	0.5514293	-2.0561585	-2.5830288	-0.89570093	-2.4332101	-0.5880861	-0.8367162	-2.0933223	0.9205513	0.5497184	0.58669806	0.818789	-0.08888674	-0.24900818	0.819221	-0.3254423	-0.518765	1.0359378	1.7265997	-0.86099577	1.4824653
EA_Pp_50826a	Phosphatidylserine Synthase 2 / 	0.37827134	0.021852732	0.5039475	1.0944836	-0.7572315	-0.35900617	-0.021852732	-0.028798819	-0.7583678	-0.23260474	0.41876435	-0.33817506	0.9622114	0.6640947	0.7497766	0.5525062	0.7817795	-0.42008948	0.8360164	0.038536787	-0.13762689	-1.083894	-0.4242537	-0.34957767	0.96972775	0.5354955	-1.8489869	4.6624374	-0.69573283	-0.78624463	-1.0863245	0.054177523
EA_Pp_50827a	Transglutaminase 1 / 	-0.46227503	-3.0469887	-0.9781656	-3.0094726	2.6762643	2.4920998	-0.08671856	2.6822786	3.4070702	3.8321733	2.7080393	2.9637833	-0.48526764	-0.6639867	-0.9180064	-1.0532699	-3.9727836	-3.4698057	0.61544657	-0.80363655	2.9707022	-0.010797501	0.010797501	3.0066671	-3.2357583	0.09843397	-0.76269245	0.4753971	3.5276232	-0.7537942	2.5017042	2.9758635
EA_Pp_50828a	Hypothetical Protein LOC562659 / 	-2.434277	-1.1926494	-1.3340425	-1.9348903	0.4271164	-0.26808214	-0.4961524	0.039339542	0.8618684	0.9596505	0.89067125	0.99637556	0.04905939	-1.130331	-0.41824818	-0.60776424	-5.212572	-4.4899707	-1.5099058	-2.9929142	1.0258031	-0.58804655	0.7523141	1.2394633	-1.0279317	0.3429103	0.5839915	-0.039339542	1.3823323	0.827157	1.0498719	2.069837
EA_Pp_50829a	"Takifugu rubripes HSPC019 (HSPC019), nuclear receptor 2E1 (NR2E1), and sorting nexin 3 (SNX3) genes; and lactation elevated 1 (LACE1) gene, partial cds"	-1.5452504	-1.8767738	-0.21365118	0.42279005	-1.2112036	-1.5255747	-0.34472132	-0.07058573	-0.41823816	1.6235652	2.491239	0.5657916	2.3097177	-0.7388463	1.1351194	1.7255325	-0.56046724	-0.8040557	1.0048099	-0.27948332	-1.4061084	-0.9377122	0.23734713	-0.4840579	2.5791793	0.07058573	2.449449	2.864634	1.8626742	-1.5649843	0.7678323	0.3484969
EA_Pp_50830a	Sb:cb26 / 	3.2387795	4.144482	3.1447396	3.413566	-5.1230736	-7.3483133	-2.9927783	-7.0691843	-7.578545	-6.046099	-6.7108073	-4.8600755	4.7305284	3.414761	3.6921458	2.9927783	3.1368613	4.2790103	3.6584334	3.117001	-4.9097753	-4.5466695	-5.449696	-3.7858233	4.106091	3.9187293	3.5395007	3.719789	-5.1292415	-5.1960764	-3.7266717	-5.389112
EA_Pp_50831a	Mitogen-activated Protein Kinase 14 / 	0.8795724	-0.23063898	-0.68677783	0.27503777	-0.29314947	-0.57082033	-0.8801136	1.5235429	-0.01123476	-1.113286	-0.26328564	-0.3565297	0.9892974	0.9391842	1.2851014	1.6221123	-0.6096215	0.5876765	-0.5910387	0.15914774	-2.7663703	-0.664196	-0.60204506	-1.103713	1.2051053	0.5558367	1.4152193	1.544869	0.01123476	-1.3917422	1.2005467	0.38773727
EA_Pp_50832a	Cytoskeleton Associated Protein 5 / 	-0.2611513	-1.0289626	-1.0853324	-0.48742533	1.5978017	1.0726633	1.2094984	0.7180052	-0.22567606	1.1868191	0.5449066	0.49180794	-1.3677816	-0.6483698	-0.5220909	-0.03905773	-0.66612244	-0.49398136	-0.36309814	0.20980597	1.7952337	1.2053308	1.6710844	1.7440872	-0.72517204	-1.3889785	-0.6155133	-0.377275	0.879817	1.5117841	0.03905773	1.1458817
EA_Pp_50833a	Similar To Androgen-induced Prostate Proliferative Shutoff Associated Protein AS3 / 	-0.4063902	-0.051463127	-0.29764938	0.054883003	1.0532546	0.54730797	0.53207016	0.1995802	-0.39875984	-0.20905876	-0.52190304	0.10956383	-0.055826187	-0.004814148	0.11926031	-0.51735926	-0.8164778	-0.8127198	-0.6787987	-0.8211231	0.9387684	0.7461662	1.2303858	0.82516384	-0.0583086	0.061759472	-0.16910744	0.27548409	1.622942	0.10185766	-0.29037952	0.004814148
EA_Pp_50834a	"Zebrafish DNA sequence from clone CH211-13K12 in linkage group 18, complete sequence"	-0.32763815	1.1964879	0.44431663	1.0929155	-1.7987323	-0.25754023	-1.2851229	-1.6665964	-1.4490681	-1.2303104	-1.1888638	-1.0155797	0.92891836	0.6114254	0.154742	0.8832092	0.10650849	0.74001646	1.2368319	-0.07655001	-0.758832	0.076550245	-0.8668308	-0.9938388	0.48295808	0.48895502	0.9838505	0.3850925	0.45002222	-1.6424332	-1.6618099	-2.1176252
EA_Pp_50835a	Zgc:92138 / 	0.19314146	2.650591	0.8839581	0.33246398	1.0327792	-0.19983625	0.7602048	-0.42084932	0.07231569	1.3721414	-0.38505745	-0.6203265	0.22943783	-0.20744753	-0.7091725	-0.011457682	-0.20106912	0.25301886	0.35999393	-0.755481	1.5051584	-1.4844909	1.3224678	0.01145792	-0.23608184	-0.38723278	0.06509495	-0.44461465	-0.29766035	1.8264084	-2.22407	-0.42125368
EA_Pp_50836a	"Zebrafish DNA sequence from clone CH211-18J22 in linkage group 3, complete sequence"	-0.7956867	1.0534828	0.29914045	0.92050385	-1.9704027	0.37392235	-1.4442816	-1.84976	-1.6162367	-1.397059	-1.3480701	-1.2273617	0.81661177	0.41718554	0.030089378	0.6469643	-0.030089617	0.48862147	1.0539834	-0.20587087	-0.9212651	-1.1384516	-2.1738915	-1.1237602	0.32225084	0.26288247	0.7877064	0.20075059	0.2510097	-1.863977	-1.8051472	0.6996193
EA_Pp_50837a	"Similar To CG30337-PB, Isoform B / "	-1.0344086	0.80035424	0.05673051	0.73986626	-0.34266138	-0.70667815	-0.22987413	-0.3595543	-0.6792555	-1.6187067	-1.6218596	-1.2287712	0.6428087	0.16622686	0.6931093	0.3875258	1.2020113	0.23496914	0.76434493	-0.40253687	-1.0472546	-1.4269171	-0.021193981	0.23967648	0.22680354	0.080251455	0.46962595	0.02119422	0.116909504	-1.930191	-2.1121078	-0.78121567
EA_Pp_50838a	Zgc:103587 / 	1.2124453	-0.56903744	-0.41719532	0.7918148	0.001553059	0.65337944	-0.55636597	0.73751163	-0.29475212	-1.4356184	-0.19409084	-0.34566116	0.80310345	1.4460888	-0.8884635	1.6817117	-0.24711418	2.0869646	1.8561602	-0.34210014	-0.71896076	1.4515076	1.2680616	-0.18427849	-0.17472458	0.73532534	0.2841444	0.19860935	-0.001552582	0.003317356	-1.3331137	-0.62816715
EA_Pp_50839a	"CHMP Family, Member 7 / "	-0.108867645	0.6574745	0.007362366	0.8969517	-0.13704729	-0.1261158	-0.7326641	-0.24531364	-0.007362366	-0.23790169	-0.13674831	-0.17216873	0.6356554	0.94492245	0.45718908	0.8229747	0.2882185	0.52961874	0.3050022	-0.3716793	-0.050621033	-0.27507114	-0.21425915	0.5529547	0.23856258	0.31150484	0.29095554	0.4118271	-0.1148777	-0.599566	0.18942833	-0.101667404
EA_Pp_50841a	"Zebrafish DNA sequence from clone DKEY-149J18 in linkage group 18, complete sequence"	-0.50747633	1.299974	0.5935497	1.3343081	-1.5690207	-0.19879031	-1.1148024	-1.430644	-1.2677841	-1.0852361	-1.0684118	-0.7625232	1.1540701	0.6984987	0.21174693	1.0850146	0.32768583	0.85619926	1.3711019	0.19879055	-0.5543084	-0.8745966	-1.8119044	-0.778831	0.8196292	0.6618924	1.0731168	0.5696888	0.68989134	-1.4213824	-1.5290327	-1.8897781
EA_Pp_50842a	TNF Receptor-associated Protein 1 / 	0.39726734	0.54492044	-0.4564352	0.42190933	0.3793664	-0.19280624	-1.0349588	-1.2747927	-0.95446205	-0.80154324	-1.1693163	-1.2087831	0.39214087	1.5938749	1.0041118	1.9204326	0.5834999	0.4549842	0.740571	-0.8384533	-0.27577686	-0.341774	-0.48151684	0.001555443	0.74360085	1.40447	0.33805847	0.65123844	-0.001555443	-0.111181736	-0.75985813	-0.29111862
EA_Pp_50843a	Similar To Leucine-rich Repeat-containing 4 Protein Precursor / 	-0.6733563	1.1510828	0.42148137	1.0539889	-1.7399876	-0.37502122	-1.3625381	-1.734307	-1.4310849	-1.3237813	-1.3118012	0.07724452	1.0222437	0.53613544	0.12965274	0.739557	0.062211752	3.85721	1.114811	-0.062211752	-0.77983785	-1.0291703	-2.0399673	-0.9156935	0.4816258	0.36517215	3.7679493	0.3873248	2.1973317	-1.7513468	-1.6501195	-2.1349823
EA_Pp_50844a	Syntaxin Binding Protein 6 / 	-0.10163593	-0.66668177	-0.83799267	-0.24842882	-0.51359653	-0.26352644	-0.30586004	-0.42627573	0.8005605	0.6153865	-0.48342562	0.40833998	0.57941055	-0.04511118	0.53446484	0.2304802	-0.5442052	0.59259224	-0.2559681	-1.5000052	0.451921	0.04602194	0.04511118	-0.055006504	0.12500525	1.3260307	1.1499791	0.42463732	0.6028819	-0.44265938	-0.4757104	1.1795583
EA_Pp_50845a	"Zebrafish DNA sequence from clone CH211-195I24 in linkage group 16, complete sequence"	0.058230877	-0.5929816	0.5184727	0.48010397	0.011217117	-0.049019337	0.9290347	1.3035789	-0.9893422	-0.34314108	-0.061883926	0.17684603	-0.446208	-1.0846896	0.83929014	-1.3616896	0.1456132	0.34130383	0.9188328	-0.24351835	-0.7415776	-0.71913815	0.011127472	0.85504484	-0.011127472	-0.31366825	0.43479395	0.9419575	-2.5300236	-1.0290565	0.15373468	-0.50761366
EA_Pp_50847a	Fibrillarin / 	-0.10233259	0.65298605	-0.32825708	1.0318322	-0.36696815	0.012790203	-0.22911024	0.22709703	-0.0390172	-0.67327833	-0.18367147	-0.012790203	0.48295832	0.74999666	0.391675	2.6892018	-0.64057875	-0.7505989	0.33339643	0.19670534	-0.08559179	0.086046696	0.3843379	0.22521353	-1.8751159	-0.6964226	-0.5871501	-0.64776564	1.1983819	-0.5703764	0.53276587	0.93236494
EA_Pp_50848a	MGC80633 Protein / 	0.8003962	1.5607426	-0.23559022	0.44048047	-0.1961739	0.3710158	-0.4465034	-1.0150177	0.20425344	-0.31575894	-0.9709542	-0.44088054	0.9515979	0.8301027	0.26085877	0.36015916	-0.22162652	0.11060691	-0.8678343	1.2413361	-0.6385634	-0.702595	-0.23831534	0.2740109	1.0221651	0.24061513	-0.042247057	0.25033402	0.042247057	-1.2206595	-0.4504974	-0.3170612
EA_Pp_50849a	"WD Repeat Domain, Phosphoinositide Interacting 2 / "	1.1348667	0.28681517	0.9623518	1.665412	-1.4781203	-0.7467823	-1.8944063	-0.48262596	-0.16401482	-0.68529034	-0.6431179	-0.74846935	0.44625854	2.3450441	1.0816674	0.86160326	0.2516842	2.1689572	1.5170574	0.16401482	-1.3860397	-4.0859284	-0.8051119	-0.8366566	0.99880314	0.97752047	1.1596584	1.1298828	-0.4920454	-0.7832484	-0.67354107	-1.3836584
EA_Pp_50850a	"Zebrafish DNA sequence from clone CH211-100L3, complete sequence"	-2.2093947	-1.5296097	-0.5023706	1.8240166	0.10970688	-1.8380017	-2.2606845	1.6255717	0.8241377	1.5834088	1.165668	-0.066010475	2.500023	1.6184978	-2.5848083	1.8628345	-0.03176737	-0.5369172	-1.5155184	-2.187909	0.74216366	-0.6718426	-0.56221724	-2.0090961	-0.763185	0.03176737	1.5214877	1.1975574	2.9133267	2.5192108	-1.11969	2.3115287
EA_Pp_50852a	Expressed Sequence AW209491 / 	-0.43553948	-0.20479321	-1.1100519	-0.4313414	0.7284863	0.3268001	0.30963778	0.13875556	0.492584	-0.1086123	-0.37286973	-0.05984807	-1.5765955	0.9113586	-0.7115371	0.75747895	-0.8267486	-0.74042773	-0.666301	0.39719558	0.5223863	0.09915614	0.5932958	0.1296289	-1.0179155	-1.0694897	-1.3769572	-1.3354671	0.3823812	0.05984807	0.31745696	0.36418986
EA_Pp_50853a	E2F Transcription Factor 6 / 	-0.80396414	-0.6063552	0.021104336	-0.002606869	-0.547122	-0.34433603	-0.05992174	0.5528264	0.043056965	-0.6510234	-0.25885344	0.33239603	-0.5342059	-0.021094799	0.4519987	-0.33098412	0.00522089	0.27464104	0.26270723	-1.0390668	0.17559195	0.022623539	0.25480604	0.1387868	-0.39909887	0.18644714	-0.020786762	0.2801261	-0.2200675	-0.6355562	0.6280751	0.002606869
EA_Pp_50854a	Heat Shock Protein 83 / 	-0.64974403	1.2721872	0.23211002	-0.6326885	2.0250592	1.0921812	1.7997093	0.07055092	-0.25891972	0.82143974	-0.07055092	0.116127014	-0.18017006	-0.8742857	-0.4634652	2.5048995	-0.6130743	-0.9494958	-0.9724922	-0.6658621	2.476819	1.3176479	1.6962814	2.5303211	-0.8966255	-1.0722566	-0.33515835	-0.1673069	0.55695915	1.5164962	-1.0119009	1.210783
EA_Pp_50855a	"Protein Kinase C, Delta / "	0.78663087	1.4797852	0.042842627	0.7135718	-0.9895246	-0.16038203	-0.18815494	-0.22053409	-0.042842627	-0.115763426	1.0887778	-0.5933244	0.9052794	1.3829844	2.0948598	-0.29940724	-0.045301676	0.3910992	0.26182485	-1.1273153	-0.5482738	-0.1017282	-0.91995883	-0.68225455	1.3639634	1.7766883	1.3917954	1.6802304	-0.35673308	1.4596164	0.19422078	-0.55430293
EA_Pp_50859a	"Aldehyde Dehydrogenase 9 Family, Member A1 / "	2.7456827	1.5337949	2.0643206	3.1615238	-1.9566827	-1.131639	-1.9199553	-0.88403606	-0.79798126	-0.72359276	-0.87745285	-1.072444	3.1521406	4.525096	3.0616088	3.3504272	3.1645975	3.2649589	3.821927	0.5699148	-1.1945553	-0.5699148	-1.6525149	-1.6248794	2.9238005	3.2119431	2.7589426	3.8736715	-0.9105978	-1.3726602	-0.86355686	-1.0075006
EA_Pp_50861a	"Solute Carrier Family 44, Member 1 / "	1.6165609	1.1499953	1.5362649	3.2341576	-0.30962515	-0.42029047	-0.22574043	0.21854496	-0.4202628	-0.7021365	-0.4196782	-0.25013685	1.4586735	0.098537445	1.3066955	0.5747323	1.4667091	1.9547901	0.8150921	0.15688038	-0.64779854	-0.34845018	-0.55862045	0.04135561	1.6861072	-0.224329	-0.04135561	1.3564601	-1.2986245	-0.3243246	-0.087022305	-0.3052616
EA_Pp_50862a	N-acetylneuraminic Acid Synthase / 	-1.4938006	-0.03262949	-1.4465756	0.64861536	0.1984005	-1.4059567	0.32857943	0.122267246	-0.1821208	-0.113369465	0.28544474	0.14153242	-0.8685498	1.6496634	0.96329975	1.4184275	-0.22685003	-1.5261307	-0.52036047	-1.8130784	0.6875949	-0.1343131	0.46544313	0.65350103	-0.3827243	-0.13762379	-0.007319927	-0.67523146	0.65147924	0.47319984	0.6600232	0.007319927
EA_Pp_50864a	Synthetic construct BigDye Terminator Cycle Sequencing Standard sequence	0.03411007	1.4846566	2.0026586	0.91935277	-0.8213053	-0.49978065	-0.6187196	-1.8619509	-1.6115665	-1.2064829	-1.3940797	-1.2315707	0.7900653	0.68736434	0.03543067	0.5772228	-0.03410983	0.49294806	1.0360601	4.510011	-0.90266323	-1.1594806	-0.20770884	-1.1274853	0.39292026	0.7685492	0.7432883	0.18035603	0.30704117	-0.3751104	-1.3817496	-1.8651886
EA_Pp_50865a	Syntaxin Binding Protein 5 / 	-1.4233637	-1.3925474	-1.5154247	0.4271574	1.6323371	0.9386158	0.48572826	0.011648178	1.2486849	0.54028416	-0.011648178	0.68855095	-0.97215223	-0.86920357	-1.5326557	-0.6318054	-0.8778167	-0.6029968	-1.7662044	-1.8364954	0.5738287	0.26336002	0.1708498	1.1171284	-1.4511366	-1.0860791	-1.1702695	-2.6737072	0.42749023	0.88824034	1.3872461	0.5810509
EA_Pp_50866a	Synaptonemal Complex Central Element Protein 2 / 	-0.93604136	-4.9950595	-5.625279	-6.4043517	1.7143917	2.1378522	2.7461028	1.2648358	1.0695777	2.8553548	2.458898	1.7567172	-6.5215635	-5.2833304	-7.3190794	-6.655796	-7.372183	-6.829174	-3.086494	-5.097014	2.3571467	0.93604136	1.8688798	2.2529302	-7.013312	-7.0655475	-3.8717108	-5.0996957	1.4539952	3.0432968	1.5595908	1.2237878
EA_Pp_50867a	Similar To DNA Polymerase N / 	-1.1928523	-0.59660506	-1.2841749	1.3625338	1.5723488	2.0612638	3.022507	2.0832303	0.10615134	2.0693066	0.5131829	1.2641943	-0.85504246	-0.7974825	-1.589253	-1.1514657	-1.7358775	-0.2521689	-0.57252216	-1.8615062	3.470256	2.3952324	2.872863	2.3326948	-1.3504999	-1.3443646	-0.7788987	-1.4605854	2.071946	0.48941875	-0.10615134	2.7780917
EA_Pp_50869a	Hemopoietic Cell Kinase / 	0.70794153	-0.5050721	-1.7195084	-1.4535644	-0.89710236	0.704041	-0.9319973	1.3275075	0.8947716	-0.17382956	0.8513541	-0.058241844	0.767807	0.09416151	0.887691	1.0365877	0.6230426	0.3364625	-0.23851442	-1.2975821	-0.6812477	-0.067286015	-0.048223972	-1.4389563	0.9241595	0.84121895	1.3385267	0.8982463	-0.3140111	-0.5519247	0.048223972	-0.5744281
EA_Pp_50870a	RIKEN CDNA E030019B06 Gene / 	-0.29160714	-1.3963537	-0.71854854	-1.0982065	2.8429658	1.9617016	2.7377627	0.29160714	1.4718592	3.1780236	1.6926501	1.0240233	-1.9941101	-2.4841335	-1.7314599	-2.1033473	-2.1220329	-1.5729649	-1.6110723	-1.7797945	3.3723443	1.2921755	1.7338479	3.9393542	-2.2457938	-2.4962463	-2.1133468	-1.6561296	1.1620371	3.3158386	1.0904486	1.0884697
EA_Pp_50871a	Zgc:76986 / 	2.2999804	2.46022	0.34601665	0.42571068	0.75534844	-1.0962858	-0.6105063	-0.5507829	0.4935534	-0.1970017	-0.35238385	-1.8185828	0.15813708	-0.10226655	-0.53001	-0.18772602	0.602077	1.4134951	1.0775735	-0.11643171	-0.26664424	-1.0850494	-0.65088725	0.19299912	1.998306	-0.2766025	0.72467613	1.4206111	-0.25794816	-0.479419	0.10226655	0.29173017
EA_Pp_50873a	Signal Peptide Peptidase-like 2 / 	0.019597054	0.16736698	0.7548256	0.33827972	-0.08510351	-0.35826492	-0.798275	-0.019597054	0.70545197	-0.5138979	-0.16640568	-0.1909504	0.6646414	0.61342144	0.63178587	-0.080935955	-0.38546085	1.0415063	0.60039616	0.11322975	-0.3039112	-0.26909065	-0.51430225	0.08135319	1.1066322	0.9902282	0.96715546	1.2174406	-0.1991539	-1.1756921	-0.33523273	-0.101976395
EA_Pp_50874a	"SAM Domain And HD Domain, 1 / "	0.03234744	-0.80473185	-1.2232244	-1.6882849	0.99876285	0.13856721	-0.46486926	-0.02753377	0.50260186	0.03489518	-0.4797318	0.45586228	-0.45530033	-1.5413094	-1.1907218	-0.5414479	0.4420793	-0.71589684	0.3834021	0.40560174	0.50292087	0.16662621	0.2782786	0.5746834	-0.08850455	-0.2791474	-1.1873085	-0.22269034	0.44170785	-0.38062835	0.02753377	0.07107568
EA_Pp_50875a	Zgc:56179 / 	-0.5514202	-1.7332478	-0.14862919	-1.0120468	0.19347715	0.22098827	0.623765	0.48801708	0.6901636	0.30438042	0.46711826	1.0039148	-0.75561714	-0.86327076	-0.6022115	0.090632915	-0.64009666	-0.29300165	-0.12716961	0.47171688	0.6471281	0.7256508	1.0075197	-0.36095428	-2.593203	-0.090632915	-0.3622713	-0.17073822	0.84708214	-0.33755732	0.14435577	0.6499605
EA_Pp_50876a	"Zebrafish DNA sequence from clone DKEYP-15G8, complete sequence"	-0.37999105	0.7332096	0.04359603	0.6883755	-0.11262727	-0.6316564	-1.1136866	-2.0823436	-0.29068398	0.17278051	-1.5868444	-1.4401169	0.5270369	0.25864387	0.12601233	0.45621943	-0.30243707	0.34912777	0.85274076	0.87496305	-1.1501889	-1.3803406	2.0019908	-1.3833084	0.108144045	0.10145044	0.5884752	-0.04359603	0.08463669	-1.989491	-0.1499381	-2.5140533
EA_Pp_50878a	"Zebrafish DNA sequence from clone CH211-93N23, complete sequence"	1.2471142	0.95549965	1.2357979	1.3485408	-1.4888291	-0.72241926	-1.5490766	-1.0504827	-0.099574566	-1.6491709	-1.1385198	-1.4229655	0.7240138	1.7141857	0.99667454	1.3507123	0.099574566	1.0891876	0.78195715	0.86649704	-2.0268312	-1.0111308	-1.5747342	-2.6830025	0.77338505	0.7669678	0.7220931	1.171886	-1.1539717	-0.99426126	-1.1704326	-0.9624605
EA_Pp_50879a	Similar To Sprouty-related EVH1 Domain-containing Protein / Similar To Proteasome 26S Non-ATPase Subunit 8 / 	1.0193043	1.1571567	0.7123327	1.0910277	0.08026266	-0.5685816	-0.2988062	-0.72606516	-0.53891945	-0.37542105	-1.3178697	-1.1656032	0.9579725	1.0217571	1.2888322	0.6838856	1.1150036	1.5598164	0.4645133	-0.08026266	-1.1739225	-1.3449268	-0.79107285	-0.79307365	0.5658002	1.0014329	0.96700764	1.4984808	-0.825789	-0.32317734	-1.3121142	-0.7925062
EA_Pp_50880a	Timeless Homolog / 	-1.0022593	-0.34849644	-0.9146309	-0.55859184	0.8451495	0.4975481	0.8683834	0.79839706	0.20822239	0.23028278	-0.00418663	0.72696304	-1.2171154	-0.891798	0.004187107	-0.26100397	-0.8250742	-1.3526931	-0.9117012	-0.51331615	1.3740416	1.0583477	1.4428186	0.9353056	-1.0152187	-0.5270381	-1.0978909	-1.1862326	1.342432	0.76940775	0.8960247	1.4783392
EA_Pp_50881a	"Zebrafish DNA sequence from clone CH211-270O7 in linkage group 17, complete sequence"	1.8178973	2.6918368	1.6919236	3.181519	-1.2126303	-1.3349652	-2.0251412	-1.5185199	-0.8692527	-1.6943021	-1.1604276	-1.2913356	0.9037242	1.052753	0.9096861	1.810893	1.0791497	1.5327673	1.6479964	0.81401587	-2.0508208	-0.9928775	-1.5613599	-0.81401587	1.1140733	1.2680483	1.1658216	1.359942	-1.3828101	-1.336792	-0.99259615	-1.7682357
EA_Pp_50882a	Similar To E1A Binding Protein P300 / 	0.32000494	1.3988385	2.3717966	3.0552244	-0.13080645	-0.84070826	1.6739864	-2.238688	-1.992454	-1.0977921	-1.7006297	-0.9186702	0.45499706	0.05778885	-0.30810308	0.16720748	-0.454695	3.4822683	0.9901614	0.38640285	-1.3623691	2.896152	0.8463936	-1.4622321	3.8915262	-0.09506369	1.8906584	-0.15603614	-0.05778885	-2.2007098	-2.102468	0.95739985
EA_Pp_50883a	Hypothetical Protein LOC565562 / 	0.09129381	1.3800049	-0.65246964	0.21522427	0.69996214	-0.88961124	0.64421177	-0.64446735	-0.7730918	-1.1177535	-0.5128689	-0.65313053	0.2061739	0.5381198	0.53068256	1.3129888	-0.2699132	0.53781843	0.6184311	-1.380198	-1.5767446	-1.0152864	0.75912666	0.42464638	0.110182285	-0.09129381	0.10925007	0.3618965	-0.8276205	-0.26113558	-0.3759699	-0.6213541
EA_Pp_50884a	Similar To Phospholemman Precursor / 	1.9325233	2.8992743	2.0526023	2.317164	-2.416953	-1.3360629	-2.3241992	-1.7165847	-2.1304317	-3.27568	-1.8245168	-3.0891747	1.634131	2.2834888	1.8496027	2.2752676	1.3360629	2.816341	2.8880334	1.3694606	-3.1507373	-1.6966796	-2.1521173	-2.625998	2.0330215	2.0184689	2.0288615	2.6510434	-2.3391242	-1.7340679	-2.6894917	-2.364122
EA_Pp_50885a	"Nuclear Factor Of Activated T-cells, Cytoplasmic, Calcineurin-dependent 3 / "	-0.833797	1.1393402	0.44336677	1.0006196	0.029685259	-0.4120717	-0.8375039	-1.3565474	-1.0748506	-0.9217677	-1.2341719	-1.0963807	0.87248564	0.57201433	0.13197565	0.5605984	-0.02968502	0.5463548	1.1689911	0.9165764	-0.95891047	-1.0810719	-0.7528515	-1.0751743	0.4013903	0.40528584	0.9474952	0.2608087	0.40789223	-0.70488644	-1.6372743	-2.0265155
EA_Pp_50886a	"Zebrafish DNA sequence from clone DKEY-183C16 in linkage group 4, complete sequence"	0.4667623	0.41429925	-0.26075768	1.0474737	0.38781953	0.606467	0.077204466	0.3447883	-0.3695519	-0.25346684	-1.0237944	-0.24660039	-0.48218846	-0.36197066	-1.0109351	0.039217234	0.5644529	-0.22474504	0.8250482	0.09399772	0.649698	0.81185794	1.1752613	-0.060031176	-1.3243849	-0.8706124	-0.039217234	-0.779155	0.9388902	0.57895494	-0.3037274	-0.2904179
EA_Pp_50887a	ZP2 [Cyprinus carpio]	2.0889227	1.0917885	7.6090775	2.3479588	-0.8516371	-0.8414991	3.2317955	0.3577168	-1.4823425	-0.16825557	-1.654227	0.037138224	1.548239	-2.4226081	-0.1297772	-1.904866	0.5479176	1.5641487	1.739073	7.1368637	-1.7519004	-1.5348451	2.9304678	-1.2625844	0.31947732	-0.037138224	0.93063664	0.06196332	-0.549649	-2.7408788	-0.7310169	-1.5929811
EA_Pp_50889a	"Solute Carrier Family 6, Member 17 / "	0.2052505	1.7314804	0.16920185	2.0188339	0.02629304	-1.2677395	-1.9783962	-0.83012366	-2.026244	-2.243243	-1.5863378	-1.2466781	2.9542243	2.343353	2.4356902	1.171212	-0.02629304	2.345651	2.3427718	0.23107839	-1.7456958	-1.4020782	-0.7975428	-0.49440694	2.524577	2.2592046	1.720195	1.2164958	-0.5272286	-1.8283551	-1.0557511	-0.6842811
EA_Pp_50890a	"Sodium Channel, Voltage Gated, Type VIII, Alpha / "	-0.6098504	1.3921716	0.7973051	1.2172184	-0.7933717	0.028936386	-0.93092203	-0.40974998	-1.3347077	-0.9123759	-0.83365583	-0.7608094	1.1038957	0.87718606	0.38494682	0.8336375	0.26597738	1.0631783	1.6298409	-0.028936625	-0.5508809	-0.6728039	-1.5991702	-0.9026685	0.7172773	0.8849015	1.3507991	0.37648106	0.6487155	-1.4181666	-1.3355088	-1.9478164
EA_Pp_50891a	Zgc:110116 / 	-0.9355931	-0.69298935	-2.3626866	-0.8954425	0.89802694	0.24604416	0.69420147	-0.23011398	0.20954609	0.31817627	0.07537937	0.060281754	-0.71705055	1.9118319	-0.6570916	2.0486903	-1.2535715	-1.1593356	-1.137424	-0.07906532	0.9808903	0.3018093	0.893631	1.2974939	-1.4932346	-0.83703613	-1.3288126	-1.0019183	0.8770075	1.164247	-0.060281754	0.94734573
EA_Pp_50892a	Zgc:100856 / 	-2.238719	-3.0466924	-0.44730663	-2.3945794	0.85162497	0.22095203	0.79948807	0.5946226	0.22925854	0.20104218	-0.09008217	0.14390278	-2.1145544	-3.0413847	-1.4973035	-2.638482	-2.1409988	-1.8006797	-2.104144	0.09008217	1.0127077	0.8899393	0.81130695	1.1376944	-1.9686928	-2.0196695	-2.0686102	-1.2216625	0.9390869	0.77156496	0.6096659	1.0114594
EA_Pp_50893a	WD Repeat Domain 7 / 	-0.23249912	-1.2691641	-0.4621668	0.13162518	0.10720396	-0.3321724	-0.20273209	-0.3118286	-0.04270172	-0.55336094	-0.5479126	0.04270172	2.085909	2.359743	-0.31615877	0.6147704	0.3148203	0.7160373	-0.34916687	-0.15722656	0.2036562	0.27970886	0.082998276	0.63034916	-0.29929543	1.4565349	0.27085304	-0.26874924	0.58332634	0.043929577	-0.6601896	-0.52417755
EA_Pp_50894a	RIKEN CDNA A030007D23 Gene / 	2.1546638	2.2215252	2.9474876	3.4477499	-1.632117	-0.874073	-1.4087198	-0.50142646	-1.1675293	-1.7660143	-1.7762129	-1.5269616	2.618881	0.013690233	2.5168922	1.1266277	1.8198321	2.4054558	2.6406677	1.9276364	-1.1922238	-1.5759938	-1.435559	-1.3342755	2.779061	2.5826724	2.6848018	2.7006643	-0.013690233	-1.7780325	-1.2029002	-1.7149966
EA_Pp_50895a	Zgc:110767 / 	-0.2530167	-0.06956792	-0.22889018	0.054002523	0.7018864	0.6632364	0.30149436	0.78610206	0.6964395	-0.16171384	0.34654307	-0.16295648	-0.087185144	-0.1037972	-0.054002523	-0.24981093	-0.8060839	-0.74106526	-0.4909289	0.7680824	0.77197814	0.5399158	0.62939906	0.73915935	-1.4981534	-0.26660037	-1.285352	-0.4242108	1.19719	0.0792439	0.6579578	1.2336853
EA_Pp_50896a	Amphiphysin / 	-0.45790613	-0.07832682	-1.3114783	-0.94168174	1.061217	1.2220842	0.755942	2.4415393	1.5380937	1.1096522	1.6816803	1.5693814	-1.5846676	-0.6180347	-2.5383682	-1.8538548	-0.48272455	0.14761746	-1.5625507	-2.5765114	0.4971553	0.93552506	0.07832682	0.8386117	-1.694065	-0.991742	0.69643986	-2.2154512	-0.6255373	-0.41407096	2.7635589	0.888991
EA_Pp_50897a	Growth Arrest Specific 2 / 	0.42825747	-1.6940932	-0.63436365	-0.08696604	-0.43725014	0.30716467	-1.3737864	0.023540974	0.68982935	-0.20952082	-0.20600939	0.38536215	-0.8326926	-1.1178613	-4.429263	-6.0099287	1.4103208	0.9313259	2.1152196	-0.41686296	-2.2820077	-3.6581225	-0.023540974	0.442554	4.1566415	4.243016	1.25985	1.0372624	0.065196514	-0.6180897	0.2624154	1.1417108
EA_Pp_50898a	"Zebrafish DNA sequence from clone DKEY-111K10 in linkage group 5, complete sequence"	0.5318353	0.79490805	-0.031801224	0.6482463	0.8204684	-0.78212166	-1.7694068	-2.131266	-1.8817	-1.6600642	-1.0951195	-1.5056753	0.5221641	0.15251517	1.8948483	0.30282164	0.5189526	0.20476985	0.7484219	-0.5062432	-0.47450924	-1.4431167	-2.3224082	-1.3921008	1.793766	1.741221	2.718155	1.3537321	0.031801224	-2.132011	-2.1437187	-2.5790553
EA_Pp_50899a	Ribosomal Protein S3A / 	0.90651035	2.0464945	1.3290863	1.239707	-0.27669716	-0.5754862	-1.5455799	-1.7193975	-0.9145479	-0.9139719	-1.447114	-1.563467	1.9124479	1.0885191	0.77963066	0.67632675	0.7544632	1.27561	0.6649933	0.2766962	-1.3339052	-1.0517664	-1.3036604	-0.8043289	1.0193014	0.8424225	0.62251186	0.6594696	-0.8241043	-1.0131817	-1.4263916	-1.6149979
EA_Pp_50900a	A Kinase Anchor Protein 10 / 	1.050323	-0.060092926	-0.6494353	2.8725276	0.47570705	0.61648893	0.0722847	0.48491764	-0.27882767	-0.2765603	-0.4411869	0.26264858	-0.28332186	-0.61514235	0.4553318	-0.59230375	0.73496723	1.2007561	-0.012724161	-0.08668041	-0.024802208	0.40768766	0.37935257	0.5613136	-0.7482281	0.012724161	-0.25919628	-0.91561294	-0.76170397	-0.3775735	0.23934984	0.21041632
EA_Pp_50902a	Hypothetical Protein LOC557223 / 	1.1087437	1.2446432	1.4028444	1.8748016	-0.9324813	-0.27821732	-1.0129442	-0.7854767	-0.043149948	-0.6977091	-0.016540527	-0.34379005	1.2772388	0.016540527	0.5393119	0.5878558	0.4490652	1.2881198	0.43767834	-0.10823822	-0.53689003	-0.29697895	-0.44544792	-0.110489845	0.1466484	0.66353655	0.8576689	0.842288	-0.18268967	-0.18465948	-0.46577168	0.02613926
EA_Pp_50903a	Polypyrimidine Tract Binding Protein 1 / 	-0.5609319	1.1676409	0.2874434	-0.18938804	0.029075384	-0.32562375	-0.59490085	-0.46151423	0.23398328	0.7339046	-0.3120396	-0.002135515	0.053502798	-0.18671632	0.2182467	-0.17284513	-0.5487273	0.17372823	-0.45236945	-0.26880765	-0.06486106	-0.38575053	-0.4246657	0.06512475	0.5109241	1.0435474	0.60407424	0.002135515	0.088736296	-0.1564014	0.15308404	0.28303647
EA_Pp_50905a	"Proteasome Subunit, Beta Type 1 / "	0.043201447	1.2867126	-0.18121529	0.91512966	1.1077895	0.033111572	0.6756077	-0.26536655	-0.17591572	-0.309515	4.81E-04	-0.18446636	0.25602722	2.3916235	-0.09069204	2.7246141	-0.037600517	-0.08820391	-0.16787529	-0.3204069	0.7398491	-0.059726715	0.7026415	1.726367	-1.0715742	-0.6171613	-0.30819798	-0.3996029	0.70557404	0.53233576	-4.81E-04	0.80927753
EA_Pp_50906a	"Zebrafish DNA sequence from clone DKEYP-51F2 in linkage group 3, complete sequence"	-1.1569409	0.6195235	-0.119006395	0.6110647	0.3631425	-0.7291188	-1.6848431	1.2442012	-0.19651365	-0.61840034	-0.6579938	-0.47552633	0.50111175	0.536288	2.3066921	1.0326612	2.3417826	0.07390118	0.50241876	-0.4792297	-0.5709224	0.15596437	-0.20910454	-0.8583782	0.021951437	3.4815364	0.29122806	1.098074	-0.021951675	-1.4847136	-0.12880564	-0.5736165
EA_Pp_50907a	Actin Filament Associated Protein / 	3.170971	3.4124784	4.0468426	3.6340141	-3.7433815	-3.9426136	-2.3469448	-2.6871738	-3.9051929	-4.093546	-3.4414835	-3.4723635	4.647766	3.4492683	5.3727465	3.2343936	2.3469448	3.9343195	4.20129	2.892953	-3.5717802	-3.3657646	-2.8564844	-3.101718	4.3453712	4.9080667	4.81382	4.0564137	-4.366189	-3.7471128	-3.9170532	-2.9369087
EA_Pp_50908a	"Zebrafish DNA sequence from clone CH211-260P3 in linkage group 4, complete sequence"	3.8696337	1.3533772	0.006443143	3.0705605	-3.9918041	-0.006443143	-2.2006478	-1.4216324	-2.6601987	-3.4496431	-3.3873658	-2.230351	5.2891583	4.120259	4.9385796	5.499735	2.8847542	2.1288533	4.3259873	0.027953982	-1.4119779	-1.6751009	-3.9471831	-3.15661	2.8859906	4.2983055	2.5584598	4.381705	-1.7949969	-1.8429066	-3.6120672	-4.3451247
EA_Pp_50909a	Downregulated In Ovarian Cancer 1 / 	0.08090496	0.21249652	-1.8910699	1.2741175	0.13463306	0.650836	-0.9759531	0.28938198	-0.02326727	-0.35664272	-1.5923018	0.38796902	0.256325	-1.6821809	-2.1810846	-0.8553283	2.1120954	0.7940326	-1.1423333	-2.4451687	0.7387943	-0.18271494	0.15170431	0.02326727	3.4218397	0.45938015	-1.3734579	-2.0597053	-0.10933781	-0.37223577	-0.14986467	1.5217056
EA_Pp_50910a	Similar To MGC81165 Protein / 	-0.7795577	-2.3985083	-3.428576	-2.2822776	-1.1863508	-0.39236355	-0.079506874	0.05257988	0.017627716	0.14554834	-0.0290308	0.53379726	-0.14194202	-0.33043337	-0.14916801	-1.4183784	0.23090982	0.1784792	0.3023529	-0.8196492	-0.006286621	0.53597355	0.006286621	-2.2047248	1.007019	0.5043068	0.30547	0.20700598	0.8069067	-0.68324614	0.43604183	0.6412668
EA_Pp_50912a	Protocadherin 19 / 	-1.090133	0.75417686	0.06998634	0.63669086	-0.61406064	-0.74849105	0.6107843	1.3214576	-1.743653	-1.6520603	-1.6058638	-1.4507577	0.566391	0.1378057	-0.21674395	2.3893435	-0.34097314	0.1506617	0.757704	-0.47430658	2.1785853	-1.443342	-2.3692358	-1.3507297	0.01780057	1.5790184	0.5687554	0.5827837	0.04080081	-0.01780057	-1.3911688	-1.3288524
EA_Pp_50915a	"Inhibitor Of DNA Binding 4, Dominant Negative Helix-loop-helix Protein / "	-0.36286235	-1.090728	-1.3393242	-1.1838915	0.027421713	-0.027421713	-0.9806378	1.4575412	1.7482107	0.14326644	0.23735976	0.9740474	0.49502778	-1.6362326	1.1181462	-0.0656836	0.16695237	-0.58538604	-0.39509082	-4.265643	-0.52783513	-0.17515206	-0.9413068	0.36610675	1.8107345	2.2666895	1.7482965	2.4332855	0.29718757	-1.6189682	1.7576082	-0.54748845
EA_Pp_50917a	Chromosome 1 Open Reading Frame 176 / 	-0.50889707	-0.50175166	-1.2702847	-0.45582485	-0.34925556	0.1866312	-0.63312817	0.117614746	1.0843391	0.8759718	1.0863624	0.90878725	0.1373105	-0.83928585	1.537694	-0.75911045	-0.16975689	-0.98840404	-0.470577	0.88199043	-0.26059675	-0.22948503	-0.8511667	-0.17752838	1.5495157	0.8731537	1.722589	1.7623572	0.29741383	-0.117614746	1.2008028	0.94846916
EA_Pp_50918a	YLP Motif Containing 1 / 	-0.89232445	-0.15135574	-1.4776874	-0.9420924	0.8748927	0.5863228	0.41983032	0.67981434	-0.099523544	-0.4797449	-0.44561863	0.014486313	-0.81799316	0.3810873	-0.014486313	1.4715886	-1.3047533	-1.6710267	-1.3837681	0.17636395	0.7273083	0.5467329	0.9039488	0.69907665	-1.4758368	-0.8610873	-1.1706867	-0.88926125	1.0293446	0.11290693	0.4080019	0.81550217
EA_Pp_50919a	"Fusion, Derived From T(12;16) Malignant Liposarcoma, Like / "	0.057456017	-9.99E-04	-0.093854904	0.06367159	-0.011415482	-0.25667715	-1.0493007	-0.45996428	-0.3768239	-0.28844118	-0.3218131	0.7675185	1.5178075	0.5242977	0.42266512	0.9288206	-0.37994003	0.17317057	-0.4918065	-1.1470499	0.13469458	-0.17985964	-0.27413893	-0.4704032	0.054250717	9.99E-04	0.050478935	0.12333536	0.15426207	0.105854034	-0.58107233	0.10492277
EA_Pp_50920a	Zgc:64042 / 	-1.651159	-0.5974829	0.51737237	-3.0357206	-0.8272426	0.5206511	-0.13866115	0.13738275	0.030180216	-0.37513137	1.0709183	-0.13173175	-0.21432185	-0.030180216	0.4985683	-1.6365969	1.1372411	-3.340974	-1.1477664	1.5689299	-0.20880389	0.94212747	0.3143046	-0.3917539	-0.9214742	0.5384557	0.57342076	2.1501057	-0.24401546	0.29424644	0.1988604	0.14349103
EA_Pp_50921a	WD Repeat Domain 22 / 	-0.007010222	0.18924499	-1.4824393	-0.6118505	1.2162559	0.50118184	-0.37887454	0.27570462	0.6979916	0.44111085	-0.32317615	0.09969258	-0.64599395	-0.91352296	-1.526746	-0.40719247	0.007010222	0.3264897	-0.4305117	-1.1145208	0.41424012	0.49599576	0.3277266	1.1688082	-1.7946184	-0.7402785	-0.21757817	-0.69434285	0.92282796	-0.124542475	0.70197415	0.4117205
EA_Pp_50923a	Chromosome 10 Open Reading Frame 89 / 	-0.16528606	0.72219896	-2.0399218	-0.1073432	0.042199135	-0.5764723	-0.1402669	-0.6674514	1.6319952	-0.43522978	0.40224075	-0.13391972	1.5338917	0.71583986	1.0609403	-0.17975235	0.38590097	0.6457248	0.6126189	-0.43579054	0.3515625	0.1839199	-0.7112465	0.11489105	-0.485713	1.141501	-0.042199135	0.8971963	1.7011175	-0.28256416	-1.3060007	-2.1939607
EA_Pp_50924a	Rab6 Interacting Protein 2 / 	-0.36584735	1.387126	1.0761638	0.9224317	-0.8039148	-1.3030138	0.282768	0.022020578	-2.5320165	-0.29053092	-0.022020578	0.34830832	1.0076838	-0.38265467	0.8460982	-0.27229834	-0.39977884	-0.3028443	0.20039654	-0.13671255	-1.8443286	-1.262661	0.29041314	0.10257506	-0.5945463	0.30533886	-0.0380435	1.8025362	0.6780951	-0.9745488	0.6424506	0.18416858
EA_Pp_50926a	Olfactomedin-like 2A / 	0.91360545	1.037174	0.8589959	0.85755634	-0.95415974	-0.59045553	-1.512095	-1.9254184	-1.3280625	-1.4942245	-1.4363494	-1.2725501	0.74851894	0.32469034	0.8841076	0.57004	0.7185974	0.39431334	0.9791329	-0.10956502	-1.0192523	-1.2465429	-2.196835	-1.2255406	0.7179363	0.1782794	0.69711685	0.10956502	0.27113962	-1.4522448	-1.8798032	-2.3721805
EA_Pp_50927a	CDNA Sequence BC021381 / 	-0.89026356	-0.31698608	0.054322243	-0.21097755	0.30706835	-0.11989021	-0.44116402	-0.3909893	0.16369152	-0.29310894	0.5472212	-0.23519325	0.1701746	-0.08342075	0.7924428	0.14724112	-0.10152626	-0.5118861	-0.756176	0.59966564	-0.054322243	-0.32883453	-0.1817522	0.4597149	0.3387432	0.4992566	0.15114307	1.0752563	0.56211853	-0.6395068	1.6085892	1.1291437
EA_Pp_50928a	Protoporphyrinogen Oxidase / 	0.15786028	0.48764944	-0.06862497	0.7626786	-0.39370346	-0.849216	0.30820417	-1.1562972	-1.4652553	-0.80372477	-1.3415599	-0.8977637	-0.1709938	1.0562377	0.08658409	6.013596	0.06862497	0.16593456	0.2184596	0.39604712	0.43931627	-1.0516152	-0.12313795	0.41134882	-0.0849452	-0.21496105	0.23424959	0.4450593	-1.1312013	0.4188528	-0.64535856	-0.70772886
EA_Pp_50929a	"Tubulin Tyrosine Ligase-like Family, Member 4 / "	-2.1019192	-0.7637286	-2.5672045	-2.592633	1.2785754	0.8182888	0.5725212	-0.039004326	0.38969517	0.22287369	0.039004326	0.16590023	-2.77204	-0.25150967	-1.3779001	0.315248	-2.4841866	-3.5642304	-2.266396	-0.5057254	1.1155777	0.48736	0.8458729	1.3851767	-3.5015798	-2.0814242	-2.5050101	-3.7878315	0.90053654	1.0196414	0.27350903	0.96617603
EA_Pp_50930a	Placental Protein 6 / 	-0.645025	-0.002275705	1.0697603	0.36416817	-0.29856348	-0.3652711	0.113898754	-0.58639336	-0.72195244	-0.36980534	-0.46222878	0.25433016	1.3161612	1.4362144	0.34519124	1.4881206	1.7248726	0.55925894	-0.37811255	0.68882227	0.10041332	-0.5045142	-0.7256665	-0.09162521	0.9627514	0.64699984	0.002275705	-0.20306611	-1.1267507	0.32569313	-0.27787256	-0.3912058
EA_Pp_50933a	Zgc:92301 / 	1.4040132	1.8773437	0.28377104	1.205627	-0.41924572	-0.01295042	-1.1894698	-0.16120005	-0.4206891	-0.8267579	-0.16734743	-0.660831	1.5923533	1.014832	1.2743797	1.5547819	0.9034877	0.75473213	0.002168179	-0.002168179	-2.209135	-0.59174585	-0.8382325	-1.1582303	1.3796926	1.3295546	1.7043471	1.7838426	0.228127	-0.9702835	-0.38362265	-0.8591895
EA_Pp_50935a	Zgc:56596 / 	0.27188253	1.2756248	-0.19515276	0.943542	0.9544573	0.4561019	0.28125334	-0.3696065	0.23503733	-0.33908796	-1.3455033	-0.49080038	-1.111875	0.77128744	-0.8572397	0.14015007	-0.7207923	-0.34129906	-0.044273853	0.10782671	0.4177289	0.2965436	0.259583	1.0073676	-0.72819185	-0.5532198	-1.1474795	-1.7426925	-0.30851984	0.31765175	-0.34177446	0.044273853
EA_Pp_50936a	Zgc:63970 / 	0.9749174	0.94562864	1.3913345	1.0647831	-0.70359325	-0.37827873	-0.79579544	-0.40058422	-0.5487938	-0.9215603	-0.25098038	-0.021928787	1.6850739	1.4710588	1.4124999	0.18492222	1.1571207	1.7252002	1.289813	0.021928787	-1.0681295	-0.35417938	-0.7100868	-1.0914507	1.7357521	1.045856	1.371582	1.5819311	-0.11364651	-1.0088363	-0.6852331	-0.78329563
EA_Pp_50937a	Zgc:92810 / 	0.1378727	1.5330734	-0.053185463	1.3824425	0.6749959	0.3241558	-0.27684212	0.055820465	0.06370163	-0.8487539	-0.31830406	0.053185463	-0.3630004	0.78029823	-0.16569757	1.708324	-0.7027693	-0.8988328	-0.20184612	-1.027977	0.23122406	-0.053257942	0.2339096	0.9455471	-1.128695	-0.6782789	-1.0508356	-0.78135395	0.6657057	-0.88163996	0.5910435	0.52405834
EA_Pp_50938a	Annexin A11a / 	0.61698437	0.9925127	0.6613407	1.0518637	-1.1743426	-0.08626938	-1.467659	-0.9728193	-1.5406113	-2.5233402	-0.012436867	-2.1578035	0.012436867	1.5359898	0.9158025	1.5573535	1.6161985	0.95028925	1.2063637	-0.38121223	-1.6245852	0.35845184	-1.1707954	-1.4345064	0.7606611	0.8787427	0.5304165	1.1362066	-1.5684538	-1.7997632	-1.5348434	-2.155921
EA_Pp_50939a	ASF1 Anti-silencing Function 1 Homolog B / 	-1.3538246	-0.5604572	0.16257572	-0.29956436	0.65675783	0.061361313	0.6633463	0.71838665	0.1463499	-0.061361313	-0.106936455	0.69846535	-1.34622	-0.765666	-0.99000597	-0.6905942	-1.2904825	-1.3818593	-0.92117023	0.6093979	0.89973545	0.8468523	1.1147041	1.2492666	-1.5609055	-1.0054965	-1.1318989	-0.98926735	2.305111	0.75611734	0.53056717	1.8691025
EA_Pp_50942a	Kin Of IRRE Like / 	2.1987839	1.1186681	-0.16736937	1.1414492	-0.08964133	0.08956528	-1.9241433	0.04232979	0.4949565	-1.8945341	-1.579948	-0.8236909	0.34564137	0.55577826	1.914978	0.13392448	-0.48258805	-0.042330027	0.5520122	-0.64546895	-1.4598913	-0.41455936	-0.20782661	0.058859825	0.23315382	0.109345675	1.3302717	1.5539036	-0.19944382	-1.0719056	-0.15453196	-1.6994219
EA_Pp_50943a	"Phosphodiesterase 6C, CGMP-specific, Cone, Alpha Prime / "	-1.3752537	0.64999604	1.203969	0.384614	0.42142773	-0.9649391	-1.9838381	1.0456743	0.5526085	-1.9041939	-1.8900871	-1.7333751	0.9230459	0.7484224	-0.53341246	3.080854	-0.60134506	0.032292128	0.5339029	-0.03229189	-1.4685345	-0.13486433	-2.72656	0.3973937	-0.2367835	0.37601447	0.2857988	-0.32250094	-0.27309227	-2.2741175	1.4695168	0.73683167
EA_Pp_50944a	"Family With Sequence Similarity 91, Member A1 / "	-0.17415857	1.260819	-0.47161913	0.35308218	0.72603035	0.023012638	0.06060362	-0.19456816	-0.11174154	0.27834368	-0.30908918	-0.25251436	-0.190063	1.2671075	-0.23528385	0.8253231	-0.3725257	-0.3473606	-0.5702472	0.10148001	0.7147527	-0.023012638	0.2538085	0.51025724	-0.6011443	-0.052643776	-0.27365828	-0.56988096	0.5832391	0.66312504	0.052230358	0.2158227
EA_Pp_50946a	Telomerase-associated Protein 1 / 	-0.71283674	1.1261811	1.1920485	1.0713732	-1.8194375	-0.3480916	-1.3311973	-1.6872296	-1.4953275	-1.3074946	-1.250464	-1.0266919	0.90655994	0.51827717	0.06808305	0.86043334	0.078457355	0.66697836	1.1719105	-0.06808281	-0.7954345	-1.0510907	-2.0587869	-1.0324721	0.4755752	0.42940664	0.90438414	0.34503388	0.40333796	-1.7036519	-1.7130117	0.4607725
EA_Pp_50951a	Cyclic Nucleotide Gated Channel Beta 1 / 	-1.0712194	0.79633856	0.0441947	0.6921029	-0.071119785	-0.6891489	-0.80547905	-2.0680742	-1.8619795	0.43846035	0.13543177	-1.4172263	0.5335009	0.17905474	-0.25878716	0.4796629	-0.29513478	0.31375504	0.819469	-0.4483552	-1.0923009	-1.3941026	-1.7925677	-1.4022331	0.07549143	0.06582403	0.56271696	-0.021307945	0.021308184	0.7391181	-0.30691767	0.21043062
EA_Pp_50952a	Hypothetical Protein LOC568647 / 	0.43735456	-0.43305612	-1.5695145	-1.3498926	-1.5378242	-0.66323566	-0.6551223	-0.054774284	1.9182396	1.1627378	0.289505	0.32723236	0.35632133	3.1219692	-0.9636216	0.44446135	-1.5565	-2.3151708	-0.7119374	-0.1675148	-2.5822482	-1.0535331	-0.6856785	-1.9695263	0.39112377	2.5955157	2.004448	5.222972	2.304204	0.054774284	3.1392488	1.4825144
EA_Pp_50953a	Similar To Preproadrenomedullin / 	1.6510468	1.4741421	1.0513849	1.8415833	-2.5657573	-1.0307808	-2.084877	-1.017705	-1.0637236	-1.8996773	-1.6385698	-1.49998	1.6584415	1.9166965	1.883574	1.8364158	1.0401964	1.8356423	2.1893616	0.71388435	-2.706726	-0.7927494	-0.84973335	-1.6069422	2.2653494	2.2320018	2.260766	2.3443165	-2.071165	-1.7864795	-0.71388435	-1.6254501
EA_Pp_50955a	Similar To Regulatory Factor X Domain Containing 1 / 	-0.7274766	-1.8245673	-2.2529385	-2.0512133	1.1961379	0.8235545	1.9565253	1.6465459	0.021378994	-0.021378994	0.9200425	2.006575	-2.1408532	0.44419813	-2.8903987	-0.71955395	-1.3060861	-2.2043087	-1.641042	-0.26979876	1.6566796	1.0332389	2.47125	1.3989692	-2.5198069	-2.3945458	-1.9515345	-2.821624	1.064065	1.3497362	1.6271958	1.5995326
EA_Pp_50956a	unnamed protein product [Tetraodon nigroviridis]	-0.64834785	1.1317444	0.3756063	1.1739323	-1.767262	-0.09831476	-1.3213654	-1.6130438	-1.4587002	-1.2646928	-1.2891397	-0.9728842	1.0024567	0.5186224	0.15194106	0.85201144	0.11759305	1.8298941	1.1295891	0.098315	-0.738996	-1.1001949	-1.951077	-0.9435005	0.85347986	0.44829106	0.85239196	0.38787246	0.47548342	-1.6104889	-0.66261005	-0.57590055
EA_Pp_50957a	Cytoplasmic Polyadenylation Element Binding Protein 1 / 	-2.7713416	-5.13402	4.2764425	-3.8416722	0.9806373	0.36534047	0.64135194	1.0197518	1.2519772	-0.074172735	-0.049532652	0.55683064	-5.5404353	-5.7501554	-6.255979	-5.701674	-5.0366917	-5.6686106	-4.193412	5.4670277	0.6136124	0.40755296	0.98043656	1.4456208	-5.924922	-5.8672924	-5.408815	-6.1222277	0.9234364	0.049532652	1.1803572	0.39731145
EA_Pp_50958a	"Myosin, Light Polypeptide Kinase / "	1.1108804	1.5421596	1.9541669	2.162334	-1.6361752	-1.0881848	-2.4318557	-2.724173	-0.8198209	-2.4927917	-0.82915354	-1.7464461	2.423656	2.9680228	2.3657799	2.821557	1.2407689	1.0360804	0.8198209	1.3833308	-2.3223004	-1.4310594	-1.500154	-1.1411538	2.5048518	2.783308	2.5196567	2.9069533	-1.2801328	-1.5514469	-0.96660376	-1.5194163
EA_Pp_50960a	Zgc:85858 / 	-0.81470156	0.9363899	-0.9864707	0.7984166	0.84892654	0.08272219	0.9363179	0.42794943	-0.09814024	-0.26770258	-0.037118435	0.9826741	-0.81948996	-1.3879895	-0.8498163	0.41393566	-1.1376481	-1.9070082	-0.58784246	-0.552814	0.8312135	0.037118435	0.9872899	0.94423246	-2.1178012	-1.4120541	-1.8449864	-1.8032842	1.1173348	0.6287842	0.18854284	1.3433213
EA_Pp_50961a	Trinucleotide Repeat Containing 4 / 	-0.5029144	0.010470152	-0.8454981	-0.20835376	1.1763635	-0.010469914	1.2622175	0.8048868	1.5504303	1.7825952	1.4833264	1.3196034	-0.3844099	-0.6032481	-1.0913267	-0.50776005	-1.1983876	-0.5242417	-0.010697365	0.7998829	2.1628785	0.3862276	1.3558679	-0.018381119	-0.79896116	-0.74192286	-0.2603488	-0.94502115	1.1429472	3.129233	1.5673466	1.537436
EA_Pp_50962a	"Inhibitor Of Growth Family, Member 1 / "	-1.5810125	-0.3569491	-0.8584888	-1.0770047	-0.4435568	-0.18541574	0.2952757	-0.002598286	-0.14324331	-0.16453028	0.25131893	0.29165697	-0.805588	0.24228525	-0.87253904	-0.17067003	-2.5330575	0.10325241	-1.4608412	0.119823456	0.15160513	0.002598286	0.084469795	-0.49109316	0.8940811	0.9201927	2.2254887	-1.2715752	0.018381596	0.256773	0.013319016	0.14985609
EA_Pp_50963a	Netrin 4 / 	0.13645649	1.0208817	0.32492876	0.87808776	-0.41940856	-0.39686227	-1.2485683	-0.22959399	-0.4485588	-1.2957695	-1.2627423	-0.3824823	0.70091176	0.533103	1.6593993	0.49362803	-0.13645649	0.61932254	1.157371	1.5331724	-0.95927787	-0.7269714	-2.093531	-0.5976269	0.32004452	0.43969226	0.91115713	0.9313977	0.24631	-1.1832488	-0.1656425	-1.7284963
EA_Pp_50965a	"Aldehyde Dehydrogenase 1 Family, Member A2 / "	-0.3790574	0.15564346	-3.3093865	-1.4558473	0.025966644	1.8638973	-0.46115255	0.00232029	1.207324	0.6349201	0.7002144	-0.00232029	-0.45179224	-2.7416751	-1.1206884	-0.7406368	2.1110458	-1.1591778	-0.59336615	-2.14679	-0.5505686	1.629324	0.17947292	0.4229288	-0.31360912	-1.1059971	0.9773617	-2.4944	0.8142147	0.23768377	0.86370087	0.44018936
EA_Pp_50966a	"Zebrafish DNA sequence from clone DKEYP-77B4 in linkage group 25, complete sequence"	-0.7732599	0.3874712	-0.29921794	0.49618602	0.3936875	-1.0690494	0.62625146	0.8924949	-0.11452842	-0.33015418	-1.162041	0.6025398	0.28022885	-0.2762606	0.17940378	0.06598854	-0.636142	1.2223687	0.29039264	-0.71165466	0.16527438	-0.31843734	0.33542037	0.007921457	-0.22021008	-0.36809897	0.06239319	-0.28995442	-0.28006053	-0.4001782	0.9551766	-0.007921457
EA_Pp_50968a	"THAP Domain Containing, Apoptosis Associated Protein 3 / "	-0.75617313	1.1218343	0.41347027	-0.37879467	-0.22905302	-0.33838367	0.4882965	0.012747765	0.61357594	0.22109413	0.25648785	0.075372696	-0.5597029	-0.6349516	-0.787004	-0.5451565	-1.7361631	-0.19333887	0.4001789	0.92810917	0.39560986	0.2691183	0.13898754	-0.012747765	-0.7719698	-0.6378112	-0.96285725	-0.46697044	-0.27085114	1.2408404	0.8061514	0.33069706
EA_Pp_50970a	"ST3 Beta-galactoside Alpha-2,3-sialyltransferase 3 / "	-0.7648287	1.4684701	0.47447324	1.0835674	0.7309127	-0.36371875	-1.188736	-1.7563992	-1.5438657	-1.1701217	-1.1630611	-1.0381413	0.98436165	0.663368	0.18150568	0.6797011	0.0439682	1.0296702	1.225059	-0.043967962	-0.87184906	-0.99980545	-1.8391685	-1.0100927	0.49145675	0.47478747	1.1924994	0.34351325	0.5652852	-1.4645939	-1.0042276	-2.211985
EA_Pp_50971a	Proliferating Cell Nuclear Antigen / 	-0.9602735	-0.19630909	-1.0311027	-0.3584435	3.1516476	1.2211161	2.7098255	1.2298622	0.19630909	0.530746	2.2400894	2.057485	-0.48721743	-0.841799	-1.2989521	-0.6845629	-1.3150365	-0.78933597	-0.24438667	-1.5075443	2.8649082	1.3742852	1.9748497	2.8587666	-0.90971947	-0.9828377	-0.5245559	-1.0940814	2.4701777	0.54580307	1.4689093	2.3845444
EA_Pp_50972a	"Retinol Binding Protein 1a, Cellular / "	0.7166753	0.25110102	0.75032854	1.1429429	-0.09507275	0.55499697	-1.011683	0.5808034	-2.548852	-0.87105227	-2.2725806	-3.9944372	-2.2583065	0.44128752	-2.3627176	0.483016	0.6502366	1.2149696	1.3843522	0.1006484	0.032563686	0.55235624	-0.032563686	-0.94685507	1.3271651	-1.0172095	0.4244151	-0.31897783	-5.1656876	-0.21334743	-3.850008	-0.08480215
EA_Pp_50973a	Similar To Centrosomal Protein Of 110 KDa / 	0.1792481	0.44125295	0.22423673	6.5896626	0.26394296	-0.60228133	1.7499454	1.6741722	-1.2066019	-0.8032887	-0.9930937	-0.8623698	0.7375438	0.19985461	0.17426181	-0.8675411	-0.13389325	0.5960963	5.9259605	-1.7326543	-0.2119081	-1.3004191	0.8614814	2.7825735	-0.23689055	-0.102050066	-1.0375903	0.41849923	-0.69714	-0.069845915	-1.3775322	0.069845915
EA_Pp_50974a	Hypothetical Protein FLJ14525 / 	0.60268617	1.1597021	0.52299476	0.6732404	-0.27018285	-0.39038396	-0.06892657	-0.74231505	-0.07775283	-0.7779257	-0.47782588	-0.8105953	1.2959163	1.5725396	1.3546865	1.6304605	1.3372624	1.3361614	1.1002324	-0.12899423	-0.6624172	-0.33657813	-0.6697328	-0.4460609	1.0013926	1.5462453	1.1524718	1.1755507	-0.14258075	0.06892657	-0.5457084	-0.5984447
EA_Pp_50977a	Nuclear Receptor Binding Factor 2 / 	-0.7603221	1.0206499	0.29675245	2.6032066	-1.8241634	-0.5174327	-1.4767966	-1.7804365	-1.5609274	-1.4045658	-0.5106411	1.5401692	0.879652	0.3783331	-0.016467333	0.6109686	0.016467571	1.2429385	0.95387316	1.135874	-0.8873434	-1.1862521	-1.7852635	-1.017458	1.759063	1.6506963	0.747885	0.23952436	0.95744705	-0.85003805	-1.8170552	-2.234829
EA_Pp_50979a	"Zebrafish DNA sequence from clone CH211-57I17 in linkage group 20, complete sequence"	0.60223675	1.4226646	1.0693111	1.611558	-0.14125395	-0.5423651	-0.7428732	-0.9207096	-0.71746063	-0.8963814	-1.0126114	-0.9699974	0.4795704	1.2957506	0.4799304	0.16199923	0.86533165	0.89070845	0.741519	-0.12020302	-0.2041235	-0.42989063	-0.4330616	0.12020302	0.8172016	0.6651902	0.64969635	0.5486183	-0.6291132	-0.48972178	-1.0632935	-0.73759174
EA_Pp_50980a	Restin / 	0.65930486	1.1013224	0.16395736	0.061312914	-0.2753861	-0.5122063	-1.4147851	-1.3688862	0.17381501	0.71367955	-0.5785353	-1.0860865	1.8659031	0.77682567	0.10533166	0.074664354	0.40745425	0.81629825	-0.061312914	-2.5966544	-0.56625724	-1.1072767	-1.366862	-1.2150385	0.8911588	0.98466563	1.0357578	0.23693204	-0.41727185	-0.25819898	-1.3993008	-0.6931231
EA_Pp_50981a	Transposon-derived Buster1 Transposase-like Protein Gene / 	3.6095216	2.7458274	1.9437454	2.7651374	-0.67556024	-0.24960876	-0.15630794	0.2180326	-2.7864416	-2.5761163	-1.4945128	-4.4825544	3.0073965	4.3094625	0.08435893	3.4329712	2.0847151	-0.08435893	4.2501726	2.1579149	-1.8786004	-0.1349132	-0.9930303	-1.9333956	4.4831114	4.378909	3.5692327	5.15565	-2.925646	-1.9401028	-5.0954914	-0.26672673
EA_Pp_50982a	"Complement Component 1, Q Subcomponent, Beta Polypeptide / "	1.551661	1.966784	0.46313715	1.2188096	-0.32743835	-0.23026037	-0.97410536	-1.4777303	0.11837816	-0.016663074	0.49126482	-0.09038687	1.252111	-0.17525816	1.9876862	1.1170025	0.50788736	-0.09256077	-0.4454341	0.016663074	-2.978641	-1.2996011	-1.2979436	-1.1353908	2.2142262	1.5867605	2.8875213	3.0322976	-0.09050417	-2.3947554	-0.5550647	0.41439486
EA_Pp_50983a	Lactation Elevated 1 / 	0.14915133	0.66620684	-0.01714325	0.5048771	-0.18309641	-0.33312654	-0.32959175	-0.3156786	0.27428055	-0.59238434	-0.5402479	-0.1667633	1.3031931	1.7551851	0.2705617	1.4429584	-0.21975708	0.45614052	0.38763857	-1.2663817	0.01714325	-0.13179493	-0.2747574	-0.503716	-0.56579876	0.27598047	0.36033297	-0.021369457	0.24425602	0.045237064	0.08950615	-0.060333252
EA_Pp_50984a	Serine Incorporator 1 / 	0.36911082	1.1533649	0.65588355	0.8387935	-0.7047317	-0.6182902	-1.1159451	-0.6324856	-6.81E-04	-0.32602715	-0.055537462	-0.6770899	0.8863895	0.42245173	0.16676736	6.81E-04	0.67248607	0.95154977	1.0172775	0.19608283	-0.6956675	-0.33772016	-0.77894425	-0.41749215	0.9635589	1.1355917	1.1206434	0.9403646	-0.37367845	-1.1607654	-0.48004937	-0.8828938
EA_Pp_50985a	"Myosin, Light Polypeptide 3, Skeletal Muscle / "	0.007305145	0.7178588	0.12844944	0.19579315	-1.4992924	-1.150518	-2.276064	2.9992757	-1.2165966	6.961654	0.1819644	-1.5053864	1.2095652	-0.007305145	0.5885687	-0.3565154	3.8924918	0.7594085	1.1531053	-1.2184591	-2.2255225	-0.715909	-2.2854638	-1.7688165	4.5245776	1.0181184	0.22095776	0.840878	-1.5478787	-0.14639425	-1.6141772	-2.0930314
EA_Pp_50986a	Sideroflexin 5 / 	-0.18661666	-0.8186202	-1.5651586	-0.29735494	-0.04415965	0.28017402	0.23703074	-0.001504183	-0.018037558	0.5935161	0.001504183	0.55078244	0.15970254	0.44336486	-0.68316054	-0.014713526	-1.068618	-0.434232	-0.5253489	-3.18142	0.4394729	-0.15949655	0.24576306	0.7368996	-0.019961596	0.24648643	0.35709357	-0.24260259	0.23839736	0.5188172	0.6006129	0.08621192
EA_Pp_50987a	"Similar To ATP-binding Cassette, Sub-family B, Member 6 / "	-0.60011625	1.4384186	0.6583004	1.2838757	-1.2706985	-0.09878802	-0.2355175	-1.6425877	-1.3767452	-0.9587498	-0.9689307	-0.93350124	1.0836	0.90793085	0.37870312	0.92903996	0.09878826	0.8632395	1.4220676	0.1540649	-0.6787853	-0.77226734	-0.67817736	-0.8230324	0.5738971	0.6894984	1.2039483	0.45830464	0.6217098	-1.2573075	-0.26641512	-2.064125
EA_Pp_50988a	Ariadne Homolog 2 / 	-0.93680453	-0.3175645	-0.9424145	0.12573314	-0.12657666	-0.16127896	-0.16318202	-0.02758193	0.3635733	0.8344705	0.24326873	0.30072427	-0.6135466	-0.63030505	-1.0987751	0.5645306	0.02758193	0.26648164	-1.3069389	-1.1064231	0.12427974	1.3608744	0.086199045	0.13631701	-0.1836636	-1.0507398	-1.0542619	-1.0745344	1.1925614	0.54294133	0.4462726	0.22134805
EA_Pp_50989a	Mitochondrial Translation Optimization 1 Homolog / 	0.031337023	0.1716435	-1.9653757	-0.115804434	0.37389255	0.058216333	-0.39121747	0.18047357	0.63191533	-0.3006389	-0.50787663	-0.2526071	-1.2178319	1.2347205	0.43327785	1.5109665	-0.145581	-0.37959862	-0.53448415	0.55126166	0.28151727	0.2446711	-0.4949429	0.6452329	-0.031337023	-0.3716681	-0.6726811	-1.7374482	0.6417506	-0.6896136	0.3136294	0.36227727
EA_Pp_50991a	Zgc:91816 / 	0.5562329	-0.49178004	-1.096942	-0.4525509	0.68188906	0.5487976	-0.4421749	-0.18728971	1.6612463	-0.77236414	1.4510694	0.3443532	-0.59083724	1.4574432	0.17020941	-0.6573334	-0.30516028	-0.80580926	-0.2647102	-0.17020917	-0.7883048	0.8088398	0.753984	-0.21805048	0.35397553	0.38886738	-0.59188914	0.6504855	-1.008388	1.8190784	0.87610054	0.8376379
EA_Pp_50993a	Chromosome 16 Open Reading Frame 52 / 	-0.79032063	-0.6014302	-1.3771973	-0.13120389	0.4678824	-0.3089955	0.5884054	1.0499389	0.7885635	1.2028892	-0.3605144	0.9910362	-0.6590185	-0.35888362	-1.3362296	-2.0311446	-0.6198456	-0.2703774	-1.2136037	-1.5673282	0.15518498	0.052515745	0.38790584	-0.040994406	1.1211503	1.248719	0.040994406	-0.52442336	1.1034391	0.6234877	0.27368426	0.74638915
EA_Pp_50994a	RIKEN CDNA 1700047I17 Gene / 	0.2899847	-0.5845976	-0.1945982	0.14454222	-0.72586536	-0.35932112	-0.10602331	0.017763615	0.30240488	-0.9121232	-0.08144331	-0.20570421	-0.035120964	1.802361	0.70034885	0.7295284	0.14160061	1.1539278	1.2665935	-1.0878897	-0.4791541	-0.017763615	0.26641607	-0.9283757	1.4089894	1.4522762	0.8747153	0.7859969	-0.41027784	0.817853	-0.42774248	-0.030398846
EA_Pp_50998a	"Chromatin Assembly Factor 1, Subunit A / "	-0.23918676	-1.3270307	-1.4667654	-1.593915	2.9393902	2.4485593	2.1942964	1.8603854	0.96760225	1.486876	0.16812563	1.7755904	-2.089929	-2.3104901	-3.0011415	-3.310885	-1.9110961	-4.012862	-1.5432467	-0.16812563	2.9865642	2.5117326	2.7207942	3.004601	-2.8960834	-3.067244	-2.9900384	-3.2752018	3.5400147	2.6722183	1.3659482	2.0473208
EA_Pp_50999a	Hypothetical LOC402160 / 	-0.2557454	-0.2716329	-0.92895365	-0.3226478	2.6907592	1.3289785	3.9586763	0.92729425	1.518961	4.1947956	2.4931011	2.1619358	-0.43186426	-0.8267596	-1.2744162	-0.6989052	-1.330509	-0.81473255	-0.20903802	-1.4332418	4.319745	0.20903826	1.4646044	2.4441242	-0.8916459	-0.99464893	-0.49259734	-1.0899014	0.4619665	4.9532456	1.5220294	0.3783865
EA_Pp_51001a	Glucagon A / 	1.6349084	0.94425845	-2.3300903	-1.3951714	-1.8248332	1.4823749	-2.2368195	-1.596513	-0.24928689	-1.3919246	1.7773778	-0.0642426	0.6191981	0.8331349	0.0642426	1.3015912	2.4790514	0.27558017	1.7838762	-1.2139008	-2.344731	1.3328903	-0.68965364	-2.036227	1.0336988	0.5415361	0.48358893	0.6018274	-0.19646287	-1.7012479	-0.54459023	-0.6804173
EA_Pp_51002a	"Zebrafish DNA sequence from clone DKEY-246O4 in linkage group 18, complete sequence"	0.002256632	1.0451939	0.33706212	0.9690168	-0.14325643	2.3584926	-1.421982	-0.9394424	-1.556	-1.3723376	-1.325176	-0.06655049	0.89811635	0.41114497	0.052632093	2.1000545	-0.002256632	0.4413631	1.01331	-0.13712215	-0.5793779	-1.0215685	-0.73493886	-1.0117877	1.8984485	0.2787454	2.054373	0.26220012	0.35300946	-1.8503654	-0.01921916	-0.34591222
EA_Pp_51003a	"ATPase, Na+/K+ Transporting, Alpha 3a Polypeptide / "	-1.3445647	0.6973479	-0.055115223	0.5145078	0.8109863	0.14860559	-1.7675002	-0.67663026	-0.826838	-1.7066572	1.78111	-1.6055052	0.35323524	0.13450646	-0.34626293	0.04052806	-0.002879381	0.07264352	0.6864879	-0.61106086	-0.85576224	-1.5559571	0.002879381	0.4342029	-0.1299448	-0.06370926	0.48092413	-0.23289084	1.0224559	2.093459	-1.0103929	0.2835467
EA_Pp_51006a	"Zebrafish DNA sequence from clone DKEY-238I7 in linkage group 6, complete sequence"	0.2129929	1.7139091	2.5864077	0.9347091	-1.9381766	-0.50255394	-0.5981598	-1.8410816	-0.9463186	-1.3892689	-1.3747592	-1.2321415	0.82261896	0.41860175	1.202349	1.6331875	1.9842572	1.5615077	1.0204599	-0.20071268	-0.9036579	-1.154892	-2.1937313	-1.0964317	0.36378098	0.27132678	0.7539418	0.20071292	0.28425765	-0.46073484	-1.8363881	-2.2943792
EA_Pp_51008a	unnamed protein product [Tetraodon nigroviridis]	0.14897561	1.4431543	-0.6444192	0.009377718	0.36767387	-0.6529126	-1.3078628	1.0351367	1.100625	1.9088764	0.020499706	0.75902367	-0.052407503	-0.43687463	-0.93079066	0.72844887	-0.00937748	-0.43403077	0.10758424	-1.0772798	-0.07842493	0.6145706	-1.3474655	-0.17973566	0.9505758	0.28944707	-0.16113281	-0.71940374	1.1931262	-0.6592741	0.94956493	-0.6988263
EA_Pp_51010a	Poly(A) Binding Protein Interacting Protein 1 / 	-0.7668543	-0.16233063	-0.121650696	-0.2193861	0.68365335	0.23283958	0.76957417	0.4393654	-0.013199806	0.086530685	0.23251915	0.46897888	-0.62224674	-0.3602581	-0.36939478	-0.58862066	-0.33791924	-0.3565545	-0.2953453	-0.38338184	0.799942	0.34322166	1.1517277	0.58225536	-0.43716335	0.013200283	-0.09851074	-0.54183865	0.85544395	0.3401904	0.6035414	0.83178616
EA_Pp_51011a	Synaptic Nuclear Envelope 1 / 	0.28556418	-0.5165336	-1.9547982	-1.5468719	1.9844282	1.0882056	0.66052175	1.481148	0.8087132	0.9737141	0.19955468	-0.32843328	3.048673	-2.970314	-0.35174108	-1.6455333	-0.8224442	0.1895144	-1.1053579	-0.19051242	0.20821214	0.60331655	1.3258908	1.2281821	-0.6533773	-0.3511908	-0.98158145	-0.038627863	0.7043469	-0.9803345	0.038627863	-0.6686566
EA_Pp_51012a	"Zebrafish DNA sequence from clone CH211-117H23 in linkage group 24, complete sequence"	1.1006227	0.89102244	0.86316204	2.056808	-2.1083584	-1.867549	1.9475789	-1.2343192	-2.1124377	-1.2635169	-2.8642926	-2.5423188	0.70840955	-0.9196358	1.2021813	0.5568161	0.32270026	0.73784375	0.9564872	-0.275177	-2.290265	-2.5139565	-2.2558026	-2.4598193	-0.1275928	1.3980532	0.41625023	0.7577648	-0.82595587	1.1343112	-1.148994	0.12759304
EA_Pp_51013a	antileukoproteinase precursor [Salvelinus fontinalis]	0.2243743	1.8255813	1.3721104	0.791904	-1.1586037	-0.633296	-1.2508373	-1.9836364	-1.7602034	-1.5405407	-1.4774599	-0.3501644	0.69580126	0.47029996	-0.11078453	0.50419354	-0.17033577	0.3342042	0.9280071	1.5026169	-1.0750108	-1.2911997	-1.8420906	0.15905261	0.1968813	0.11889148	0.65456915	0.9545727	0.11078453	-1.991004	-1.9239149	-1.2305794
EA_Pp_51014a	WD Repeat Domain 46 / 	-0.49825144	0.71029425	1.3392739	3.493764	-1.051198	-0.8470557	-0.10981226	2.2748394	-1.4684801	-1.6166773	0.29091883	0.4021387	0.5747576	0.046488047	-0.38784504	0.8023436	-0.34635425	0.44723034	0.58957744	1.6088238	-1.1860838	-0.7854464	-0.06167507	-1.1649618	0.12354016	-0.06957173	0.3852129	-0.04648781	0.08709574	-0.088308334	-0.57260275	0.12312603
EA_Pp_51015a	CDK2-associated Protein 2 / 	0.3135345	1.8354232	0.3983276	1.7192638	0.7930262	-0.16278672	-0.08315015	0.050465345	-0.13628507	-1.0486414	-0.21046281	-0.7522404	0.021077871	1.4248111	-0.16973948	1.9090292	-0.18242192	0.007424593	-0.028900385	0.8359964	-0.007424593	-0.07969689	0.43306136	0.7642515	-1.2739494	-0.8549211	-0.73199964	-0.63464665	0.7649677	0.21930146	-0.12447286	0.26002002
EA_Pp_51016a	"Cytochrome P450, Family 27, Subfamily B, Polypeptide 1 / "	1.6074116	2.731087	0.4016354	1.04129	-0.5725696	-0.7912471	-1.2041194	-1.3765237	-1.0821841	-1.1939356	-1.4011152	-1.2410724	3.1998398	0.724972	1.7517612	1.9253747	0.55692554	0.8795917	1.25089	0.17447066	-1.2070997	-1.3227084	-1.6526015	-0.17447066	1.6962674	2.3909671	2.1996987	1.407057	-1.0814912	-1.2098615	-1.5621107	-1.4319093
EA_Pp_51017a	Cryptochrome 1a / 	0.50518894	1.6858563	0.092484236	2.596597	-2.1406953	-0.7692268	0.60039353	-0.52235484	-1.4177082	-0.9435575	0.35664725	0.1257875	0.56603026	1.2732575	-0.14366055	0.3207116	0.353889	1.317071	0.8031144	-0.4590671	-1.2358129	-1.4298437	-1.848913	-1.3960125	1.3912108	-0.002188444	0.5453541	-0.067768335	0.002188444	-2.0914562	-2.030175	-0.69785714
EA_Pp_51018a	Alpha-2-macroglobulin / 	-0.93517613	-1.2205808	7.984966	0.79885006	-0.06458759	0.858047	3.329144	1.4242358	1.2316146	1.896874	0.2088027	2.3632426	-1.5826297	-1.8622563	-2.3179007	-1.7119248	-0.9131644	-1.7842438	-1.2589679	9.143946	0.32308054	-0.25429678	2.7511477	0.06458759	-2.01996	-2.0095286	-1.5199757	-2.1501913	0.9871354	-1.1815429	1.1337037	0.5139723
EA_Pp_51021a	Zgc:86811 / 	-0.47762775	-0.5682812	-0.26664162	-0.12859154	-0.005112171	-0.24129009	0.005111694	0.28582382	0.30697632	-0.68319607	-0.05112648	0.013004303	0.35249424	0.32740116	0.3037696	1.4487777	-0.87517834	-0.44336557	0.21657944	0.07203674	-0.08897781	0.027833939	0.37751484	0.14895439	-0.71436787	-0.26368475	-0.4960823	-0.08909321	0.74719524	-0.44894266	0.39328384	0.7331457
EA_Pp_51022a	"Zebrafish DNA sequence from clone DKEYP-86H10, complete sequence"	2.7761745	1.8371487	2.6072407	3.8271017	-2.7497768	-0.77408195	-2.183074	-2.622078	-2.3987799	-2.1609354	-0.81614876	-1.9586687	1.0201156	0.5044763	1.8248434	2.234447	1.5827246	3.0730891	2.3774323	0.9093194	-1.7253857	-1.9331427	-2.854659	-1.9049625	2.9330573	2.0808096	3.7012215	2.699636	-0.5044763	-2.597896	-2.5461721	-3.0625682
EA_Pp_51023a	"Family With Sequence Similarity 54, Member A / "	-2.4383154	-2.6081014	-1.1199656	-4.125915	0.88306665	0.24308205	0.33501434	0.23488235	0.7488003	0.2734413	-0.08520889	0.6227045	-1.9431992	-4.3902535	-2.700491	-4.265003	-3.6447444	-4.4419603	-3.3308568	0.24970055	0.4635744	0.23322487	0.37923527	1.0584316	-4.526628	-4.2035623	-4.1376038	-1.8984632	0.6552658	0.13791895	0.08520889	0.5561228
EA_Pp_51024a	E4F Transcription Factor 1 / 	-0.06952381	0.02059722	-0.71836424	-0.14804149	0.10149813	-0.8020587	0.6542649	0.29018927	-0.4715166	0.69309664	-0.025007725	0.22798109	-0.25413442	4.279721	0.11987162	-0.5544679	3.8255587	-0.5893216	0.04094076	-1.2864623	0.36158037	-0.2557001	-6.81E-04	-1.0213592	3.600215	-0.7746022	0.27084613	-0.4883325	-0.68834734	6.81E-04	0.024318218	0.40703678
EA_Pp_51025a	RIKEN CDNA B930062P21 Gene / 	0.32093072	0.90317893	0.12678123	0.9571245	-0.1404407	0.22278142	-0.39976144	0.45798993	0.28276372	0.6253655	0.5271175	0.691036	-0.61128855	-0.6058402	-0.17198944	-0.8691683	0.06505418	0.38934636	0.66663814	-0.8127587	-0.63584685	-0.1816814	-0.026663542	-0.2632172	2.0218241	-0.028935194	-0.14830947	0.32897687	-1.1533215	-0.65828156	0.026663542	-0.076931715
EA_Pp_51027a	Ras Association And Pleckstrin Homology Domains 1 / 	0.83100355	1.6583027	0.07281172	1.2743739	0.021462321	-0.6296145	-0.4859916	-0.5024153	0.4108237	-0.12277329	-0.539858	-0.78484356	0.8258089	0.3485812	0.54512346	0.9978379	0.0708555	1.136928	0.2505945	1.4030226	-0.04135382	-1.0527364	-0.40043938	-0.06368649	-0.021462321	-0.7713851	-1.1084157	0.7221855	0.4189552	-0.07502663	-0.21629775	-0.29550517
EA_Pp_51028a	Zgc:123136 / 	3.18293	2.5810785	2.421465	3.5035887	-2.4838338	-1.3849812	-2.9713478	-3.0513382	-2.5869265	-2.6650448	-2.3231316	-2.554843	4.1518097	3.3609877	2.9812899	3.104619	3.0417376	3.3041239	2.9489155	0.6456957	-2.5849705	-0.6456957	-2.8633804	-2.9251957	3.320795	3.1482325	2.8546848	2.949545	-1.8530016	-2.8090196	-2.7723856	-2.379775
EA_Pp_51029a	Cytokine Like 1 / 	-0.69396925	-3.0294867	-4.3376627	-3.3104382	2.034564	1.6380391	2.9827094	0.69396925	0.9847045	3.3472486	1.5916505	1.4803433	-1.8760424	-0.7431369	-1.3961587	-0.93268967	-2.5674977	-1.23493	-2.7936788	-5.018791	3.8025136	0.8758178	1.2970786	2.1200166	-3.4554172	-1.3279872	-1.721755	-1.479444	1.7610011	3.3240852	1.3162904	2.1191888
EA_Pp_51030a	"Zebrafish DNA sequence from clone CH211-195I16 in linkage group 23, complete sequence"	-0.21871495	0.8434646	-0.18665671	0.064700365	2.509877	0.67811227	2.5153887	0.23105359	-0.39743304	-0.16833854	-0.94497657	-0.62612367	-0.8070586	-2.189627	0.037853003	-1.6277668	1.3330195	-1.1422961	-1.4239519	0.6852467	1.639601	2.054724	-0.037853003	1.3183262	1.3373477	-2.5363839	-2.9405844	-3.3304658	-1.8308814	1.7783296	1.6667149	0.45496392
EA_Pp_51031a	"Zebrafish DNA sequence from clone CH211-81E5 in linkage group 19, complete sequence"	0.9025638	1.1898174	0.6572604	1.0657389	-1.861825	-0.5071578	-1.4079704	-1.5191345	-1.5567303	-1.3725681	-1.3654432	-1.0629969	0.88831425	0.42565012	0.09510517	0.77276206	0.024074316	0.54513216	1.0579035	-0.024074078	-0.84341335	-1.173975	-2.058795	-0.37742686	0.50355077	0.3589964	0.7768991	0.28196096	0.36249113	-1.735517	-1.8111267	-2.177874
EA_Pp_51032a	Hypothetical Protein FLJ20294 / 	-1.2065568	-1.872931	-1.0887508	-2.6482835	1.207355	0.773016	0.42722702	0.16554165	0.82569504	0.5402775	1.1774921	0.6051321	-1.2592268	-0.35395765	-1.5102248	-0.52671766	-0.28978443	-0.6407771	-1.2182064	-0.16554165	0.73311234	0.26802063	0.7389145	1.488594	-1.9058976	-0.6588092	-0.77035	-0.20373106	1.3524065	0.90951014	1.1347885	1.1617012
EA_Pp_51033a	Zgc:56304 / 	-0.18342924	0.93500376	-0.67346907	0.18207502	0.83152914	0.64599085	-0.0925622	-0.27744818	0.29115915	0.18276262	-0.2880721	-0.011884213	0.14433718	0.011884213	-0.44563675	0.8488326	-0.27756643	-1.0960445	-0.65723467	-0.040789127	0.23096609	0.3248763	0.22624063	0.757607	-0.60848093	-0.49442863	-0.44743013	-0.6896262	0.86321497	0.18739843	0.111441135	-0.086202145
EA_Pp_51034a	Dishevelled Associated Activator Of Morphogenesis 2 / 	-0.2812786	0.666363	-0.015332937	0.64623094	-0.26362324	0.79276705	0.015333176	-2.1540089	-1.7867446	-0.23684359	-1.718534	-1.4917045	0.51193094	0.07671857	0.39052558	0.33456635	-0.37150598	0.14549565	0.7073841	-0.44573092	0.2888012	-1.2554197	-0.3514619	0.6248436	0.06102872	-0.05740547	0.41650486	0.76057434	-0.057712078	-0.54720306	0.042620182	-1.1937652
EA_Pp_51035a	"Danio rerio clone CH211-6O1, complete sequence"	-0.54577804	1.341964	0.6570616	1.2775261	-1.64802	-0.028964758	-1.077533	-1.509588	-1.2664196	-0.94821	-0.9700968	-0.89216924	1.0967429	0.9070828	0.37065554	0.95000887	0.25217748	0.9552939	1.4751539	0.028964758	-0.57141995	-0.76778436	-1.5495903	-0.82338977	0.6939945	0.7453158	1.2292681	0.47058487	0.637892	-1.3855016	-1.4775822	-1.9346459
EA_Pp_51036a	"Complement Component 1, Q Subcomponent Binding Protein / "	-0.07690334	1.6106882	1.281992	0.8560324	-0.70590925	-1.1483707	-1.4014463	-1.2798109	-0.85435486	-1.3769255	-0.92416286	-1.02561	1.5560999	0.9355993	1.707263	1.5006762	0.37538433	0.47816372	0.80264187	0.3030548	-1.3133259	-1.2710829	-1.0477362	-0.425066	1.8785658	1.7570944	1.3276958	1.4126091	0.07690334	-1.4194684	-0.53121567	-0.69164085
EA_Pp_51038a	Chromosome 10 Open Reading Frame 54 / 	0.44109607	1.8580437	0.52440023	1.1365042	-0.34736848	-0.24521065	-1.1401405	-1.7802758	-0.007104158	-1.0996566	-1.1255617	-1.0552444	0.94222116	0.7655902	0.24053407	3.7140884	-0.031369925	0.7061622	3.4249406	0.007104397	-0.828033	-0.9281573	-1.8273578	-0.9614172	2.0244098	0.5460253	1.0658906	0.33085322	2.3866343	-1.4228525	-1.1471329	-1.8146343
EA_Pp_51039a	Multiple PDZ Domain Protein / 	-2.2521377	-0.42158985	-1.0981164	-0.4824133	0.27570152	0.4698758	1.3862629	1.0230479	1.3673167	1.4729042	1.4772544	1.8174357	-0.5990982	-1.0237105	-1.4374173	-0.76923966	-1.4687185	-0.9500072	-0.37242317	-0.27570152	0.7304778	0.48470926	0.3029318	1.5056233	-1.0756707	-1.1656387	-0.65710855	-1.2366092	1.5558457	0.9596839	2.1016335	2.3132877
EA_Pp_51041a	Similar To Tripartite Motif Protein 37 / Similar To Tripartite Motif-containing 37 Protein / 	-1.1121395	0.21628809	-0.4897821	0.8330333	1.1221585	-0.60334873	-0.029350758	-0.45664787	-0.045198917	1.8294325	2.5181556	-0.13854074	1.420408	-0.7111895	1.4636674	-0.36009645	-1.1303492	-0.2964878	-0.057712078	-0.3656721	0.029350758	-0.8966918	1.1885056	1.0252271	2.0744677	-0.59516644	0.40642858	2.5727696	1.7962332	-0.060059547	1.9710674	0.42891645
EA_Pp_51043a	Lysyl Oxidase-like 3 / 	-0.90439606	-0.871634	-1.4105315	-0.75194216	0.9478526	0.7317276	-3.2114253	0.9111595	1.6075344	1.1303596	0.8084669	1.437438	0.5434723	-0.66575336	-1.7670255	-0.67599964	-0.43620014	-0.64364195	-1.0445962	-2.985859	1.9309969	1.2173281	0.66490555	-0.033943176	-0.40189457	-0.029147625	0.029147625	-0.9517307	2.0818043	1.7562547	1.2700367	0.87653065
EA_Pp_51045a	Similar To Tripartite Motif-containing 45 / 	-0.63909054	1.173804	0.40026402	1.2191837	-1.7172756	-0.05481243	-1.2711701	-1.5570288	-0.37680674	-1.2025881	-1.2450247	-0.92501307	1.0482576	0.5542054	0.054812193	0.90106463	0.17351723	0.6701207	1.1779604	0.13447928	-0.6861024	-1.0577631	-1.9133081	-0.87699413	0.6974914	0.50240374	0.89766693	0.4431324	0.5465002	-1.5302057	-1.6970773	-2.0182595
EA_Pp_51046a	"UDP-Gal:betaGlcNAc Beta 1,4- Galactosyltransferase, Polypeptide 6 / "	1.4378109	2.249785	1.2306767	2.0146399	-0.21623039	-0.3163452	-0.20084763	-0.2652831	-1.0393157	-0.6818061	-1.0288315	-0.9873767	1.5573826	1.3420048	0.5691285	1.0857034	0.9127722	1.9647312	1.9449291	0.20084763	-0.64644384	-0.46560335	-0.62199926	-0.6684818	0.70582247	0.7207098	0.90941906	0.3247385	-1.1472068	-0.4600978	-0.923522	-1.0096989
EA_Pp_51047a	Hypothetical Protein LOC553399 / 	1.2887621	1.0066876	0.34529638	1.3002863	-0.28708506	-0.34487152	-1.6119976	-0.8333082	-0.103414536	-0.058049202	0.014314652	-0.056589127	1.5541048	1.9001942	1.6718421	1.0876098	0.60348797	1.8057656	0.4861927	-0.38479948	-0.6831751	-0.36810017	-0.6929407	-1.7616439	1.5985794	1.7161021	1.4056005	1.5064678	-0.6558199	-0.842546	-0.014314652	-0.570344
EA_Pp_51049a	"Zebrafish DNA sequence from clone CH211-191G24 in linkage group 2, complete sequence"	-0.07481003	1.5113192	0.18478489	0.7657676	0.17191935	-0.4920013	-0.35807705	-2.0569625	-0.59532404	-0.607347	-1.571672	-0.68629026	2.088488	0.32403326	0.07481027	2.7767358	-0.19832993	0.33724165	2.4303136	1.6663918	-1.0474224	-1.2701573	-1.8251662	-1.1926179	3.3127155	1.9988337	0.650311	0.12610364	2.931182	-1.9836011	-1.8965764	-2.0625606
EA_Pp_51052a	"Zebrafish DNA sequence from clone CH211-59C24 in linkage group 18, complete sequence"	-0.7398076	1.2640915	0.4595611	1.0610845	-1.803472	-0.2791531	-1.2789025	-0.46727753	-1.4558282	-1.1823134	-1.184237	-1.0352402	0.943347	0.6313486	0.12500381	0.7202883	0.12989473	0.7336328	1.2800262	-0.12500405	-0.72488356	-0.95866823	-2.0041986	-0.99440336	0.576601	0.55141354	0.96218157	0.32901335	0.50536156	-1.657949	3.696671	-1.7863564
EA_Pp_51053a	"Zwilch, Kinetochore Associated, Homolog / "	-1.0451756	-1.2796235	-0.5705681	-2.438871	1.3477511	0.94683456	1.2127419	0.39601612	0.2806654	0.38298988	-0.13840389	0.33754253	-0.9866319	-2.1256404	-2.056333	-2.4240909	-2.5583963	-1.6277122	-2.1223073	0.38576126	1.9979858	1.0878677	1.6388941	0.8811617	-2.1487613	-2.0363493	-2.3317938	-2.9562812	2.146655	1.3269057	0.13840389	1.57726
EA_Pp_51054a	"Solute Carrier Family 12, Member 3 / "	1.8118567	1.5841281	2.16951	2.8440032	-1.0911539	-0.64557934	-2.48356	-0.65285254	-1.4914262	-2.3652425	-2.3743796	-2.1465816	1.1458294	0.27400208	1.1495457	0.53541756	1.4637833	2.735043	2.216826	2.6366477	-1.8009553	-2.15902	-2.286203	-1.9863539	2.185978	1.150579	0.67496634	1.7759299	-0.27400208	-1.2529547	-1.8822899	-2.1829386
EA_Pp_51055a	"Solute Carrier Family 2, Member 2 / "	3.1594696	3.131915	3.1196613	2.9369678	-5.230299	-2.292428	-4.297877	-5.709039	-6.6448426	-4.103781	-4.691847	-6.6942496	3.0915146	2.6597786	3.46637	2.2459178	2.503499	3.370027	3.2902164	2.0547829	-3.7700162	-2.0547829	-5.658161	-4.3930316	3.9736662	3.4737687	2.9725275	3.0926294	-7.164454	-5.627615	-8.284902	-8.334253
EA_Pp_51056a	Similar To Mesoderm Induction Early Response 1 / 	-0.71568775	-1.1486983	-0.81896496	-1.3173637	0.06435251	0.27185345	0.4490881	0.1271038	0.011945725	0.67288494	0.05107689	0.42411613	-0.35214663	-1.1281905	0.06881189	-0.40706682	-1.0099607	-0.31846523	-0.6737642	-0.4939165	1.1214418	0.2905693	0.6311388	-0.011945725	-0.17915916	-0.64549017	-0.80119133	-0.42150402	0.89342785	1.2695899	0.8850393	0.78520393
EA_Pp_51057a	"Eukaryotic Translation Initiation Factor 3, Subunit 2 Beta / "	-0.4909401	0.96586895	1.2987347	1.7600574	-0.7102561	-1.2081099	-0.18959713	-0.5767565	-0.9573202	-0.9464407	-0.35017395	-0.38977146	0.25860786	0.94265175	2.0741735	1.5365796	0.10798454	-0.5963206	1.2732649	0.7506733	-1.1036987	-1.4705944	-0.10980034	0.29177284	0.57063484	0.5565047	1.8667822	0.9250841	-0.6724777	-0.9756341	0.21059513	-0.10798454
EA_Pp_51058a	"Zebrafish DNA sequence from clone CH211-117A23, complete sequence"	-0.2590189	-1.3232372	-0.40849924	-1.0458469	0.71161413	0.4273634	0.06846523	0.68948984	-0.029667377	0.26175928	0.5090728	0.8003974	-0.06444597	0.5290909	0.029667377	-0.42076015	-1.6800413	0.30540466	-0.6521869	-3.4343894	0.7969785	0.72495794	-0.18963051	-0.040093422	0.0785718	-1.2680521	-0.54840326	-0.48026514	-0.30795813	1.1194353	0.88370657	0.5210681
EA_Pp_51059a	Esterase D/formylglutathione Hydrolase / 	0.21487617	1.1856337	0.79638195	1.0980339	-0.28269625	-0.9694977	-1.1755428	-0.93623734	-0.66786766	-1.3536339	-1.6758327	-1.0461454	0.28865623	1.1595278	0.6563506	0.6199012	0.2260952	0.24104834	0.4502287	0.16079617	-0.90479374	-0.8565197	-0.86016846	-0.16079617	0.65555286	0.9723325	0.6428385	0.58413315	-0.26066303	-1.6068149	-0.64476395	-0.6665268
EA_Pp_51060a	Fatty Acid 2-hydroxylase / 	0.6950052	1.4264624	-0.080373526	0.53763986	-2.2007768	0.2503369	-3.5933888	-2.9440963	-4.744801	-5.2153587	-0.49422717	-4.815158	0.080373526	1.4347622	1.2417772	1.0674074	1.6817429	0.7031348	0.66626143	-1.3353446	-4.908934	0.42478967	-1.1567757	-1.5972221	0.72999454	1.1823618	1.5407784	0.66465354	-4.4742875	-3.9399893	-4.5224724	-4.4991198
EA_Pp_51061a	Similar To Pleckstrin And Sec7 Domain Containing Protein 3 / 	-0.68866324	1.0646017	0.36611533	1.0647373	0.025459051	-0.36222577	-0.41662526	0.3454759	-1.4009769	-1.3621681	-1.3726099	-1.0970027	0.9650841	0.4079182	-0.041950464	0.7315643	0.059474707	1.0189855	0.9669273	-0.025459051	-0.7445152	-1.1745126	-2.1611416	-0.8713448	0.47889113	0.7364118	0.7387433	0.37799287	0.3995812	-1.0508077	-1.820996	-1.559232
EA_Pp_51062a	UBX Domain Containing 1 / 	-0.001352072	-0.19418979	0.001352072	0.22983336	-1.2461116	-0.96022105	-1.0335763	-1.7262251	0.6517427	0.039694548	-0.78542256	-1.3093374	1.005564	0.8850839	2.4571583	0.8045261	0.6159718	1.0987775	0.41437936	-0.31433177	-0.9507487	-0.56104493	-0.7587483	-0.8477056	2.7226608	3.7855399	2.52085	1.7799833	-0.86415553	0.45953202	-1.6213796	-0.83967614
EA_Pp_51063a	Similar To N-acetylglucosamine-1-phosphodiester Alpha-N-acetylglucosaminidase Precursor / 	0.766572	-1.029752	0.14650679	-0.20451021	-0.9671197	-0.42078924	-0.8577113	-0.123959064	-0.76236725	-1.9806671	0.20517683	-0.7022524	1.2478576	2.4770818	2.9951205	0.9881239	1.9784293	2.4810967	1.8734727	0.41905832	-1.0636258	0.123959064	-0.25939512	-1.4199767	1.7920985	2.1430564	1.5060844	2.5110335	-2.4978614	-1.8935533	-0.62387276	-1.3310881
EA_Pp_51064a	Zgc:92871 / 	0.73658466	1.3768835	0.35663128	1.0871792	-0.21203852	-0.3909254	-0.6201229	-0.4360485	-1.1685476	-0.81010723	-0.866765	-0.48530293	0.91283417	1.7149887	1.7135243	1.3678212	0.17559814	0.54396677	0.53125286	-0.005953789	-0.4260416	-0.43909073	-0.35515785	-0.11828518	0.6124544	0.005953312	0.858634	0.7789984	0.70776176	-1.4085937	-1.1148281	-0.1438322
EA_Pp_51065a	"Zebrafish DNA sequence from clone DKEY-70P6 in linkage group 8 Contains two novel genes, a novel gene similar to human and mouse URKL1 (uridine kinase-like 1), a novel gene similar to vertebrate SYP (synaptophysin), a novel gene similar to vertebrate CACNA1 (voltage-dependent calcium channel P/Q type alpha 1 subunit), a novel pseudogene similar to human and mouse EMILIN2 (elastin microfibril interfacer 2) and a CpG island, complete sequence"	-1.062439	-3.8953521	-2.7248595	-3.960688	1.9523406	2.0972557	2.1582556	2.6553192	1.5856619	1.118351	2.0093813	1.6596689	-4.0407133	-3.8091414	-4.901619	-4.3096886	-3.6159523	-3.3868062	-2.3787045	-5.0692043	2.1989527	2.5765085	2.3181162	1.062439	-3.9760857	-4.132249	-4.1380415	-4.680974	2.8620806	2.1568494	3.2314968	2.955203
EA_Pp_51066a	RIKEN CDNA 9130404D08 Gene / 	-0.64585376	-0.18490481	-1.1258609	-0.5339558	1.0325205	0.094477415	0.006052733	-0.6094916	0.054744482	0.78027415	-0.22096658	-0.36961675	0.07157588	-0.54009986	-0.3718164	-0.46528792	0.39533305	-0.21363235	0.020678759	-1.3918698	0.98330855	0.2254045	-0.021375895	1.1427505	-0.006052733	0.21458268	0.12137818	0.3754747	-0.12018323	0.9866135	-0.64173245	0.31699347
EA_Pp_51067a	Zgc:63617 / 	-0.7123997	1.1199954	0.39554787	1.2832866	-1.7841141	-0.39930272	-1.3931825	-1.7830813	-1.4679911	-1.3533075	0.11310077	-1.0798514	0.98762536	0.5134814	0.108100414	0.70165896	2.3560731	0.54628253	1.0963743	-0.108100414	-0.8182037	-1.058078	-2.0680702	-0.95409083	0.44059014	0.33220363	0.86490226	0.35340023	0.5801971	-1.7784088	-1.6768143	-2.1746972
EA_Pp_51068a	RIKEN CDNA 5830417C01 Gene / 	-1.7155657	-2.1791005	-1.8842807	-1.8809452	1.0787835	0.6209793	1.4373188	0.6484308	0.6857443	1.2109051	0.920454	0.76829815	-2.7399302	-1.896523	-2.6886573	-1.8716717	-2.3976877	-1.5649385	-3.2789927	-0.33535194	1.6286039	0.8843136	1.0565395	1.5424957	-0.66458845	-1.5592408	-1.5474191	-1.7740955	1.74265	1.7285199	0.33535194	1.4616842
EA_Pp_51069a	Hypothetical Protein LOC402826 / 	3.9117208	2.3423471	0.81096935	3.9252243	-1.1316881	-0.6220324	-0.13939667	-0.93212605	-2.107213	-1.901556	-0.76417637	0.47011805	0.15385866	6.3260927	-0.62194204	5.2675786	1.853807	3.0926285	5.2255545	4.011717	-0.85913944	-1.8377962	-0.7788968	-1.793222	-0.039254904	0.70019484	0.5158107	5.286083	-0.3968613	0.039255142	-2.0723186	-2.0909343
EA_Pp_51070a	"Coatomer Protein Complex, Subunit Epsilon / "	0.32175827	0.758152	-0.0596323	0.81125355	-0.50372076	-0.43970108	-0.2584772	-0.4756012	-0.82438755	-0.8516054	-0.46940804	-0.65014744	0.6414509	1.8728867	1.3025808	2.1323957	0.3416319	0.4414029	0.77237225	-0.08272648	-0.030607224	-0.47214508	-0.13182354	0.15205574	-0.012844086	-0.30824995	0.18440819	0.08274555	0.06358051	-0.26259947	0.012844086	0.04747677
EA_Pp_51071a	"Zebrafish DNA sequence from clone DKEY-120M4 in linkage group 9, complete sequence"	-0.492496	1.1349187	0.7420163	1.3409393	-1.6325254	0.00348115	-1.0695076	-1.4708505	-1.1920199	-0.90378	-0.92819214	-0.9052439	1.2042327	0.96241	1.1754811	0.9598949	0.3012221	0.9413266	1.517611	-0.003480911	-0.47205877	-0.7588692	-0.29277897	-0.7325139	0.8172264	0.73986125	1.2138963	0.41085196	0.68108845	-1.3026743	-1.041543	-1.8591905
EA_Pp_51072a	Chordin / 	0.15424514	2.0932376	0.27074647	0.013339996	0.6917765	-0.26001382	-0.38094735	-2.1657002	-0.1761148	-0.3803656	-0.18397498	0.60704064	1.395792	-0.36604977	0.5131428	1.2178419	0.88868403	1.3045003	0.7704475	-0.6755502	-0.40793586	-2.0202186	1.0631573	-0.3185017	0.9656203	1.3088548	-0.013339996	2.041906	-0.42105508	-0.23683238	-0.40153766	-0.2794149
EA_Pp_51073a	N-myristoyltransferase 1 / 	-0.6883962	-0.5718553	-2.3151567	-0.84232306	0.051227808	0.13066936	0.45351863	0.3171661	-0.41801858	0.20534301	0.07284999	-0.051227808	-1.6551225	1.3642986	-0.4649613	1.9370835	-0.9235003	-1.4942787	-1.2302144	4.1122656	0.52710605	0.52124476	0.65459514	-0.5666716	-1.6668904	-1.0221331	-1.2085612	-1.3088968	0.58605933	0.5289643	0.3441751	0.57432246
EA_Pp_51075a	"RNA Binding Motif Protein, X-linked 2 / "	-0.94694567	-0.6648803	-0.20357752	0.29622602	-0.61803913	-0.56421995	0.1061244	-0.33976507	-0.25504446	-0.07988405	0.004599094	-0.049500942	0.59581137	0.85685873	0.25387096	0.28151608	-0.5057721	0.06629658	0.3389926	-0.22257566	-0.20801687	-0.15346289	0.15270472	-0.004599094	0.7002635	1.2266779	1.0341611	0.62340975	0.1509347	-0.028913498	-0.79237604	0.47240305
EA_Pp_51077a	RIKEN CDNA 2310067E08 Gene / 	1.0473833	-0.13907957	-2.6285381	-0.7406421	-0.37323236	0.41386127	-0.19012165	2.562745	1.0042171	-0.12843704	0.12843704	0.51963615	0.8483701	-1.099081	2.195703	2.2978559	-2.642582	-0.5285578	-2.9308424	-2.0742784	-2.3741946	-0.9269333	-1.1367722	-1.4284248	1.6445675	1.7441049	2.8078308	1.8051319	0.22705746	-2.235445	0.7200031	0.7061558
EA_Pp_51078a	Similar To Testis Nuclear RNA-binding Protein / 	-0.22941446	0.9506514	0.49699855	0.22763348	-0.09477639	-1.2072868	-0.7833071	-0.9336796	-1.3389716	-0.28562498	-0.98695326	2.0559964	0.6946342	-0.32721806	-0.76311874	-0.00151515	0.015470266	-0.19524121	0.3240776	0.2170043	0.001515389	-1.0168083	0.24987459	-1.1025548	0.40560246	0.5352442	0.05616498	0.0174222	-0.46813226	2.2787223	-1.4087396	0.85525703
EA_Pp_51079a	"Zebrafish DNA sequence from clone CH211-227D19 in linkage group 18, complete sequence"	-2.152732	-0.1214602	-0.901062	-0.28918695	1.0201268	0.5816059	1.5726247	1.8039174	1.1908054	-0.6382923	0.94759226	1.9497285	-0.4627521	-0.6684394	-1.1625915	-0.291394	-1.4348264	-0.6629131	1.2635918	-1.4207127	1.0430522	0.12145996	0.92103624	0.43865728	-1.0005505	-0.8492279	-0.3234706	-1.0829461	1.1000137	1.7859902	0.5335221	2.1353087
EA_Pp_51080a	Tetraodon nigroviridis full-length cDNA	0.8627391	0.57922125	0.7434459	1.7281432	-0.9833584	-0.63972807	-1.1219916	-0.58554125	-0.8661237	-1.5750108	-1.0073571	-0.7894063	1.2752433	2.0331855	1.4738855	2.2244492	1.0385451	1.3974695	1.461348	0.465693	-0.8195338	-0.46746492	-0.68786573	-0.47368956	0.9362283	1.1385345	1.2092013	1.3035684	-0.465693	-1.3748398	-0.7307048	-0.69922304
EA_Pp_51081a	Aquaporin 3 / 	1.0606811	2.2232244	0.5376494	-0.41594195	-2.057873	-1.8596227	-2.1030781	1.5999238	-0.65952134	-0.86177945	-0.75017476	0.70741916	0.035443544	1.3855875	0.17335248	1.5099251	-1.3808362	-1.740752	-1.9209564	-0.035443544	-3.869603	-1.5799716	-2.842818	-1.8056772	0.8236177	3.2962935	2.433707	1.1200483	1.1483295	0.28062367	-0.21150994	0.58166575
EA_Pp_51082a	KIAA0372 / 	0.10679221	0.7994926	-0.3287685	0.36303687	0.002678633	-0.336766	-0.24381566	-0.22652555	-0.1637919	-0.16094422	-0.6118281	-0.006534815	0.53544354	1.2640412	0.59790444	1.0933125	0.24951196	0.29094052	-0.035906076	-0.7960007	-0.2585852	-0.0710814	-0.32640004	-0.22935987	0.36199546	0.6918423	0.3644073	-0.002678633	0.05877471	-0.55963874	0.07460475	0.30813098
EA_Pp_51085a	Tax1 Binding Protein 1 / 	0.39088106	0.74402094	0.5139718	1.0880399	-0.5052347	-0.3616929	-0.6230397	-0.7906165	-0.7170167	-0.4755578	-0.15803099	-0.8052249	1.3241658	1.8404641	1.429604	0.7338505	1.235889	1.2961397	0.78417826	-0.14559984	0.03683901	-0.03683901	-0.18778467	-0.2981925	1.0365472	1.4966683	1.5172267	1.4448972	-0.7160411	-0.37007904	-0.8593955	-1.0258307
EA_Pp_51086a	"Zebrafish DNA sequence from clone DKEY-13I15 in linkage group 20, complete sequence"	0.6741035	0.40314984	2.4387338	1.1937482	-1.3583114	-1.1848195	-1.8491232	-1.7294762	-1.4160912	-2.5687616	-0.40314984	-1.4526255	2.445338	3.9852998	2.5295851	0.95196366	1.5546463	0.6404393	2.1767824	0.46673083	-1.7625811	-0.77888036	-1.0507376	-1.2307074	3.104327	3.333071	2.1052673	2.8720968	-1.6538618	-0.9599664	-1.7471421	-0.6547282
EA_Pp_51087a	"TAF1 RNA Polymerase II, TATA Box Binding Protein-associated Factor / "	0.014684439	-0.799855	-0.014684439	-0.9125664	0.8346422	0.07648349	0.6008208	0.37451148	0.26770663	0.6399753	0.21907258	0.49725986	-1.0395234	-1.3154526	-0.16669011	-0.3774526	-0.99569535	-1.3271902	-0.78096986	-1.5525117	0.8791878	0.37032962	1.1886556	0.52929664	-1.3334146	-1.0279853	-0.9768963	-0.9571097	-0.62045836	0.36537623	0.6010158	1.0970962
EA_Pp_51088a	Zgc:63552 / 	-2.2988985	-1.2524374	-0.4989922	1.9042032	1.5819514	-0.22382808	-0.3333571	0.06268525	2.124213	0.39504504	0.92544055	1.1701229	-1.3802662	-1.6864164	-2.3217955	0.30352807	0.60476327	-1.836734	-1.1124046	1.0569427	-0.22253442	0.35650992	0.2633741	1.5953848	-1.8839927	-0.06268525	-0.46139455	-2.0080743	1.5068576	-0.23839593	0.7623904	0.118988276
EA_Pp_51089a	Transcription Factor 4 / 	0.8665023	1.8619223	0.049612522	0.35002708	0.03550148	-0.07817125	0.07581711	0.48640728	-0.5587268	0.039880276	-1.9146538	-0.03550148	1.0933945	1.4596589	-0.24291897	0.9136293	-0.66829157	-0.10115504	0.51391506	-0.7703402	-1.4559479	-1.0010939	-0.5247116	-0.65847516	3.3789368	1.4103694	0.46863556	1.6325803	-0.17654848	-0.9289174	-0.60877657	-0.38238955
EA_Pp_51090a	"Zebrafish DNA sequence from clone CH211-236H17 in linkage group 23, complete sequence"	-1.1417794	0.69475174	0.026539803	0.6635542	-2.285677	-0.84298706	-1.7365112	-2.1395311	-1.9297051	-1.7130489	-1.6791897	-1.4724989	2.4440334	0.97078776	1.7587738	1.6244683	0.96289945	1.3310387	0.7465	1.0433302	-1.239933	-1.4894505	-2.3818817	1.6625414	0.41364884	0.97739553	0.8159909	2.488667	-0.026539803	-2.1196404	-2.113368	-2.585167
EA_Pp_51091a	Hypothetical Protein LOC129293 / 	-0.7254548	0.71542025	4.15E-04	0.6620765	-0.31964183	-0.7848971	-0.721025	0.21637058	2.3092284	-0.54330444	-0.76817703	-0.34836912	0.5736494	0.07244253	-0.38873243	0.3710804	4.0514054	0.4010017	0.6142988	-0.42557263	-1.1529379	-1.5101867	-1.021718	-1.2861605	0.085510015	0.40553808	0.37514353	-4.15E-04	0.08583164	-0.7077346	0.6498656	-2.4332886
EA_Pp_51092a	"Ubiquitination Factor E4A, UFD2 Homolog / "	-0.2769637	-0.08925438	1.7676501	0.045006514	0.87786674	0.9992838	-1.0800495	-1.3931694	1.8313537	-0.51881456	-1.0823259	-0.8408818	-0.14451098	1.3661666	2.0150766	1.3562827	0.78982353	0.15226936	1.4042377	1.7954721	-0.81445503	-0.27359867	-0.7578988	0.21585655	1.7555313	0.38776445	-0.08214545	3.0264225	-0.48538876	-0.045006752	-0.09842062	-0.3547964
EA_Pp_51093a	Aquarius / 	-0.365314	0.92331076	0.07278776	0.25145674	1.0877132	0.24115324	0.6541686	-0.29518843	-0.49522924	0.19293165	-0.20214796	0.004453182	-0.5176959	-0.6535077	0.011692047	-0.8336086	-1.053082	-0.5875511	-0.8904691	-0.004453182	0.8023324	0.14763212	0.9935479	1.5356565	-1.1466699	-0.7812166	-0.8247485	-0.7987151	0.8199754	-0.21382523	0.12175226	0.5221753
EA_Pp_51095a	Chromosome 1 Open Reading Frame 160 / 	0.04899597	-1.0901742	-0.032199383	0.61574936	-0.7226329	-0.56801987	-0.5315647	-0.11606789	0.040956497	-0.6846733	-0.031466484	-0.002903938	1.1147661	2.0945997	1.0024934	1.3445458	1.0198393	1.2120328	1.1918201	-0.022408485	-0.7268734	-0.29085255	-0.30064774	-0.6311598	0.7951298	0.99940443	1.3890429	1.3071938	-0.10790062	-0.11680174	0.13989258	0.002903938
EA_Pp_51096a	Inositol Hexaphosphate Kinase 2 / 	0.07266426	0.33578396	-0.1763277	-0.006155014	0.08193159	0.028469086	0.15209484	-0.38366795	-0.31647015	-0.40533543	-0.24845791	-0.340003	0.3244238	0.08116245	-0.22266626	-0.48529387	-0.72321224	0.33765745	-0.6250038	-0.52463627	0.37233162	0.22256947	0.38069344	0.36873817	-0.14167881	0.5128398	0.006155014	-0.3400488	-0.16125107	0.9574475	-0.38969707	0.28528214
EA_Pp_51097a	Ribosomal Protein L6 / 	-0.9085374	-2.4886508	3.527215	0.7738819	-1.820826	-2.0343127	-1.4437685	-0.5320549	0.85101986	0.49138355	-1.749917	1.5671539	2.2033815	-0.15785933	2.0672717	2.6251597	1.063508	1.8098779	-0.71528435	-0.048638344	0.048638344	-0.099822044	-0.84543514	-2.8140235	-3.832336	2.1209683	0.5832138	-0.6776562	2.3147726	-0.58791494	1.3884182	2.9857473
EA_Pp_51098a	Huntingtin Interacting Protein K / 	0.007167816	0.6965294	0.1789732	0.5686598	-0.39646387	-0.5301571	-0.20668697	-0.25084877	-0.007167816	-0.44225502	-0.7189722	-0.40770435	0.4482088	2.256464	0.35349607	2.0427437	0.23853493	0.8534198	0.61672115	0.07995033	0.053551674	-0.10190487	0.024065971	-0.49198437	-0.13522911	-0.01136446	-0.13131046	-0.068139076	0.7668905	-0.2616601	-0.18900871	0.3260088
EA_Pp_51099a	Similar To Methyltransferase Like 4 / 	-1.1116636	-2.1462471	-1.953404	1.1792462	-0.012842894	0.49877	0.87378573	0.93863654	0.8086288	0.7673032	0.086761236	0.012842894	-1.8050969	-2.8510163	-3.832402	-1.4059169	-1.8091004	-2.4553592	-1.7088878	-0.8956516	1.0231607	0.6012151	0.65755916	0.4748981	-2.5941372	-1.8481271	-2.9949992	-1.9395974	1.1462686	0.05489421	0.23508143	1.5695455
EA_Pp_51100a	"Zebrafish DNA sequence from clone CH211-194E15 in linkage group 19, complete sequence"	0.32670116	0.2222023	-0.10794544	1.0961428	-0.003977299	0.18124008	-0.42848492	-0.09465027	0.6339922	-0.057502747	0.003977776	0.22843838	0.8333864	-0.615283	-0.43839502	-0.2736869	1.2064104	-0.12770128	-0.35742378	0.008479118	-0.015503883	0.41880226	-0.62806416	0.47650337	-0.385602	0.26239824	-0.004430771	-0.04415512	0.36947632	-1.2379041	0.5997181	0.004484177
EA_Pp_51102a	Vacuolar Protein Sorting 29 / 	0.2566781	0.6675782	0.7687192	1.7064414	-1.1401081	-1.1890769	-0.18601084	-0.77508783	-0.83555937	-1.1951652	-0.54433966	-1.0367656	0.6663728	1.7085881	0.68057346	1.6101618	-0.1374507	-0.51893854	1.283792	-0.23818254	-1.4769292	-0.8266492	-0.038767338	0.038767338	1.1370282	1.1421146	1.2401776	0.23749495	0.1911273	-0.1350584	-0.7803178	0.4825263
EA_Pp_51103a	"Zebrafish DNA sequence from clone RP71-1N18 in linkage group 22, complete sequence"	-0.47714806	1.4256561	0.6085875	1.2976608	-1.5692625	-0.14812136	-1.1339183	-1.4795833	-1.2318435	-1.0241399	-1.0372186	-0.86145353	1.1745851	0.78409576	0.31030202	0.9484792	0.34175754	0.83145833	1.3751636	0.1481216	-0.5262084	-0.80969	-1.8457665	-0.73537207	0.7667482	0.6592977	1.0877211	0.55637956	0.6734204	-1.4970536	-1.5066528	-1.9287057
EA_Pp_51104a	"Zebrafish DNA sequence from clone DKEYP-108D9 in linkage group 9, complete sequence"	-0.68649864	1.2175486	0.43674278	1.081903	-0.23752904	-0.25213718	0.3229704	-0.097471714	-1.457798	-1.2154164	-1.1882391	-1.0390549	0.9138844	0.6313181	0.16846299	0.85475445	0.091453075	0.7428942	1.2401798	-0.091453314	-0.77030563	-0.9732232	-2.0291996	-1.0051212	0.4651215	0.4951961	0.9949534	0.37155724	0.43816614	-1.6427617	-1.6601772	-2.1320019
EA_Pp_51106a	Zgc:77407 / 	-0.15851545	0.24462843	-0.08784866	1.0786343	-0.5820527	-0.7465162	-0.6022711	-0.35890675	-0.31619072	-0.9964628	-0.528409	-0.57033443	2.0529976	0.7805109	1.187489	0.9048133	0.20943928	0.015882492	0.42862797	-0.4532547	-0.5147333	-0.5902262	-0.015882492	0.058623314	1.622612	2.198007	1.2036781	0.7772703	1.3287973	-0.98181486	-0.18931675	0.29124832
EA_Pp_51107a	"Zebrafish DNA sequence from clone CH211-272H10 in linkage group 4, complete sequence"	0.09055805	2.2549458	1.2728081	1.0540619	-0.17547989	-0.8191118	-0.049173355	-1.1958337	-1.1296859	-1.0781469	-0.65729856	-1.129828	1.086029	0.049173355	1.0053658	0.42390156	0.89276266	0.9614668	1.0362415	0.46173286	-1.5234408	-0.9968567	-0.7188072	-0.3674984	0.610023	0.7234831	0.9259815	0.92328596	-1.3012848	-0.7055545	-0.8086724	-1.0982752
EA_Pp_51108a	Zgc:92692 / Zgc:86723 / Zgc:92729 / Zgc:92724 / Zgc:86750 / 	-0.25128698	-2.5576756	-1.6478386	1.5072746	1.7084279	-0.018333435	1.3422794	-0.011616707	0.32122993	-0.69897795	0.9643707	-0.004049301	0.22351456	-0.6142173	2.0933042	1.7524295	-2.4613247	-3.5390162	-1.3024254	-1.5903687	1.199192	-0.11442375	-0.050602913	1.5529804	-3.1404874	-3.748274	2.5484123	0.5706229	0.7541704	0.29594755	0.5384474	0.004049301
EA_Pp_51110a	"Phosphodiesterase 2A, CGMP-stimulated / "	-0.95314884	0.875875	0.20461226	0.8099861	-0.24453497	-0.6439152	0.11968422	-0.7535567	-1.0581598	-0.82165813	-1.4881425	-0.31676722	0.6998782	0.2756865	-0.13029933	0.5180907	-0.1704967	0.34323835	0.9287908	-0.29692554	-0.05927849	0.27237654	-1.9991732	-1.2761221	0.21833873	0.12926054	0.6454246	0.059278727	0.11917448	-0.4074037	-1.2339616	0.9198518
EA_Pp_51111a	Zgc:91910 / 	0.23000813	0.70113087	-0.55639935	0.6172981	-0.51429224	-0.085053444	-0.020856857	-0.2586851	-0.15004444	-0.2034874	-0.48705673	-0.20546627	0.58417416	0.7073574	0.55189276	1.3887777	-0.22484016	-0.17192411	0.31248283	-0.4106474	0.21237469	-0.30020714	0.11092281	-0.06834602	0.020856857	0.29686022	0.15646172	-0.10610199	0.74607563	0.1718831	-0.39894104	0.15671444
EA_Pp_51112a	Ring Finger Protein 2 / 	-0.8024626	-0.4937029	-0.024808884	0.004705429	0.25412035	-0.18880272	0.3550272	0.28089905	-0.08788109	-0.004705429	0.03678894	0.21216583	-0.7284298	0.34433174	0.3262477	-0.7262683	-0.23734474	-0.15666342	-0.062441826	-0.27336693	0.25332642	-0.06923008	0.41291332	0.50682926	-0.05120182	0.04989195	0.08618832	-0.10169411	0.18572044	-0.07182264	0.591486	0.53331375
EA_Pp_51113a	"Zebrafish DNA sequence from clone DKEY-202E22 in linkage group 21, complete sequence"	0.95425415	1.7872918	-0.42338967	1.6099005	-3.2767015	-0.1631484	-1.8973532	-1.2486715	-0.9207597	-2.574201	-0.8342366	0.32839918	1.2006416	4.265633	2.625648	4.0981107	-0.4761505	-0.8256283	1.1845913	1.0781035	-2.3013763	-2.50345	-1.3837938	-1.9330897	1.2737269	2.066885	2.0027642	0.94523716	-1.1238179	0.1631484	-0.38395166	0.6177125
EA_Pp_51114a	"Neural Precursor Cell Expressed, Developmentally Down-regulated 9 / "	0.37085152	1.4356215	1.0675783	0.09419179	-0.07068801	-0.07436943	-0.3676424	-1.4081445	-0.4064002	-1.0553463	-0.9648466	-2.0514908	1.0459023	0.07068801	1.036613	0.8189378	0.8482144	1.277971	0.19202852	-0.389652	-0.9938929	0.32170153	-0.40441418	-0.84239864	1.6422	1.506702	2.0403976	1.5424318	-0.5660598	-0.6580515	-1.6826487	-0.19974518
EA_Pp_51115a	Similar To FLJ45273 Protein / 	0.755965	1.1052809	1.5274718	1.0073295	-1.8465476	-0.41385508	-1.3631749	-1.7539492	-1.5254087	-1.3163013	-1.2616792	-1.1374245	0.9247949	0.47660804	0.112698555	0.69868517	1.1416354	0.52435184	1.1091104	-0.11269879	-0.8419571	-0.4486637	-2.0790424	-1.0062742	1.4753828	0.32733512	0.864588	0.28554344	0.3464048	-1.7909164	-1.7145567	-1.4655428
EA_Pp_51116a	Zgc:113314 / 	-2.3821948	-1.3291547	-0.23279834	-1.2736754	-0.003633976	1.008235	-1.3469629	-1.044528	0.7732997	0.003633976	3.110415	1.0672088	0.29293156	-1.9230831	0.9838953	-1.5391049	3.7874856	-1.2031236	1.1746182	-2.446167	-2.500938	3.5100331	1.5812078	-1.2911301	1.8330898	1.8793697	0.44142008	1.2594228	-0.8022394	-2.8806381	-0.2938137	1.133493
EA_Pp_51118a	Distal-less Homeobox Gene 2a / 	0.36430168	0.6713209	0.481539	0.56389976	-0.2662537	-0.830528	-0.56383586	0.034027338	-1.9627411	-1.7302024	-1.6772401	-0.034027338	0.49272418	0.053785563	-0.295583	3.7150524	0.77460575	0.073604584	3.6237023	-0.5473926	-0.4530418	0.34307647	-2.1663659	-0.6689966	1.6482294	0.5981808	4.0892105	1.123867	-0.052097797	-0.21261907	-2.0966375	-2.3060687
EA_Pp_51119a	Hypothetical Protein LOC557071 / 	-0.54581857	-0.24411368	-0.0327785	0.20755076	0.06705737	-0.3589456	0.5637195	0.15641856	-0.53574157	-0.1405909	-0.10805297	-0.46694398	-1.8014691	0.57983756	0.15377212	-0.68452334	-0.04004836	-0.4155283	0.0327785	1.1731002	0.27465224	-0.26506734	0.8007858	0.59652734	-2.3023355	-0.4014523	-1.1650279	0.32495952	0.21226811	0.65121865	0.49206948	0.763602
EA_Pp_51120a	Phospholipase B1 / 	1.5525293	1.0329604	-2.408668	1.9157863	-1.435925	0.4925127	-1.4638624	-0.7368183	-1.2805352	-1.851521	-0.114901066	-1.2603569	0.6465664	2.0430365	1.327796	0.70395327	1.6235089	0.7786455	0.38535595	-0.5611081	-2.234013	0.3740096	-0.8956733	-1.5348959	-0.3160081	0.24718666	1.7095876	1.6678448	-1.1609459	-1.3580284	0.114901066	-0.9313717
EA_Pp_51122a	Zgc:56122 / 	0.18413758	-1.8131583	-0.55978656	0.074857	-0.10365605	0.7099068	0.7895558	0.9798205	-0.38363147	1.2697213	1.052048	1.4120476	-1.2952354	-1.3428833	0.03407836	-1.1742489	-0.9270761	-0.9366386	0.09568906	-1.5360825	0.56508946	-0.356735	0.5158694	-0.269531	-1.1210477	-0.7138293	0.46900487	-0.03407836	0.81233716	-0.26524282	2.1127188	0.64150643
EA_Pp_51123a	"Zebrafish DNA sequence from clone CH211-208C6 in linkage group 20, complete sequence"	-0.81985164	-0.8445327	-2.1959412	-1.4942915	0.95071197	0.5992968	0.33720803	0.55986524	0.5181191	0.75702596	0.4466803	0.9637997	-1.3594153	-2.2583086	-0.8933604	-1.3116639	-0.6144588	-1.2856085	-1.6907327	-2.657183	0.27256703	0.15421319	0.7212403	0.8268502	-0.46104503	-0.19724774	-0.8656738	0.04054284	1.6225951	-0.04054284	0.9213326	0.7167294
EA_Pp_51124a	Hypothetical Protein LOC556895 / 	-1.6863868	-1.5574915	-0.11119437	-3.8811357	-0.9587333	0.6525037	0.9299505	1.0645816	2.2949064	3.043845	2.3906639	3.30708	0.5658033	-2.979984	1.2092059	-3.422202	-4.837018	-2.2694795	-2.5894134	-5.0233903	-0.06805253	-1.5586545	0.3092687	-1.1592438	0.06805253	2.886696	0.5692475	-0.4606459	2.4187582	-0.8973696	3.8751562	1.6629598
EA_Pp_51125a	Zgc:55468 / 	0.23227215	0.9075489	1.1884022	1.6020813	-0.6174903	-0.6483288	-0.7475424	-0.5382805	-0.82434654	-1.5102568	-0.22350216	-0.3769188	0.19356823	1.6851921	0.6734576	1.564631	0.8286419	0.1439004	1.1197224	1.0939465	-0.80233955	-0.5651989	-0.113389015	-0.6362629	0.15502167	-0.31959963	0.23837852	0.571208	-0.4319229	-1.0876374	-0.40081596	0.113389015
EA_Pp_51126a	RIKEN CDNA 4921537D05 Gene / 	-0.56677914	-0.17534542	-1.1276455	0.27766037	0.8067384	-0.10758591	1.3676338	-0.084690094	-0.8581085	0.7922697	-0.011374474	0.1614809	-0.43601608	-0.47054482	0.01137495	0.06708193	-0.480896	-0.4577403	-0.14732361	-0.22625446	1.3695784	-0.15791512	0.4360361	1.4894276	-0.39171124	-0.6663747	0.30198288	0.15602398	0.06585884	0.67106295	0.3623085	0.23242283
EA_Pp_51128a	"Purinergic Receptor P2Y, G-protein Coupled, 2 / "	-0.7881789	1.0436838	0.3474536	1.0585883	-1.9173212	-0.51891375	-1.3948283	-1.7616615	-1.563479	-1.351594	-1.3540082	1.8572474	0.9303484	0.4813776	-0.012599945	0.69923663	0.012600184	0.52097034	1.0702617	-0.021150112	-0.86104155	-1.1610513	-2.001349	-1.0672364	0.4837606	0.3306756	0.77605534	0.2689731	1.7075062	-1.7151833	1.6834922	-2.2105613
EA_Pp_51129a	SFRS Protein Kinase 2 / 	-0.4116404	0.8787906	-0.66006064	-0.13700795	0.713259	0.5088842	0.4693725	0.696059	0.7386844	0.19435668	0.39044452	0.8257139	-0.81499887	-0.6535666	-0.25276542	-0.8790586	-0.91751313	-2.4155376	-0.8517716	-0.60935426	0.5203302	0.1696775	0.7207391	0.95592284	-0.7639611	-1.2072589	-1.0192416	-1.9698746	-1.1932843	0.13700795	0.7778671	0.72791743
EA_Pp_51130a	Zgc:63987 / 	3.7587256	3.6401153	4.517055	4.538983	-5.8889737	-8.392398	-2.9082427	-7.688548	-7.392599	-9.651871	-6.606127	-6.0123463	4.678036	4.696277	5.0108085	4.4793487	3.5470662	4.776714	4.584539	2.9082427	-4.6233916	-4.454475	-5.461124	-3.7687526	3.9644675	4.235128	4.3438907	4.79668	-8.159985	-3.6380873	-6.79419	-8.906448
EA_Pp_51132a	Hypothetical Protein LOC445849 / Hypothetical Protein MGC83792 / 	-0.34828734	1.1817496	0.82288575	0.4510796	0.98898005	0.2343533	-0.32123923	-0.30920005	-0.38225627	-0.054722548	-1.0140512	-0.13478637	0.23320127	0.30118012	-0.48643517	0.054722548	-0.5903652	-1.5735805	-1.0178363	0.37508607	0.31164765	0.0925076	0.10275674	0.99765897	-0.5780904	-0.6097882	-0.54454875	-0.655689	0.109078646	0.05962634	0.14685178	-0.09331298
EA_Pp_51134a	"Zebrafish DNA sequence from clone DKEY-242E14, complete sequence"	-1.1297028	0.19692111	0.09677577	0.053654432	0.15925479	0.4251325	1.4529903	0.6276443	1.8164394	0.28060937	-0.08619571	-0.12576747	-0.004600287	-0.40425038	-0.78888464	-0.29800034	-0.5099671	-0.40908957	1.2326801	-1.0622237	-0.3369329	-0.55252004	0.004600287	0.092406034	1.3760002	-0.57952833	1.1384032	-0.6122596	-0.017713308	-0.26206613	0.66564727	0.4081576
EA_Pp_51135a	"Zebrafish DNA sequence from clone CH211-132M19 in linkage group 21, complete sequence"	-0.78014207	1.0791712	0.30028772	0.99927187	-1.8403637	-0.46435833	-1.4691622	-1.760001	-1.5158179	-1.3521311	-1.3640568	0.7002709	0.88740635	0.44176722	-0.04220462	0.63832927	0.04220462	0.49392104	1.0288737	-0.14420867	-0.81017995	-1.1538212	-2.1736076	-1.0059845	0.478544	0.3384931	0.740438	0.26320696	0.37205958	-1.8295319	0.09699845	-2.2068274
EA_Pp_51136a	"Basic Helix-loop-helix Domain Containing, Class B, 8 / "	0.530972	0.2824459	-0.36489725	0.26665163	0.20686102	1.522541	-0.27820444	0.33395624	-1.3321514	-0.55396986	1.0214324	1.0450125	2.738799	-0.28435254	-0.8036413	-0.009211302	-0.7235999	-0.26043534	0.20917892	0.7134471	-1.4997692	0.4538412	0.009211063	0.37033272	0.7035818	-0.46304154	-0.026685715	0.8599911	-0.40171385	-0.17498112	-2.2110586	-0.591239
EA_Pp_51138a	Zgc:56258 / 	-1.7810149	0.04660487	-0.6917329	-0.04660511	-0.23778105	0.14155674	1.208343	0.37029505	-0.1007185	0.8031001	0.40049505	0.6296077	0.74138784	-0.56997705	0.4847319	-0.35069847	-1.0411687	-0.5187819	0.85370684	-1.0623088	2.1672068	-0.2176423	1.146441	-1.2932208	-0.5990963	1.0123105	-0.2423029	-0.71534896	-0.46244812	1.0832162	0.5305009	1.3138447
EA_Pp_51139a	Gem Associated Protein 7 / 	-0.93628216	-0.8415375	-0.27839947	0.19753075	1.0316958	0.21479797	0.46068096	0.34832668	0.7312622	0.30706215	0.41172504	0.7327099	-0.9241419	-0.08622742	-0.5472188	-0.54939985	-0.5369816	-0.78553534	-0.5851555	-0.5615549	0.19591331	-0.25113964	0.64389133	1.8373795	-1.2014923	-1.0136495	-0.6402445	-0.65447426	1.0654058	0.086227894	0.95203876	0.9549742
EA_Pp_51142a	Insulin-like Growth Factor 1a Receptor / 	0.1540873	1.0638092	0.37041092	1.0742428	-1.895865	-0.4960661	-1.375701	-1.7421207	-1.54495	-1.3367414	-1.3328748	-1.0774837	0.9419501	0.49451852	0.006799698	0.724565	0.032225132	0.5412779	1.0927854	-0.006799936	-0.8438015	-1.1396956	-1.9886394	-1.0528951	0.49803805	0.350178	0.79868245	0.28434134	0.38471842	-1.7086129	-1.4637218	-2.1912541
EA_Pp_51143a	Cathepsin D / 	0.5053196	1.0895729	0.6763134	1.8921022	-0.22911644	-0.3715353	-0.6726036	-1.2506428	-1.0636549	-0.93451595	-0.95002174	-1.7192888	0.42268848	0.46392155	0.9462738	0.47660255	1.1094799	0.95744705	0.95046425	-0.09519386	-0.6804867	-0.30766106	-0.51079464	0.09519386	1.0604038	0.80056953	1.4800158	0.67375946	-1.3262434	-0.8918252	-1.5263033	-0.9942541
EA_Pp_51145a	Zgc:64028 / 	0.7128959	1.4376731	1.0302224	1.9289889	-0.5713148	-0.5896659	-0.6207099	-0.8864455	-1.0975127	-1.4821343	-0.8720832	-0.9399953	-0.25177717	1.8932471	1.4310217	1.9403629	1.0771031	0.8286476	1.8271117	0.19855642	-0.34008932	-0.47788954	-0.631166	0.19852495	0.8817086	0.8086214	1.1157193	0.9826846	-0.5148072	-0.6792879	-0.7152438	-0.19852495
EA_Pp_51146a	"Zebrafish DNA sequence from clone DKEY-240A12 in linkage group 4, complete sequence"	-0.48080063	1.4257076	0.6098182	1.2971358	-1.5683098	-0.14599991	-1.1344843	-1.479197	-1.2304544	-1.0233178	-1.037549	-0.85880995	1.1747894	0.7848766	0.3060062	0.94642687	0.34272194	0.833838	1.3769252	0.14599991	-0.5235815	-0.8106241	-1.846272	-0.73487616	0.7713771	0.6633923	1.0862434	0.5563028	0.6768818	-1.4964151	-1.5082865	-1.9273705
EA_Pp_51147a	Zgc:92886 / 	-0.45433354	1.3774214	0.6310992	2.3121543	-1.5444248	-0.17396474	-1.1566327	-1.0917981	-1.1853955	-1.1252635	-1.140403	-0.8420193	1.2488236	0.7516215	0.31395078	0.9917269	0.28924394	0.8164828	1.31934	0.17396474	-0.5352614	-0.8011329	-1.844948	-0.69338346	4.446684	0.581269	1.0621133	0.61534953	0.87596345	-1.5360358	-1.4540341	-1.9059851
EA_Pp_51148a	Hypothetical Protein FLJ38663 / 	-0.37035084	-0.6443472	-0.31063318	-1.1251264	0.16577864	-0.3921709	0.20468998	0.2985468	0.45323753	-0.37657452	-0.31583023	-0.5156479	-0.88177204	0.94592285	-0.18622255	0.56511736	-0.35417128	0.3347168	0.53648376	0.16693878	-0.04974842	-0.15537739	0.5657158	-0.070547104	0.056518555	-0.10155296	-0.57346916	0.66787815	0.13481331	0.1872735	0.04974842	0.6750784
EA_Pp_51149a	Similar To Galanin Receptor Type 2 / 	0.85234237	0.90624523	0.43076348	0.87680364	-0.33545876	2.7171519	-0.8721335	-0.57668996	-1.7134902	-1.5311267	-1.4823415	-1.2332227	1.6616604	0.28726268	2.3792121	1.2962482	-0.13434029	1.4011576	0.9395871	-0.23378634	-1.0086639	-1.2862246	-1.8046033	-0.12385893	1.7229843	0.20448303	1.1819167	0.12385893	0.1781733	-1.9267266	-1.9334404	-0.14081073
EA_Pp_51150a	Chromosome 22 Open Reading Frame 9 / 	0.53302956	0.25798607	-0.14242458	-0.121818066	-0.19126797	-0.12321663	-0.44903088	0.3478737	0.17717934	-0.09117317	-0.03477955	-0.08896446	1.5733094	-0.06426859	0.5679827	-0.217556	0.707036	1.8396816	2.177559	-0.018493652	-0.12611103	0.018493652	-0.14125347	0.033658504	-0.4765768	-0.04730463	0.5704775	0.22464085	0.71993065	-0.6812935	0.39868927	0.13001919
EA_Pp_51151a	Similar To Usher Syndrome 1G Homolog / 	-1.3611727	-0.50099087	-0.37986374	-0.45122385	0.8277497	-0.024538994	0.86019516	-0.3962593	-1.1144218	1.0003529	0.06970692	-0.6281109	0.39763403	0.7516713	0.7736368	0.24391985	-1.2126107	-1.084094	-1.0842481	-0.084849834	1.3353701	-0.058626175	0.024538994	1.9173679	0.68325806	0.66711617	0.24519634	0.9727907	-0.8680649	1.3501391	-1.690577	-0.47588158
EA_Pp_51153a	"C-type Lectin Domain Family 3, Member B / "	-3.6361086	-1.3073404	-1.5343325	5.809325	-0.05039382	-2.0501392	-2.9742014	1.4681547	0.56641555	0.77695155	1.044131	1.9268129	-0.47158265	-1.1384337	0.16812634	-0.93081975	-1.7370126	0.109796286	-3.313742	-4.8882504	-1.0394948	-0.21144223	-1.8499167	-2.7230632	1.3397605	1.3090594	0.41261077	0.05039382	0.18936896	0.35853696	2.0068576	1.866739
EA_Pp_51154a	"Serine Palmitoyltransferase, Long Chain Base Subunit 1 / "	-1.0129998	-0.15656972	-1.3414824	-0.8213661	0.68280816	0.34553123	0.7680633	-0.3413546	0.5690143	0.8000591	0.73229957	0.45320296	-0.748719	-0.5689924	-0.40970445	0.11013055	-0.11013055	-1.0082157	-1.264292	-0.30316854	1.1993835	0.52575564	1.0596311	1.2442796	-1.0458472	-0.5796726	-0.6076772	-0.53386045	0.98661304	1.3827145	0.7336843	1.5090473
EA_Pp_51155a	C.carpio mRNA for ZP2 (clone c1187-4)	-0.6159415	-2.3067884	7.3157086	2.04256	0.26098156	-0.5711112	4.441376	2.2543244	0.756825	0.34330702	-0.87361383	1.8446803	-2.487957	-5.7511396	-2.9967823	-4.247348	1.401401	-1.1151633	-0.78386545	6.286595	0.05924368	-0.05924368	4.6569133	1.612782	-1.780488	-3.2951112	-2.4386911	-2.111936	1.6604266	-1.8619556	0.9194522	0.4013877
EA_Pp_51158a	Ssu72 RNA Polymerase II CTD Phosphatase Homolog / 	-0.22074986	0.9603586	0.32655144	0.8063345	0.31509066	-0.19594955	-0.29982376	-0.076761246	-0.34288406	-0.32550812	-0.6151438	-0.5356569	0.8962002	1.2003975	0.28257418	1.3803964	0.23016644	-0.16982603	-0.12955666	-0.59713745	-0.11594677	0.04218006	-0.21404934	0.5860939	0.7343092	1.0175872	0.049352646	0.72482204	0.67127895	-0.3480878	-0.04218006	-0.27647972
EA_Pp_51159a	Hypothetical Protein MGC69029 / 	2.0235987	2.7572594	2.37811	2.6988487	-2.5576978	-1.7593431	-3.0290813	-2.7667217	-2.9896622	-3.7119703	-2.842183	-2.9314222	1.2949753	1.8028193	1.5219088	1.3239126	1.8838253	2.0830069	2.2276258	1.0044613	-3.3274488	-1.0044613	-2.4686642	-2.5654964	1.8139286	2.3044214	1.3845434	1.7485313	-2.0566206	-2.557755	-3.1462479	-2.7218409
EA_Pp_51160a	Neuroligin 1 / 	-0.42346334	2.7849064	-0.7536588	-1.5148335	1.9306192	2.2727532	3.3636441	1.9396281	1.8965249	1.7543101	1.7820983	2.2577424	-1.6256506	0.42346334	-1.0935936	-1.9781351	-2.5302846	-1.3513544	-1.1375589	-0.78359175	0.45286703	0.469213	-0.5335536	0.85234547	-2.0453634	-1.8952734	-1.3969977	-2.0335445	1.009903	-0.6321144	2.095757	0.7074089
EA_Pp_51161a	Dachsous 2 / 	-1.1366303	0.79842687	-0.001480341	0.64149857	-0.2724929	-0.6812284	-0.38580632	-0.28335452	-1.2444508	-0.034665823	-0.05932927	-1.1305039	0.46720958	0.21952224	-0.25703096	0.3908651	0.40114307	0.3148179	0.8136201	1.7895458	-1.2119205	0.2836473	0.010374308	-1.449372	0.026882887	0.07486391	0.5728328	-0.07891703	0.001480341	-0.6467569	-0.6152332	1.2740743
EA_Pp_51162a	Transglutaminase 1 / 	-1.1570365	0.9070928	0.10791159	0.66905403	-1.3407013	-0.61587524	-0.40103602	1.6461198	0.45078397	-1.5173361	-0.40296912	-0.15473723	0.5183644	0.347059	-0.2095108	0.31505466	-0.29218292	0.4186561	0.9587238	-0.53674006	-1.1418612	-0.43945575	0.12512898	-0.54988503	0.1539228	0.23265338	0.67494607	-0.09972453	0.09972453	-2.0004418	0.8993628	-0.5595591
EA_Pp_51163a	"Danio rerio, clone -10O19, complete sequence"	-0.68660283	1.1004851	0.4315698	1.1190052	-1.766804	-0.3229754	-1.2978694	-1.6362722	-1.4445465	-1.2706854	-1.2241051	-0.9570477	0.9545593	0.5386474	0.06277323	0.92074966	0.14469218	0.70765376	1.2193754	-0.06277323	-0.73903775	-1.0264828	-2.0396473	2.1880362	0.59734035	0.47848415	0.9168134	0.38749123	0.5172727	-1.6084707	-1.7021563	-2.0879529
EA_Pp_51164a	Hypothetical Protein MGC83548 / 	-0.99674654	-3.0902739	-4.1212597	-1.7968054	0.088709354	0.79166603	0.010818481	1.6481361	-0.24640274	-0.7167258	0.58662224	-0.010818481	-0.8489957	-0.6618676	1.3989873	-1.1750951	-1.3644071	-2.0416632	-2.310359	-0.5044532	0.71661377	1.4120102	1.4751053	-0.3864994	-0.26710606	0.26648426	1.0170183	0.80277777	1.1076012	0.22753096	0.87848854	1.4449806
EA_Pp_51165a	"Helicase, Mus308-like / "	-1.7328677	0.5452552	0.41501784	0.11845827	-1.0421529	-1.326659	-0.7632656	-0.7676196	-0.011515617	0.20997477	-0.3027649	0.1078105	0.011515379	-0.22403812	-0.78090286	2.2944913	-0.9224403	0.8842244	0.2646091	-1.0094945	-0.053373814	-0.4556508	0.49380875	-1.9770694	-0.47411275	0.31449986	0.021832943	0.9530058	-0.21624088	0.7873764	0.18512678	0.3302555
EA_Pp_51167a	Sideroflexin 1 / 	0.8031411	0.5941267	-0.07036829	0.6286979	0.30836344	-1.0324588	0.6151657	-1.8549452	-1.7430096	-0.6985736	-1.7013025	-0.8039341	0.5665345	-0.27761364	0.31261492	0.84282255	0.21267557	1.1490569	0.67772865	-1.2414646	0.03876114	-1.1244965	-0.790452	-0.03876114	0.51625013	0.28093767	0.20253277	0.5779028	-1.127357	-0.7874422	-1.7990513	-1.4541473
EA_Pp_51168a	Heat Shock Protein 90-beta / 	0.889925	2.0648193	1.303277	1.2251511	-0.25618267	-0.5563135	-1.5984621	-1.7712898	-0.8803625	-0.9471178	-1.5194893	-1.5492496	1.9360876	1.122283	0.77164745	0.6757765	0.7079716	1.2888823	0.65275955	0.25618267	-1.3130121	-1.0469913	-1.3367805	-0.7750788	1.0144749	0.83305454	0.6084461	0.69566345	-0.6903324	-1.0193796	-1.4302626	-1.614047
EA_Pp_51170a	Zinc Finger Protein 383 / 	0.6515193	0.59208846	0.42728186	1.3046532	0.24611092	0.52402973	0.9482107	0.10195923	-0.10985279	-1.4535418	0.23441792	0.47146273	-0.823267	-1.6745973	-1.0146108	-1.4427507	-0.26737213	0.08470535	-0.8962183	2.1271358	1.2266583	-0.08470535	0.5182667	0.34034872	-1.2529061	-0.5076666	-1.2914045	-1.8054764	0.12756157	-0.3397627	-0.25279713	-0.109140396
EA_Pp_51172a	Zgc:92000 / 	1.1871555	0.7850268	1.3197114	2.1456478	-0.9092462	-0.5243542	-0.34526277	-0.6254084	-0.9782145	-0.6107476	-0.26397347	-0.6744206	-0.011430979	3.544665	1.1002104	2.436867	0.27898479	0.18114829	0.26823688	2.062825	-0.0753243	-0.3414328	-0.13559651	-0.17581773	0.11170173	0.050877333	0.25934768	0.3747337	-0.5005381	-0.006491423	-0.64035535	0.006491423
EA_Pp_51173a	Similar To Zinc Finger Protein 318 / 	-0.6613474	1.043077	0.28593922	1.0048566	-1.1968036	-0.5044508	0.2887783	0.29027796	-1.2746878	-1.3846045	-0.8346739	-0.2078476	0.8993888	0.39932656	-0.020468712	0.6342139	0.020468712	0.42789316	0.9631982	-0.10550642	-0.85155916	-1.1746721	-0.65767956	-0.83672905	4.360024	0.28001285	0.7444446	0.26165342	0.35143137	-1.2392602	-1.4026527	-0.6947074
EA_Pp_51174a	Zgc:100947 / 	-1.2441223	0.80594635	0.02935481	0.6316457	0.1942904	-0.7449069	-0.97776437	-2.2530606	-2.0258448	-1.5838482	-1.5794718	-1.5360901	0.45121193	0.25498962	-0.24458289	0.10879707	1.9781387	0.23209405	3.8154657	-0.49842906	0.7167609	-1.4115999	0.11903834	-0.026501417	-0.055867672	0.06879711	0.5949843	-0.15511131	0.026501417	-0.15775466	-0.65450025	0.7932198
EA_Pp_51175a	"Collagen, Type XVII, Alpha 1 / "	-2.130322	-5.58405	-1.0833893	-0.4432354	0.5923734	1.1083956	0.14003277	1.8859005	0.91561127	0.8621912	0.058870316	0.87366295	-5.8400393	-6.227746	-6.65814	-6.041777	-4.8656063	-0.023925304	-4.172793	-4.026057	1.2354898	0.5963764	1.0300789	0.9328947	-6.2898455	-6.374939	-5.8971596	-6.456104	1.6415854	0.023925304	1.134244	0.7558756
EA_Pp_51176a	"Zebrafish DNA sequence from clone CH211-1C4 in linkage group 5, complete sequence"	-0.68155813	2.3257143	3.8563108	1.0941138	-0.4599948	-0.24657011	0.052712917	-0.052712917	-1.4248662	-1.2285495	-1.1956029	-1.0072103	0.94718194	0.62065244	0.12748575	0.900054	0.12657022	0.7411227	1.2496755	-0.14673853	-0.7342086	-0.9925456	-0.39096165	-0.9664154	0.5490358	0.48387647	0.9571786	0.3776319	3.0680785	-1.5816817	-0.06407833	-1.3128605
EA_Pp_51177a	"Gallus gallus chromosome UNK clone TAM32-30E15, complete sequence"	0.15614438	2.084701	1.3940966	0.81228495	-0.95776224	-0.675545	-1.6751766	-1.9448509	-0.9948559	-1.5594387	-1.571084	-1.3513632	0.69857454	0.22996426	0.8452904	0.44433546	-0.15614438	1.5194492	0.8036318	0.521616	-1.0093193	-1.3644004	-1.1613646	-1.1880236	0.81610274	0.90266347	0.5318482	1.0515914	0.16902494	-0.88927174	-2.0456991	-1.3325195
EA_Pp_51178a	Similar To Putative Protein Of Ancient Origin / 	-0.152874	0.21779966	-0.51318455	0.048054934	0.28379488	-0.28468037	0.4730034	0.17449045	0.24822855	0.9148059	-0.41752338	0.45263863	-0.03606701	-0.30815268	-0.7988272	-0.33490038	-1.0277538	1.4170337	0.24255395	-0.57835984	0.03207016	-0.085785866	4.1179576	-0.60495377	0.13665175	-0.5791683	-0.03207016	-0.64666486	-0.46191454	0.7164917	0.16227102	1.0644288
EA_Pp_51182a	Chromosome 9 Open Reading Frame 119 / 	-2.2208438	-5.5374703	-1.3560944	-5.378729	1.2444797	0.74402046	1.0733042	0.6920681	0.604867	0.83136845	0.5224161	1.2172251	-6.795638	-5.1513376	-6.082876	-4.894592	-4.740416	-7.1088467	-4.114245	-0.22791004	0.6007967	1.0127687	1.5462217	0.22791004	-6.0197926	-6.3482847	-4.8607283	-5.1872354	2.0011702	1.3526855	0.8566494	1.3994656
EA_Pp_51183a	"Retinol Dehydrogenase 1, Like / "	2.0242066	2.4619155	1.6884482	1.8212862	0.7221427	0.6734648	-0.31973267	-0.40346003	-0.52942944	-0.9076965	-0.5171499	-0.78840923	2.2390845	0.34418678	2.1173172	1.9526467	-0.3296976	2.3670292	4.620322	-0.26985455	-0.70521164	-1.182579	-0.47292137	-0.16808319	1.357929	1.5900264	0.687876	-0.055090666	0.055090904	-1.1991692	-1.6508532	-0.54233646
EA_Pp_51184a	Acetyl-Coenzyme A Acyltransferase 1 / 	1.7468925	1.978946	1.102782	2.5971441	-0.9982362	-1.6915326	-0.22559452	-0.62693834	-1.1164601	-0.94149685	-0.2936406	-1.2035284	0.22559476	3.3558612	1.2902703	2.3541737	2.3582625	2.079865	2.2850714	0.6097245	-0.7645793	-0.8282523	-0.9504967	-1.3907905	1.0059993	1.2047057	1.46315	3.2179084	-0.9541571	-1.4741888	-0.60761356	-0.9509196
EA_Pp_51188a	Zgc:91810 / 	1.8063359	2.0505633	0.24344492	1.286078	-1.1603289	-0.24482489	-1.0398126	-1.083508	-0.30675173	-0.16421843	0.45454168	-0.17418242	1.5392003	-0.100467205	2.079711	1.4441986	0.36154222	0.24431515	-0.28118086	0.8224082	-3.391458	-1.134645	-1.4460969	-2.199966	2.666369	1.3737583	3.0235248	3.1230588	-0.037053585	-2.3591042	-0.45000505	0.037053585
EA_Pp_51189a	"Discs, Large Homolog 2, Chapsyn-110 / "	0.015705109	-0.36464047	-1.1017118	-0.37120867	0.09926748	-0.015705109	0.06715202	0.5909395	1.6102514	0.7017541	0.13465977	0.59161234	-0.48204684	-1.0097404	-1.4756384	-0.74079347	1.060235	0.6563475	-0.4550984	-1.4802401	1.8629017	-0.3314848	0.22657347	-0.5171504	-0.93544626	-1.1015413	-0.6961179	-1.0995021	0.4628644	0.37234783	1.12884	1.1022964
EA_Pp_51190a	RIKEN CDNA 6332401O19 Gene / 	0.06974816	0.9095576	-0.29829168	1.3329134	-0.50065327	-0.55570173	-0.36720252	0.09691167	2.0585234	0.4942515	-2.0804703	0.35968328	1.0316176	1.2016661	0.3731408	0.9107306	-0.6275623	2.790777	0.3251388	-0.6543398	-1.4471924	-1.7934673	-0.8130319	-1.2957165	-0.19427729	1.3911259	0.08854604	-0.2976718	-0.18298459	0.4980662	-1.5952504	-0.06974816
EA_Pp_51191a	Tetraodon nigroviridis full-length cDNA	0.86456656	2.6525412	0.8497896	0.4127183	-0.002028942	-1.0022635	-1.8942618	-2.3751974	-1.9734473	-1.8619313	-1.8269677	-1.6865015	2.3330934	1.2362714	0.51920843	0.038100243	0.002028704	0.15147996	0.570555	-0.12265563	-1.5041642	-1.6712298	-1.9561896	0.6180601	1.2921877	1.2683051	0.33325124	0.55138826	-0.21594286	-1.3506923	-2.2470193	-2.806365
EA_Pp_51193a	"Zebrafish DNA sequence from clone DKEY-105O6 in linkage group 4, complete sequence"	-0.10575962	0.255908	-0.22724819	0.41876507	0.1550231	1.13E-04	-0.024586678	-0.118370056	-0.032401085	-0.14375591	-0.15473843	-0.08655453	-0.12468147	0.0262146	9.67E-04	0.18248415	0.065197945	-1.13E-04	0.1279993	-0.6646528	0.42421913	0.32431602	0.25899315	-0.39917088	-0.26970863	-0.51336336	-0.58880043	-0.28009224	0.08332062	0.2806964	0.29712105	0.39423847
EA_Pp_51194a	"Mucin 5, Subtypes A And C, Tracheobronchial/gastric / "	-0.29655027	-1.1625295	-0.35643148	-0.44937658	-0.35064363	-0.34582758	0.5664263	0.2434578	-0.18177128	0.36105347	0.018889427	0.2683735	-0.8643942	0.30707502	-0.7593026	-0.91790295	-0.018889427	0.097233295	0.26618195	0.6283121	0.5607939	0.08740044	0.3352146	-0.9714103	-0.24312449	-0.06317043	-0.03135681	-0.6446028	0.43640137	0.89087534	0.16850662	0.14588547
EA_Pp_51195a	Zgc:92434 / 	0.6434009	-1.1587579	-1.8406622	0.4056151	-0.1189487	-0.37910295	-1.8187635	-0.64175105	0.06829333	-0.31433845	1.6119797	0.5443475	1.4597151	1.8781588	0.26594806	0.6024511	0.9024117	-1.0914087	1.3525708	-1.7961631	-1.8314326	0.33079553	-0.54931045	-2.898095	-0.14054084	2.479831	2.548228	5.271555	-0.06829333	-1.2486818	0.24382043	-0.8435533
EA_Pp_51196a	"Troponin T1, Skeletal, Slow / "	-0.19193816	-3.3522885	-3.6452942	-1.5707886	1.8365004	-0.6941235	2.1613443	-0.6688454	0.25398993	0.9358289	0.65108275	0.3772428	-0.7216208	-2.0184696	1.2055557	0.04133725	0.6648476	-0.092611074	0.803633	-2.5568664	1.3756444	-1.0680983	-0.46249127	1.7831218	-0.04133725	1.0709975	0.6442797	0.3697679	-0.96432424	-0.39501548	0.8156917	-0.8583534
EA_Pp_51197a	Anaphase Promoting Complex Subunit 13 / 	-1.3457222	-1.0471325	-1.7940543	0.60624576	-0.01260972	-1.3135936	-0.6037028	-0.7073958	1.0538762	-0.86160636	-1.1320584	0.7638242	0.59260035	1.7122443	1.5994742	1.231746	2.1160133	0.37781549	-0.5880816	-1.8523638	0.8768017	-0.49611497	-0.5839369	-0.5266125	2.943937	1.9579804	0.01260972	-1.8120632	1.101373	1.6853197	1.3724644	-0.06832957
EA_Pp_51198a	RING1 And YY1 Binding Protein / 	0.001477003	0.683064	-0.032257557	0.65962887	0.0123353	-0.7978606	-0.2650311	0.14425969	-0.001477003	-0.52776074	-0.5011184	-0.47944236	0.56649756	0.04621005	0.23671317	0.31036282	-0.30260968	0.5450733	0.63279724	-0.46649408	-0.6432092	-0.82005	-0.5290873	-1.0485418	0.12572837	0.9546509	0.3569126	4.154834	0.013367891	-0.21231055	-0.5772121	-0.6586354
EA_Pp_51199a	"Protein Phosphatase 1, Regulatory Subunit 3D / "	0.7628856	0.9140692	1.2832894	0.6860328	-0.36878633	-0.4310751	-0.76577425	-0.299129	0.34065104	-0.2554202	-0.03529787	0.20099306	0.74385786	-1.2071567	0.7005639	-0.7730589	-0.36107302	0.25994158	0.03529787	1.6950879	-0.44064283	-0.31883955	-0.3602376	-0.29126406	1.0988922	1.294838	0.838048	1.2469783	0.1903987	-0.9254632	-0.2752757	-0.39096308
EA_Pp_51201a	P21-activated Kinase 2 / 	-1.1484222	-1.1933203	-0.6403339	-1.1509311	0.52665186	1.4073434	0.04840851	0.62092686	0.9135046	0.29833984	1.1790342	0.1743393	-1.315661	3.022081	-2.080231	-0.3858719	2.3897305	-1.5020752	-0.96386147	-0.599885	-0.35000896	1.4233985	-0.029118538	0.3859806	-1.1709199	-0.7967696	-0.62710905	-1.7055926	0.14062452	0.029118538	0.2194314	0.29742718
EA_Pp_51202a	"Apical Protein, Xenopus Laevis-like / "	0.05892682	-0.018046618	-0.5567663	0.9306395	-0.74942994	-0.7673881	0.018046618	-0.9566705	-1.48328	-0.23596644	-0.27447104	-0.7450626	-0.54397416	1.9082911	1.8933246	1.2779729	0.69163156	0.24866748	0.80413556	0.1404841	0.036905527	-0.6344297	-0.5097244	-0.67595077	0.86897206	1.7368839	1.4058325	1.4798977	-1.2717426	0.031538725	-0.7900846	-0.6771476
EA_Pp_51203a	Hypothetical Protein LOC555985 / 	-1.7497396	-0.5905733	-0.029022455	-0.6642997	0.40759706	0.07216406	-0.008116245	1.1489224	1.5602851	0.69235325	1.2029715	1.4741883	-0.7613468	-0.21451402	-1.5726335	-0.99422264	0.051155806	-1.1403728	-0.52678895	1.2377877	0.4349084	0.08025122	-0.26616955	0.24347639	-1.2475612	-1.3325207	-0.79889655	-1.4112396	2.2025056	0.008116245	1.9133682	1.1204052
EA_Pp_51204a	Hepcidin Antimicrobial Peptide 1 / 	3.4982224	4.4928923	2.8249855	1.7429333	-3.663094	-4.5031185	-2.930149	-3.5626373	-3.1126375	-2.9073277	-3.78718	-2.5363617	5.492028	4.6607656	4.349866	4.2397566	4.26616	4.8406706	2.6006804	1.1759462	-3.0424366	-3.3438225	-4.2311907	-3.515729	4.57701	4.41475	4.199726	4.252287	-2.465579	-1.1759467	-2.7966995	-2.6727848
EA_Pp_51206a	Carbohydrate Synthase 1 / 	-1.0348206	0.73849773	-0.004818678	0.73546815	0.83489656	-0.3062637	0.36727715	-1.2198133	-1.7768631	-1.1591434	-1.0448089	-0.48618984	0.62173057	0.08604407	-0.36543202	0.3634727	1.6622739	0.13172245	0.62683153	0.7479248	-0.12860298	-0.21119356	0.020478249	-0.17535496	0.59670544	-0.012050629	0.4122293	0.004818916	0.0822773	-0.069272995	-2.1430817	-0.44065285
EA_Pp_51207a	Chromosome 6 Open Reading Frame 55 / 	-0.44973564	0.47826958	0.51954937	0.25020885	0.06575441	-0.41977596	-0.5646448	-0.69978714	-0.44286346	-0.49173832	0.03114891	-0.561574	0.06183815	-0.24660873	-0.011947155	-0.4916463	0.540699	-0.069040775	-0.16720009	0.48874187	-0.3470354	0.19283867	0.06777859	-0.36185646	0.2567625	0.011947155	0.31475067	0.29572392	-0.08113861	0.3303361	-0.32295418	0.35036945
EA_Pp_51209a	"Zebrafish DNA sequence from clone CH211-254L23 in linkage group 12, complete sequence"	0.7045543	0.092558384	-0.6067393	-0.043663025	-0.23237348	-0.24722815	0.2850933	1.0253572	2.3393645	1.548533	2.2180095	2.2586231	-0.106387615	1.1061206	-0.88895655	3.274128	-0.22389197	-0.51489925	0.08868146	-0.7258599	-1.9214959	0.3154521	-0.42507648	0.043663025	-0.6605668	-0.67894316	-0.101331234	-0.13302255	0.3098755	-2.01504	1.5292988	0.07489729
EA_Pp_51210a	Ectonucleotide Pyrophosphatase/phosphodiesterase 7 / 	-1.2058055	-2.2141461	-1.8862174	-3.2984114	0.12394595	2.7885396	1.1103008	1.5262392	0.85749984	1.2876098	0.3276918	1.6168754	-2.6384661	-3.8010368	-4.1900425	-2.482914	7.9160967	-3.719332	2.7606409	-1.8615386	0.8752229	5.278507	0.9609697	-0.91988444	-3.9028704	-3.9527676	-3.4261692	-1.8512528	1.3053672	0.05862832	1.9935443	-0.05862832
EA_Pp_51211a	Bactin1 / 	1.3908176	2.803134	0.5476036	1.8303928	0.50024223	0.13834953	-0.7496586	-0.81251717	-0.09037018	-0.05191517	-0.73533344	-0.707283	-0.2722187	1.8295097	0.14480782	1.6201057	0.6178608	-0.09027481	-0.14456558	0.5663252	-0.41300297	-0.30108356	-0.54110146	0.09064579	-0.29076672	0.52277565	0.6128788	-0.13554478	0.15896893	0.051914215	-0.7674227	-0.72787094
EA_Pp_51212a	Similar To PHD Finger Protein 6 / 	-0.22837973	-0.82107973	-1.8087254	-1.6677017	-0.19222164	-0.21476173	0.6819382	0.6447792	-0.123625755	-0.2151432	0.07365608	0.7775965	0.30209398	0.06009245	0.24327087	-0.5606866	-0.984797	-1.0701137	-0.25976896	-3.4083748	0.011031151	-0.011031151	0.7714596	-1.1717267	1.262671	0.80986595	0.2249484	0.7218075	0.7067194	0.72580576	-0.3783598	1.7394133
EA_Pp_51218a	"Polymerase, Delta Interacting Protein 2 / "	0.4902873	0.78827715	0.23161077	0.59825945	-0.7442179	-0.7872443	-1.2947307	-0.55902433	-0.22926664	-0.37095213	-0.9607854	-0.5930629	0.49971056	1.5640817	0.75828743	1.4529066	-0.19748735	0.73409843	0.5413127	-0.017196178	-0.8719926	-0.5009799	-0.8989005	-1.2420564	0.36600637	0.35874462	0.330153	0.40963125	-0.05637026	-1.3738337	0.052133083	0.017196178
EA_Pp_51219a	Fibroblast Growth Factor Receptor 3 / 	0.2545824	0.17368889	-0.33164787	-0.23787737	-0.86839247	0.2293539	-1.4391637	-0.38882303	-0.67051935	-0.47972012	0.48151588	-1.4516973	0.8687687	1.407937	1.2727046	0.9706154	0.09860897	0.82060623	-0.041695595	-1.2496052	-1.7906284	-0.48853922	-0.8405204	-0.8344264	2.5408049	1.7615538	2.28061	1.6516757	-2.1133046	0.04262495	0.041695595	-0.9708004
EA_Pp_51220a	DTW Domain Containing 1 / 	-1.0473309	-0.35791683	0.4517355	-0.5937681	0.83935213	-0.19175434	-0.8286638	-0.34437084	0.49326897	0.38259792	-0.26692104	0.0817461	1.1159878	1.0906534	0.64250135	-1.3457398	-0.25316238	0.012453556	-0.37028313	-1.2080889	-0.012454033	-0.4011259	-0.76133823	0.87918186	0.2373457	1.4860978	0.37877464	0.8042431	0.74426365	-0.85920954	0.62105465	-0.26707077
EA_Pp_51222a	Zgc:66471 / 	-0.7265992	1.2870896	0.5507028	1.1349757	-0.63340235	-0.27325678	-0.5518403	-1.7099862	-1.4969273	-1.0847826	-1.0804133	-0.9830537	0.99852014	0.73874974	0.2624724	3.754662	1.8240604	0.8354788	1.6792145	0.004006147	-0.8419423	-0.9257078	-1.7669082	-0.9614606	3.7984653	1.8877492	1.0878639	2.072907	0.587945	-0.004005909	-0.053861618	-1.4415078
EA_Pp_51223a	Pygopus-2beta / 	-1.0339835	-0.33415818	0.3777387	-0.7970798	1.6898997	0.38700652	1.0884387	0.10557437	0.52785563	0.33816314	-0.23240209	0.6120336	-1.1337235	-0.6863034	-1.746371	-0.32001853	-0.6877053	-1.8502123	-2.469494	1.7187669	1.2969825	-0.050459146	0.6528747	2.1873214	-1.2324016	-1.3527567	0.32557607	-1.8495424	1.4278867	-0.026148558	0.026148558	0.51404166
EA_Pp_51225a	Seven In Absentia Homolog 1 / 	-1.7554677	0.55920386	0.18346429	0.34859395	-0.69962096	-1.6373713	0.6608412	0.005910635	0.5836165	1.2195804	-0.33150172	-0.005910635	-0.18356466	-0.37930083	0.18470407	-0.03375745	-2.1258857	-0.1701982	-0.07905698	0.60626054	-1.4634254	0.09556174	-1.1974261	1.079283	1.4326146	0.615741	0.6396811	-1.0439653	-0.834028	0.7073176	0.5902293	-0.16534448
EA_Pp_51226a	"Similar To Protein Kinase, Lysine Deficient 1 / "	-0.86916304	1.0574808	0.38636708	1.9200478	-1.9602189	-0.48060417	0.93827915	-1.8638549	-1.6357636	-1.3192086	-1.3014369	-1.1573462	0.8274169	0.48514152	0.06661391	0.5329902	-0.066613674	0.47338176	1.1024542	-0.18079805	-0.7721906	-1.146708	-0.35756016	-1.126728	0.35030556	0.32249475	0.8683264	0.20250893	0.32918215	-0.5227666	0.8701329	-2.1950932
EA_Pp_51227a	Kinesin Family Member 14 / 	-0.255651	0.61303854	-0.2733202	-0.8102102	0.35477257	0.10810661	0.51556873	-0.028017998	-1.2902455	0.24188423	-1.2841315	-0.25524426	-0.35629416	-1.2790322	1.1858339	0.6413512	-1.870817	-1.3658032	-0.8386507	0.8054967	0.9555826	-0.074094296	0.48194504	-1.1869082	0.49218607	0.028017998	0.82070494	1.4742055	0.27516985	0.9209032	-1.6369572	-0.17445469
EA_Pp_51228a	Adenylate Kinase 5 / 	0.96638155	1.458992	0.10564947	0.72121525	-0.42467022	-0.03893137	-0.16822767	0.93221426	1.3849263	1.2765317	0.03893137	-0.0850873	0.51452255	-0.13848877	-0.4002676	-0.6654515	0.38793707	0.3177638	-0.8179803	0.08108568	-1.8546576	-0.31205034	-0.24743891	-0.19249773	2.8747125	1.0182743	1.2558541	1.1008725	-1.1821027	-2.1335154	-0.68937063	-1.3446679
EA_Pp_51229a	Tenascin R / 	-0.7997041	-0.6447866	0.027922392	0.12524605	2.2410629	1.7121818	3.4980166	0.373533	1.5176079	0.5750396	-1.6039727	0.050171137	-0.812819	-1.2671335	-1.7477391	-1.0718169	-0.58137727	-1.1141393	-0.56570506	0.2549727	1.0166414	-0.12649369	2.659032	3.1950028	-1.225776	-1.3034103	2.5445983	-1.4412327	-0.926213	1.2888229	0.43047118	-0.027922392
EA_Pp_51230a	Transmembrane Protein 28 / 	0.07574153	-0.83668065	0.11724305	-0.39132285	0.6421125	0.35581708	0.50317025	1.1910317	0.7462847	-2.0286772	0.1877234	-1.5608757	0.121230364	-0.8917582	-1.3313596	-1.5059111	0.28001857	1.426831	0.36303687	-0.6404021	-0.19838786	-0.40817332	0.7684777	0.31191278	-0.74857545	-0.6958201	-1.9735277	-0.6507418	-0.07574153	-2.9071047	0.9903357	0.16704583
EA_Pp_51231a	"Zebrafish DNA sequence from clone DKEY-17E6 in linkage group 12, complete sequence"	-2.5367196	-0.7611959	-0.3572936	-0.7674756	1.7683151	-0.78391767	1.3290007	2.410546	1.6847374	1.4381206	-0.17576861	2.246186	-0.8804095	-1.4138498	-1.8603649	-1.1415684	-1.775671	-1.3708885	-0.8738208	0.106720686	1.9095981	0.8211448	0.54872537	1.4754808	-1.3555648	0.38461757	-0.106720686	-0.6223302	1.0850341	1.4221961	3.049484	2.143667
EA_Pp_51232a	Hypothetical Protein FLJ11273 / 	-1.255703	0.5710716	-0.087210655	0.47547412	-0.5295069	-0.09205556	0.49229002	1.8428173	-0.8947439	0.54370785	0.3341503	-0.23819971	1.2735624	2.3602343	-0.3928833	0.41871238	-0.48425722	8.15E-05	0.6183064	0.7779889	-1.4050603	0.12982082	-0.76844835	-1.4336514	-8.15E-05	0.045859575	0.37697673	-0.24713469	-0.1753974	2.6566577	-0.18959141	-0.51646614
EA_Pp_51234a	Hedgehog Acyltransferase / 	-0.7378402	0.046904564	0.97210026	0.007732153	-0.12762928	-1.062717	0.26978493	-0.04478407	0.19091225	-0.28633356	-1.9604468	-0.22122002	1.3341026	-0.31911516	-0.007732153	-0.3576839	0.6855297	1.8344016	0.21699381	0.14447498	0.46050406	-0.6906581	-0.6039624	-0.15233326	1.0937247	1.8552351	0.07401776	0.55352354	-0.60020113	0.5511031	-0.4239912	-0.67089176
EA_Pp_51235a	Intimal Thickness-related Receptor / 	0.30390453	0.7995155	0.11501551	0.70426726	0.89878845	-0.7071667	-1.0374689	-2.0560832	-0.42908883	-1.6098089	-1.5472612	-1.4253421	1.3482985	3.1869378	-0.17336869	0.3930211	-0.24454069	0.22502589	0.8251302	1.7024479	-1.1547375	-1.3724356	-0.42518473	0.014593363	0.10375619	0.031034946	0.58407617	-0.014593601	0.045813322	-0.4838009	-1.9308958	-1.9162188
EA_Pp_51236a	SATB Family Member 2 / 	-0.7215195	1.2256994	0.38528252	1.0562699	-1.6168785	-0.35762882	0.7651925	-1.7274537	-1.4774137	-1.2373519	-1.2517347	-1.0973034	0.92383075	0.5814798	0.1053257	0.7199838	0.10071349	0.6370566	1.1803408	-0.10071349	-0.7692609	-1.0148377	-1.095243	-0.99562216	0.5213585	0.4506538	0.89096975	0.31788588	0.4396987	-1.7088575	-1.71662	-1.8253827
EA_Pp_51237a	Growth Arrest Specific 6 / 	2.3002453	2.37856	1.0384302	2.230894	-0.56088877	-1.1134815	-1.5952196	-2.0413694	-0.40578556	-0.73833466	-1.6656322	-2.203061	2.9079494	2.099474	3.2401643	1.0597768	1.72406	2.0362763	2.1795082	0.28645134	-0.6681843	-1.6169119	-2.4679775	-0.28645134	2.5507317	2.890532	2.3894968	3.0892925	-1.6512146	-0.696877	-1.2001648	-2.1217327
EA_Pp_51238a	Eukaryotic Translation Elongation Factor 2 / 	-0.071264744	1.3708596	0.5881264	1.2372558	-1.611651	-0.16420794	-1.17623	-1.5219545	-1.2694478	-1.0660028	-1.0712705	-0.8805995	1.1321177	0.73608804	0.23791909	0.8912103	0.3025024	0.82149553	1.3588991	0.07126498	-0.5475335	-0.8559823	-1.8934035	-0.7810817	0.7467091	0.6465814	1.0431054	0.5122814	0.6524992	-1.5412807	-1.5556026	-1.9616294
EA_Pp_51240a	Hypothetical Protein LOC568697 / 	1.2351456	0.4615965	0.306077	2.2481976	-0.89123774	-1.1907015	0.026742935	-1.0331783	-1.2273636	-0.21285915	-1.2372913	-1.2074842	1.5281725	2.979926	0.3030324	3.5140114	1.1484423	1.9783196	1.5237408	-0.026742935	0.1925993	-0.9753742	-0.8680582	-0.55343246	-0.2990656	1.0798354	0.27189732	0.96140575	-1.211957	-0.32243967	-1.3369989	-1.5683994
EA_Pp_51241a	Tetratricopeptide Repeat Domain 11 / 	-0.01824665	-0.016458511	-0.2674923	0.4300213	-0.017445087	-0.59134007	-0.008124352	-0.67264366	-0.58962536	-0.16104984	-0.55951405	-0.3690157	0.20237827	1.1510992	0.61366415	0.35290766	0.31818485	0.7862668	0.6293564	-1.1339655	0.010069847	-0.23999596	0.008124352	-0.26794434	0.3860159	0.59926844	0.5585985	0.02235508	-0.14889431	0.20284605	-0.4203434	0.21958542
EA_Pp_51242a	"RAB37, Member RAS Oncogene Family / "	-0.99177384	0.16918063	-1.7322423	-0.02925229	1.0580275	0.1024034	0.634753	1.1727254	-0.055247545	0.32934833	-1.6866224	0.9156711	-0.61231446	-0.41515374	-1.4221327	-2.5138214	-0.8008497	-0.19295907	0.009622335	-1.6048644	0.4540937	0.9300449	0.51435924	1.4451778	-1.8068421	-0.009622335	-1.7869251	-0.79870915	0.8300884	0.41985917	0.6067693	1.8146627
EA_Pp_51244a	"Zebrafish DNA sequence from clone CH211-157L15 in linkage group 20, complete sequence"	-0.76789975	0.6130872	-0.09742093	0.61392474	0.58373904	-0.8690946	-0.3920257	0.49510694	1.5580022	1.5079772	-1.1254337	1.3177497	0.5122216	-0.033224344	-0.1417458	0.26151323	-0.37557936	0.033224344	0.53018427	-0.49128747	-1.0012319	-0.36700177	0.42158866	0.0941484	0.048012257	-0.11568618	0.28583503	-0.09246111	-0.053868055	-0.49819684	1.6605375	-0.30016828
EA_Pp_51245a	SNAP-associated Protein / 	0.35159302	-0.7244921	-0.50543976	1.201869	-0.24328566	-0.3785181	-0.3572178	0.10249615	0.09408569	0.14831638	-0.16529655	0.19260788	-0.8032913	0.4859562	0.026087284	0.115617275	-0.19831085	0.6460004	0.17062092	-0.7103605	0.021670341	0.023220062	0.003872871	-0.48905182	-0.7502308	-0.003873348	0.08429241	-0.48093987	-0.3938179	-1.1843171	0.37134933	-0.056203842
EA_Pp_51246a	"Spectrin, Alpha, Non-erythrocytic 1 / "	-0.25218415	0.7394693	-0.002961159	0.6127341	-0.08125639	-0.78325105	-1.2423441	-1.2788699	-1.9328945	-0.92742085	0.4127772	-1.1652372	0.80649734	3.5890634	2.0691612	0.36245227	1.405642	0.19793248	0.7528684	0.7445946	-1.1427567	1.140784	0.7358458	-1.4547722	0.002961159	-0.040383577	0.48386455	1.4608922	-0.07094836	-1.4829562	-0.08929944	-1.5793879
EA_Pp_51248a	"Similar To Dynein, Axonemal, Heavy Polypeptide 5 / "	-1.6290855	-5.712842	-1.078085	-6.2742014	1.1655641	1.8115063	2.2051392	2.5501614	2.6570501	0.28802204	2.1167946	1.9578266	-6.4013014	-6.763422	-6.671399	-5.5010986	-7.230585	-6.7127595	-2.5688744	-0.28802204	1.6110697	1.5371847	1.939848	1.1077662	-6.825435	-6.904089	-4.8384223	-4.464847	1.2147722	0.5957236	2.0617094	2.361024
EA_Pp_51249a	SLAM Family Member 8 / 	-0.6829486	1.1465597	0.43938184	1.0904	-0.23536372	-0.25515318	-0.17215347	-1.6687346	-1.4429464	-0.3188324	-0.6296797	-1.0122342	4.9060297	0.61011577	0.13632941	0.88934803	0.10981822	0.73892784	1.2368803	-0.10981822	-0.7533169	-0.991066	-2.050263	-0.9868827	0.50609565	0.4856434	0.97025347	2.0523314	1.9969177	-1.6190863	-0.70932865	1.7608733
EA_Pp_51250a	"Cytochrome P450, Family 2, Subfamily C, Polypeptide 29 / "	5.32699	5.5286484	5.4170666	6.1508007	-3.3027494	-2.1903574	-1.9182193	-6.2785606	-6.026039	-5.81855	-2.4755795	-5.637577	3.8816288	1.8792064	4.154545	1.3272011	3.592202	4.7309246	6.050699	3.438069	-5.305394	-1.3272011	-3.550834	-2.683418	4.4051123	4.291027	4.181425	4.524523	-4.102725	-6.2930984	-6.308408	-6.7189636
EA_Pp_51251a	MGC82842 Protein / 	-0.76076746	1.0170896	0.2451384	1.0650587	0.2827165	-0.5487261	-1.2910018	-1.3984141	-0.832222	-0.769835	-1.3971801	-1.1262031	0.98705816	0.47129822	-0.04191923	0.68053246	-0.005807877	0.55962443	0.9869344	0.01778388	-0.6170924	-1.2131562	-0.9018402	-0.99910593	0.47242975	0.2909298	0.7181473	0.32040596	0.43189335	-0.14313745	-0.32960176	0.005807877
EA_Pp_51252a	Ataxin 10 / 	-0.8569603	1.995507	0.22705293	-0.6861615	0.14231133	-1.1518061	-0.7288425	-0.004671335	0.6221478	-0.11295009	-0.009846449	0.50335145	0.13231587	0.1759026	0.2769606	0.17679906	-1.5824044	-0.2510302	-0.2871263	-1.3263915	-0.889158	-0.77720284	0.020077944	0.5873287	-1.3295271	-0.16459441	0.004671335	0.38636756	0.56139636	-0.94328475	0.71707416	0.5801904
EA_Pp_51253a	Chromosome 14 Open Reading Frame 106 / 	-0.099098206	0.44488788	-0.20793629	0.951138	-0.6437931	-1.0729327	0.51558113	0.63337564	-0.31366062	-1.9390497	0.054965973	-0.08475447	0.2523229	0.013337851	-0.52779675	-0.013337612	0.8543289	-0.1273334	0.50052476	0.68980885	1.3297043	-0.50909376	0.16093063	-1.7039037	0.7499428	-0.29722095	0.25555348	-0.38609672	-0.29130602	0.49085903	-0.98828745	0.39653254
EA_Pp_51254a	Similar To Wu:fi15g04 Protein / 	-1.0108685	-0.067323685	-0.34203243	0.41911602	0.3399911	-0.53559303	0.86143684	-0.007386208	0.007386208	0.016911507	0.2102766	0.14832497	-1.0728407	0.7639551	-0.26599884	0.88472795	-1.1959624	-0.9608035	-0.6557789	1.028101	-0.102415085	-0.38898563	0.7152262	0.031149864	-1.0581927	0.10768509	-0.8575101	-0.734385	0.111741066	0.8421254	-0.09489155	0.465806
EA_Pp_51256a	Nudix-type Motif 3 / 	1.6725702	0.8658886	1.1250091	1.5387216	-1.6442013	-1.0131984	-2.1953392	-1.3720737	-0.8788829	-2.2625818	-1.0522671	-2.0350804	0.5368037	1.7535157	1.564671	2.0913014	1.5299029	1.8969197	1.8576484	1.1228328	-2.4439259	-0.5368037	-1.2700987	-2.014833	0.9953003	1.8408508	1.0709577	1.0120082	-2.2854605	-1.5730829	-2.0170789	-1.3524933
EA_Pp_51257a	"Bromodomain Adjacent To Zinc Finger Domain, 2A / "	-0.6358206	-0.29532647	-0.13705993	-0.004412413	1.425781	0.39348388	1.3304255	-0.1373899	-0.19471288	1.6630242	0.36425138	-0.22026229	-0.58702326	0.038936377	0.004412413	0.22200608	0.5570028	-0.08747053	-0.6978276	0.41436458	1.7591832	-0.2509191	0.516021	1.9131873	-2.1441655	-2.1548488	-1.0756068	-0.5097401	0.04623294	2.3963735	-0.13648868	0.43276668
EA_Pp_51258a	Similar To E-MAP-115-105; Epithelial Microtubule-associated Protein / 	0.004993916	1.1288972	0.32913446	0.9613569	-0.20391059	1.363553	-1.0908375	-1.8102732	-1.5796022	-1.3450642	-1.3068819	-1.1785479	0.8263371	0.4864323	0.06999946	0.7117243	-0.004994154	0.5800526	1.1134853	-0.17358685	-0.88388634	-1.0841193	-1.4381657	-1.110158	0.35019517	0.33885837	0.8525865	0.24936175	0.29387808	-1.8041945	-1.7635403	-2.2644815
EA_Pp_51259a	Cyclin B1 / 	-2.0453238	-3.8100922	0.8916497	-5.9160557	2.0932055	1.1034713	1.7513337	0.18045855	0.04355192	1.2301726	-0.04355192	0.25998545	-5.693827	-6.440621	-6.8284216	-6.1920624	-5.4388742	-6.3666916	-3.7648635	2.3850102	2.2377486	1.2406468	1.7414765	2.1971269	-5.3360834	-6.588937	-5.8431296	-5.03966	1.5705819	2.0312872	-1.2837548	1.9426446
EA_Pp_51260a	Sec61 Gamma Subunit / 	-0.5204072	-0.41223574	-0.11382151	0.4065404	-0.44202137	-0.5019021	-0.3362708	-0.03437662	0.00432539	-0.00432539	-0.5393214	0.26420832	0.34698153	0.6996188	1.079258	0.96804905	0.9802995	0.12542439	0.6107478	-1.1489491	-0.1675725	-0.5127673	-0.023256779	-0.29914236	0.09651613	0.90377045	0.543036	-0.34262133	1.0945001	-1.086895	0.42502832	0.037540913
EA_Pp_51261a	RIKEN CDNA 2900045N06 Gene / 	-0.91267514	-2.0009942	0.8060148	-0.46804404	0.9412992	0.44600415	1.2100618	0.089844465	-0.37818837	0.32065845	0.70920444	-0.32544875	-1.6298575	0.4501679	-2.0552905	0.7626369	-1.5662191	-2.3025053	-1.5131948	1.0405004	0.5330589	-0.3100803	0.9085176	0.9614942	-3.1695468	-2.1318073	-2.0681562	-0.30717015	0.5183885	1.323251	-0.089844465	1.5682199
EA_Pp_51263a	Similar To Oikosin1 Protein / 	-1.770791	0.004660368	7.7888384	-0.72501683	0.5513766	-0.01342845	2.3973558	-0.004660368	1.0527728	0.2768185	-0.8706062	0.27261615	-0.8704145	-1.1245735	-1.5759525	-1.1806965	-1.7905827	-1.1716926	-0.5500529	8.561977	0.79955745	-1.9051733	2.0458066	2.569824	-1.3543546	-1.3029737	2.8212655	-1.4570518	3.5275476	0.33075404	1.8292177	2.2608345
EA_Pp_51265a	Hypothetical Protein LOC563525 / 	0.8514905	2.0450492	1.0616097	1.2634101	0.5450554	-0.09082651	-0.33096552	-0.2980256	-0.042986393	-0.003526211	-1.0184121	-0.066193104	0.84200287	0.8980117	-0.41773796	0.8745117	0.028483868	0.7438278	0.36500883	1.1951509	-0.03992033	-0.28824854	-0.15854311	0.003526211	-0.1328373	0.23578072	0.10781431	-0.66323376	0.645926	-0.14899826	-0.55677176	-0.86311674
EA_Pp_51268a	"Solute Carrier Family 4, Anion Exchanger, Member 2 / "	-1.0859671	0.7338619	0.033199787	0.6317775	0.15342665	-0.7720051	0.6717868	-1.5636806	-1.8814936	-1.4166555	-1.3477626	-1.3745599	0.5719085	0.10906839	-0.24978232	0.28557396	-0.033199787	1.8248034	0.7127874	-0.4755876	1.2940044	-1.0482798	-1.6031861	-1.0289464	2.0133018	4.4233875	1.346818	-0.052101374	0.060529232	2.1929111	-1.4180179	-2.512609
EA_Pp_51269a	"Electron Transferring Flavoprotein, Dehydrogenase / "	1.9200892	1.903153	0.9420581	2.2431521	-0.7748356	-0.56976175	-1.5383611	-1.4203115	-1.2398896	-1.1657262	-1.4874034	-1.3018079	1.4074645	2.6599298	1.1739454	2.362752	1.8514333	2.013177	2.0446134	0.4106164	-0.79440546	-0.4106164	-0.9720464	-1.0552135	1.5548558	1.5792742	1.7070222	1.38483	-0.9334388	-1.1123171	-1.652823	-0.92401075
EA_Pp_51271a	Hypothetical Protein MGC81278 / 	0.18543005	0.1463213	-0.49796247	0.39320087	0.29568052	-0.5012145	-0.61077976	-0.8849106	-0.46575737	-0.28507948	-1.2496853	-0.24997807	3.333579	-0.622242	1.551703	0.06339407	-0.15810633	1.9035196	1.1924787	-0.41289186	0.060494423	-0.39339495	-0.060494423	0.3793316	0.5908313	0.48939657	0.27187395	0.6285019	0.43693352	-0.42477083	-0.35285378	-0.22119617
EA_Pp_51272a	"Zebrafish DNA sequence from clone CH211-193L17 in linkage group 20, complete sequence"	0.39328718	-0.21189547	-2.1315188	-1.5171967	0.34579563	0.9000373	0.52427816	-0.32390928	1.2296453	1.5536132	0.890574	0.6752162	-0.08381605	-1.1849904	-1.1118546	-2.5800776	0.08381605	-2.4311771	-1.0555253	-1.7465405	1.2789388	0.21609545	0.89998865	2.905558	-1.014916	-1.2721643	-0.98932695	-2.1179032	1.3445745	0.375741	-0.42560434	1.464932
EA_Pp_51273a	"Coenzyme Q3 Homolog, Methyltransferase / "	0.0910902	1.3955212	-0.20990849	0.41098404	0.56931067	-0.4654045	0.2699356	-0.006568909	-0.04628277	-0.29187107	-0.23504639	0.28183365	-0.19148159	1.4598036	-0.37821436	1.9206071	-0.18086433	-0.2360301	0.09611511	1.3123732	-0.24140072	-0.37672043	0.26841164	0.7266655	-0.3180027	-0.24748087	-0.50804806	-0.5872574	0.90619755	0.006569386	0.22241974	0.6172075
EA_Pp_51274a	Nuclear Transcription Factor-Y Beta / 	-0.18104172	-0.93700695	-0.79762363	-0.44976044	0.31724977	0.61209106	0.6614132	0.40415955	0.07359123	0.037657738	0.07922554	-0.085642815	-0.21962357	0.8752699	-0.40123606	-0.56749773	-0.39622593	-0.13228083	-0.060845375	-0.37039185	1.0176802	0.899004	0.9668083	0.12667942	-0.037657738	-0.43579245	-0.5387478	-0.8894377	1.3480577	1.0873532	0.5718889	0.69993114
EA_Pp_51276a	PDZ Domain Containing 6 / 	-1.4657595	-1.3879511	-0.8204539	-2.4162595	0.5267165	0.39596534	1.3355863	0.997154	-0.09026933	0.97588897	0.68942237	0.8005874	-2.2848775	-4.100911	-1.1676567	-3.1465394	-2.411698	-0.5659015	-0.9279926	0.5020969	1.8817556	0.6710613	1.0489004	1.5523183	-0.9453404	-2.3619459	-1.3496606	-0.54425836	0.10078502	0.09026933	1.2571876	0.6467111
EA_Pp_51277a	Hypothetical Protein LOC562542 / 	-0.10849905	0.061532497	-1.2899365	-0.6945276	-0.3185377	0.5702348	-1.864924	-0.8835788	-0.025414944	-0.99844027	1.972094	0.32239866	1.5761876	-1.122024	0.78102875	0.78298664	1.6052995	-0.84023905	0.45779943	-1.7956238	-2.3190842	1.309895	1.4051032	-1.7284999	0.7149949	1.7808495	0.24035215	0.98926497	0.025414944	-1.2259855	-0.794291	-1.7873263
EA_Pp_51278a	WD Repeat Domain 1 / 	0.3014779	1.2955031	0.9897466	0.99315405	-0.14901257	-0.10622454	-0.9079051	-1.1325307	-1.1013093	-1.8614926	-1.1514382	-1.0713067	0.5995326	1.6792836	1.3289261	1.4349499	1.1011634	0.8303337	0.552485	0.0977931	-0.62407446	-0.21198702	-0.69763994	-0.0977931	0.55037737	1.3064032	1.0254846	0.6903167	-0.3976369	-1.0522661	-0.88797426	-0.586308
EA_Pp_51279a	"Zebrafish DNA sequence from clone DKEY-31O6 in linkage group 21, complete sequence"	1.2201409	1.42876	-0.31204653	2.25636	-2.673727	-1.2086568	0.28721094	0.44526243	-1.88205	-0.8840432	-1.3539419	-1.4717293	1.9635973	4.947312	3.952949	1.3711543	1.9781537	-0.2872107	0.34418416	2.1226974	-1.7387271	-1.8943658	-1.2156672	-1.5325336	2.3280487	3.6000552	1.2514005	3.8299537	-0.4319229	-0.43185282	-2.0506487	-1.1103177
EA_Pp_51280a	Similar To Rab11 Binding Protein / 	0.5920422	1.8422658	1.2551143	1.2949774	0.007347345	-0.58120847	-0.8850968	-0.62657523	-0.6796372	-0.24997306	-1.0706694	-0.7517488	2.1183736	1.7182591	0.9707267	0.9025862	0.40492415	0.92752624	0.65168357	-0.007347345	-0.97050357	-0.96512103	-1.0109508	-0.7092049	0.6753566	0.7667072	0.92810416	0.8471253	-1.0348747	-0.9815037	-0.66900754	-0.8077557
EA_Pp_51281a	Perforin 1 / 	-0.7417879	1.0919127	0.4004388	1.0517154	-1.0190558	-0.4377494	-1.3577485	-1.7357416	0.11849165	-0.47943735	-1.2931867	-1.0787091	0.9136605	0.48452854	0.04667449	0.7715666	0.045416117	0.5756202	1.1292083	-0.04541588	-0.8378072	-1.097878	-2.0284734	-1.0631728	0.45560956	0.5906317	0.8447912	1.7821231	0.34147596	-1.7568879	-1.7350669	-2.1882143
EA_Pp_51282a	Zgc:55835 / 	-0.84134793	0.84055114	0.40665746	0.7073543	-0.6495521	-0.9497659	0.061784506	-0.60084033	-1.4101369	-0.5472548	-1.3838084	-1.3658297	1.1096904	0.61992955	0.2052114	1.1214597	0.5497105	0.65424657	0.17098975	-0.061784506	-0.35216928	-0.7299106	-1.1069157	0.211416	0.105270624	0.95028853	0.85214925	0.9704683	-2.4106596	-1.3064048	-2.3661907	-1.2616217
EA_Pp_51285a	"ADAM Metallopeptidase With Thrombospondin Type 1 Motif, 9 / "	0.88697505	1.0193896	0.09090209	0.6200104	0.35523462	0.03702545	0.059657097	-1.2411904	-1.3152647	-0.65619683	-1.0905213	-1.008851	0.48995805	0.41486287	-0.28438354	0.16877961	0.7535386	0.07620835	0.61689353	-0.64487576	-0.58282566	-0.8033154	-0.022480011	1.0112715	0.022480011	-0.09000301	0.30425978	-0.20756412	-0.075954914	-0.83440423	-1.2022576	-1.3759646
EA_Pp_51286a	"Zebrafish DNA sequence from clone CH211-214C20 in linkage group 4, complete sequence"	0.9162359	-0.69176006	0.24899769	0.59573174	-0.2500291	0.031010628	-0.21076965	0.6907778	-0.23242283	-0.4041443	-0.2236023	-0.016787529	0.6771841	0.19813919	0.7186761	-0.3745017	0.77744293	2.393765	1.4354773	-0.8242979	-0.4453087	-0.13066101	-0.4479723	-0.6667433	1.9169455	0.81678057	1.5400429	1.5519981	-0.7684822	-0.51085234	0.016787529	-0.38721848
[truncated: 5,721,041 more chars]
