# Supplementary material for: Gene set enrichment analysis of microarray data from Pimephales promelas (Rafinesque), a non-mammalian model organism
Source: BMC Genomics. 2011 Jan 26;12:66. doi: 10.1186/1471-2164-12-66 (PMC3037904; doi:10.1186/1471-2164-12-66)
Supplement: Additional file 6 — MeHg-phenotypes.CLS. The phenotypes in the methylmercury experiment, formatted for GSEA. [file 1471-2164-12-66-S6.CLS]

32 8 1
# CML CMG ACG AHL CCL CCG ACL AHG
0 0 0 0 1 1 1 1 2 2 2 2 3 3 3 3 4 4 4 4 5 5 5 5 6 6 6 6 7 7 7 7
